# Supplementary material for: Geographic population genetic structure and diversity of Sophora moorcroftiana based on genotyping-by-sequencing (GBS)
Source: PeerJ. 2020 Aug 6;8:e9609. doi: 10.7717/peerj.9609 (PMC7676378; doi:10.7717/peerj.9609)
Supplement: Supplemental Information 1 [file peerj-08-9609-s001.xls]

CHR	POS	MA	MAF
un	21947	A	0.216019
un	190200	C	0.205128
un	240837	A	0.203431
un	242846	G	0.125
un	244134	A	0.340541
un	244252	T	0.0534759
un	246453	C	0.221622
un	247397	G	0.438144
un	249604	C	0.197436
un	273766	T	0.101415
un	282836	C	0.052356
un	300573	G	0.153846
un	311540	T	0.0569948
un	331683	T	0.396373
un	334334	T	0.0534759
un	337706	A	0.0913978
un	340526	C	0.251309
un	343028	T	0.0763158
un	346712	C	0.100467
un	347260	A	0.0681818
un	350002	A	0.268041
un	352577	G	0.12963
un	352700	A	0.268868
un	359610	A	0.147849
un	360801	T	0.0794872
un	368803	A	0.0706806
un	370805	T	0.331754
un	388179	A	0.136126
un	389700	T	0.3
un	394685	A	0.330808
un	400642	C	0.339623
un	407683	T	0.14455
un	407855	A	0.152406
un	408166	A	0.302632
un	408377	T	0.0815217
un	410515	A	0.41784
un	411820	A	0.439904
un	425156	C	0.0788288
un	431141	A	0.104167
un	432957	A	0.105128
un	443800	T	0.269022
un	449928	G	0.0728155
un	457544	A	0.369792
un	470992	A	0.134921
un	476676	T	0.0783784
un	487487	G	0.215
un	487713	G	0.107692
un	490798	A	0.0931818
un	495092	C	0.465054
un	515453	T	0.391304
un	519855	T	0.0543478
un	525209	C	0.481959
un	529151	A	0.0560748
un	534813	T	0.475
un	538099	T	0.295699
un	542945	A	0.0563725
un	555991	T	0.358289
un	556699	C	0.104592
un	569228	C	0.0989848
un	571966	T	0.0767327
un	576614	G	0.324121
un	580345	G	0.0797872
un	584369	A	0.257979
un	588606	G	0.0892019
un	599159	C	0.0679348
un	605299	A	0.0710784
un	609714	A	0.139896
un	614087	G	0.410628
un	615234	G	0.065
un	618052	T	0.332432
un	618135	G	0.471053
un	627562	G	0.108247
un	630176	A	0.136139
un	638563	A	0.181193
un	654394	A	0.210811
un	655315	T	0.052356
un	656819	G	0.103365
un	659743	C	0.258065
un	662837	T	0.308824
un	662931	A	0.095
un	668779	T	0.148058
un	673029	C	0.455729
un	673191	C	0.0527638
un	677801	A	0.0815789
un	679299	A	0.459239
un	688124	A	0.108491
un	694533	T	0.421951
un	695910	T	0.292746
un	698770	A	0.108108
un	702125	G	0.416268
un	712199	A	0.134921
un	723971	T	0.150259
un	724374	A	0.164062
un	724731	C	0.1875
un	725376	A	0.119171
un	726490	G	0.0913978
un	730489	T	0.102273
un	732597	G	0.2
un	733799	T	0.0852535
un	734678	A	0.323529
un	746269	A	0.380829
un	747585	A	0.144022
un	755522	A	0.163158
un	761402	A	0.30203
un	764477	T	0.223404
un	765898	T	0.0537634
un	768023	T	0.432692
un	769500	T	0.13089
un	770595	G	0.114833
un	773039	T	0.328502
un	775533	A	0.0648649
un	786106	C	0.0785714
un	792002	A	0.423684
un	794019	T	0.154255
un	796045	C	0.457071
un	801920	G	0.359296
un	802041	C	0.209677
un	804898	C	0.232143
un	812525	A	0.0714286
un	814573	C	0.136364
un	814706	T	0.154822
un	819041	T	0.0978261
un	823434	T	0.0508021
un	834889	A	0.192708
un	838366	T	0.231156
un	842457	T	0.434211
un	842724	T	0.0585106
un	844881	C	0.310345
un	848254	G	0.0610329
un	848356	A	0.0958549
un	852513	T	0.0717822
un	853447	A	0.0740741
un	867125	G	0.0860215
un	872290	T	0.0594595
un	874092	T	0.139175
un	874765	C	0.11828
un	876431	T	0.0702703
un	876615	G	0.154639
un	876698	A	0.0721649
un	877654	T	0.406103
un	881274	A	0.460784
un	882317	T	0.0859375
un	885595	C	0.304054
un	887899	A	0.192308
un	889577	C	0.428947
un	890580	A	0.0592784
un	892861	G	0.440217
un	894059	T	0.0731707
un	895881	T	0.130102
un	901968	G	0.0815217
un	921455	C	0.383838
un	923086	A	0.063981
un	924064	T	0.413706
un	925496	G	0.0628272
un	927272	G	0.266968
un	932375	A	0.154822
un	937918	T	0.22449
un	940471	G	0.274038
un	942255	T	0.114973
un	943285	C	0.263158
un	945897	A	0.175393
un	946020	A	0.123188
un	950285	A	0.436916
un	952110	T	0.233696
un	952583	G	0.356383
un	953224	C	0.148515
un	958342	A	0.335859
un	961967	C	0.0833333
un	968922	T	0.332487
un	973836	T	0.12069
un	974049	T	0.122995
un	979526	A	0.0509709
un	979690	T	0.46028
un	980419	T	0.185484
un	987383	C	0.0537634
un	993231	A	0.161538
un	994870	A	0.0794872
un	995755	C	0.0703883
un	998385	T	0.0614973
un	1000423	C	0.101485
un	1001076	T	0.408019
un	1002329	A	0.0851064
un	1002897	A	0.0841837
un	1005144	C	0.173797
un	1011188	G	0.394977
un	1012827	A	0.318841
un	1014868	G	0.477041
un	1018508	T	0.10567
un	1019332	T	0.379679
un	1022099	T	0.11086
un	1024190	C	0.105978
un	1024617	T	0.472772
un	1024974	C	0.304348
un	1037107	G	0.0953608
un	1037416	G	0.0510753
un	1038502	A	0.102703
un	1044464	C	0.0603865
un	1044956	G	0.0585106
un	1046587	C	0.261682
un	1046912	T	0.218919
un	1046998	C	0.473039
un	1047545	A	0.184211
un	1048302	T	0.0951087
un	1058462	G	0.221963
un	1060458	G	0.269585
un	1075705	T	0.431373
un	1075980	G	0.239583
un	1076720	C	0.283854
un	1078842	A	0.102151
un	1080753	A	0.116216
un	1083915	A	0.0946602
un	1091464	T	0.0560748
un	1097490	G	0.101449
un	1105960	A	0.05
un	1106312	A	0.136364
un	1108442	G	0.138743
un	1110305	A	0.490148
un	1110335	A	0.095122
un	1117326	T	0.15641
un	1121386	T	0.183417
un	1121565	A	0.348259
un	1122429	A	0.394595
un	1123786	A	0.112385
un	1128371	A	0.084507
un	1129774	C	0.444444
un	1130442	C	0.0763889
un	1135428	A	0.292056
un	1138615	T	0.0732984
un	1151736	A	0.202632
un	1158539	T	0.0641711
un	1170858	G	0.0603865
un	1174908	A	0.25641
un	1175782	A	0.0989848
un	1179308	C	0.0833333
un	1179517	T	0.373303
un	1180709	T	0.0729167
un	1182260	A	0.253968
un	1182443	C	0.277174
un	1184869	A	0.485
un	1185417	C	0.141304
un	1193033	A	0.0913978
un	1196648	T	0.201087
un	1205625	A	0.28836
un	1207564	A	0.222513
un	1208983	A	0.126943
un	1211620	A	0.0900474
un	1222142	G	0.146341
un	1223360	A	0.0852535
un	1223475	C	0.135417
un	1224272	G	0.0651042
un	1228472	A	0.0525
un	1229029	A	0.14433
un	1230312	T	0.486364
un	1232360	T	0.188636
un	1238954	G	0.5
un	1242445	T	0.0528846
un	1244427	C	0.320707
un	1248456	G	0.495349
un	1249441	G	0.0607477
un	1250390	T	0.394366
un	1251755	A	0.275
un	1252818	A	0.0561497
un	1253779	C	0.279817
un	1253894	G	0.171429
un	1253935	A	0.208955
un	1255891	T	0.074359
un	1256175	C	0.104278
un	1257022	A	0.45
un	1259580	A	0.0807292
un	1261907	A	0.204082
un	1263949	A	0.164865
un	1264706	A	0.0570776
un	1266249	T	0.0580808
un	1269220	C	0.117371
un	1270588	T	0.111675
un	1270727	T	0.376923
un	1276642	A	0.0589744
un	1277438	A	0.408629
un	1281354	T	0.258152
un	1283159	G	0.09375
un	1287377	C	0.1
un	1293607	A	0.456757
un	1295131	C	0.0904255
un	1297112	C	0.454545
un	1297789	C	0.101852
un	1298184	C	0.311224
un	1303496	C	0.303653
un	1305582	G	0.171875
un	1308280	T	0.181122
un	1308766	A	0.25
un	1309416	A	0.0695876
un	1310756	A	0.369565
un	1313683	G	0.0762332
un	1316137	G	0.0514019
un	1317873	C	0.241935
un	1318395	G	0.0558511
un	1319285	C	0.439904
un	1319642	T	0.234146
un	1321884	C	0.0711009
un	1325463	A	0.206989
un	1326677	G	0.127027
un	1328381	T	0.197368
un	1329252	T	0.235135
un	1330566	C	0.465054
un	1332262	A	0.2425
un	1332895	T	0.366029
un	1336329	G	0.0889423
un	1337597	C	0.489247
un	1337714	T	0.0605263
un	1338838	T	0.0744186
un	1340159	A	0.258065
un	1344181	T	0.229167
un	1344396	A	0.0858586
un	1345154	A	0.078125
un	1345621	A	0.30914
un	1347766	A	0.0547264
un	1348377	G	0.428571
un	1349003	C	0.410995
un	1359543	C	0.0790816
un	1365561	G	0.493182
un	1367132	A	0.125
un	1370632	A	0.222488
un	1374260	G	0.272727
un	1375452	C	0.315385
un	1377194	C	0.373171
un	1378561	G	0.435567
un	1382319	C	0.0531401
un	1385330	A	0.0588235
un	1386602	A	0.109524
un	1388531	A	0.0552995
un	1389922	A	0.0820106
un	1393584	G	0.200508
un	1393723	C	0.091133
un	1393862	T	0.124324
un	1394420	T	0.267857
un	1398220	G	0.05
un	1399607	G	0.0550459
un	1401909	A	0.408451
un	1402872	C	0.0763547
un	1403184	T	0.34555
un	1405127	G	0.195187
un	1408247	G	0.171123
un	1411473	C	0.0658537
un	1412762	A	0.0721393
un	1417142	T	0.455026
un	1417765	T	0.0595855
un	1419623	T	0.0677083
un	1420389	A	0.1625
un	1423866	C	0.486413
un	1424981	T	0.0813953
un	1426982	T	0.135945
un	1427489	T	0.0527523
un	1431898	T	0.190217
un	1433273	A	0.0725806
un	1439376	T	0.229381
un	1443975	G	0.1875
un	1446100	C	0.459596
un	1447018	G	0.370892
un	1447172	A	0.345946
un	1455125	C	0.389952
un	1455839	T	0.0502646
un	1457666	C	0.272093
un	1458674	A	0.077957
un	1459211	G	0.315385
un	1460193	A	0.153465
un	1460918	A	0.0710784
un	1461685	A	0.227749
un	1467460	A	0.0570652
un	1469220	T	0.063981
un	1473329	T	0.486239
un	1476849	T	0.0780488
un	1477058	C	0.125
un	1478664	A	0.12234
un	1479317	T	0.0558252
un	1481608	A	0.353093
un	1482420	A	0.0594595
un	1484839	T	0.0920398
un	1485216	C	0.0886364
un	1485454	A	0.202128
un	1492197	C	0.0679348
un	1493065	C	0.118182
un	1499325	C	0.132353
un	1499673	G	0.383598
un	1500069	G	0.143216
un	1502011	T	0.146396
un	1505166	G	0.478378
un	1505541	G	0.0528846
un	1509262	G	0.295775
un	1512053	C	0.183417
un	1513193	T	0.0515464
un	1513970	C	0.0505051
un	1514222	C	0.110092
un	1515409	A	0.109453
un	1517328	G	0.494898
un	1525969	A	0.30163
un	1534447	A	0.0693069
un	1537254	A	0.0687831
un	1541598	G	0.394089
un	1541984	A	0.478022
un	1542739	G	0.139706
un	1543512	T	0.0552632
un	1547820	A	0.0645161
un	1548344	T	0.0855615
un	1548525	C	0.0651042
un	1548919	C	0.0876289
un	1549387	A	0.383028
un	1550693	G	0.0581395
un	1551937	T	0.315508
un	1553218	A	0.119512
un	1553765	T	0.169725
un	1553864	T	0.0761421
un	1555030	T	0.0631313
un	1561740	A	0.104712
un	1562996	A	0.270732
un	1563893	T	0.308673
un	1564024	C	0.298995
un	1568610	T	0.148325
un	1572149	C	0.44697
un	1573131	C	0.235437
un	1575347	G	0.108696
un	1575495	A	0.0544554
un	1580043	G	0.246114
un	1585929	A	0.246512
un	1586145	C	0.463542
un	1588299	A	0.246411
un	1590906	A	0.0984043
un	1591085	A	0.145833
un	1592146	T	0.396373
un	1593472	T	0.379487
un	1595207	A	0.118812
un	1595464	T	0.398396
un	1597905	T	0.120321
un	1599304	A	0.0775401
un	1600279	G	0.0791855
un	1603501	C	0.0973684
un	1606485	A	0.278947
un	1607212	T	0.14878
un	1607353	A	0.36385
un	1611080	A	0.0798969
un	1613693	C	0.204082
un	1616951	T	0.062201
un	1617452	C	0.494975
un	1617762	G	0.0934579
un	1621475	G	0.0691489
un	1622167	A	0.0566038
un	1625208	T	0.192857
un	1625632	G	0.377358
un	1626819	G	0.1
un	1627908	T	0.269231
un	1630871	A	0.0510204
un	1631557	A	0.0728155
un	1632240	A	0.106771
un	1633021	A	0.0691964
un	1633650	A	0.359375
un	1634691	T	0.160099
un	1635485	A	0.191327
un	1637156	A	0.0947368
un	1637172	T	0.0513514
un	1638727	T	0.128788
un	1643117	T	0.136126
un	1644690	T	0.261194
un	1646507	A	0.1325
un	1650317	G	0.156915
un	1651405	A	0.135417
un	1653495	A	0.436019
un	1657582	T	0.110048
un	1660813	G	0.0502392
un	1662064	T	0.143541
un	1662258	T	0.0520833
un	1662970	A	0.179348
un	1664066	G	0.0575
un	1664654	C	0.0755208
un	1664895	A	0.241935
un	1667986	A	0.11828
un	1671091	G	0.356757
un	1671618	C	0.483568
un	1673206	T	0.132212
un	1673589	C	0.105023
un	1680365	C	0.425581
un	1686313	G	0.201087
un	1690851	A	0.372283
un	1694517	A	0.109589
un	1694704	G	0.148058
un	1694939	T	0.122283
un	1698040	G	0.223118
un	1698379	G	0.0641026
un	1699842	C	0.186603
un	1700576	A	0.353535
un	1703017	A	0.3125
un	1703287	A	0.251269
un	1704690	C	0.429952
un	1705745	T	0.244845
un	1706296	G	0.062212
un	1713394	G	0.179688
un	1713715	A	0.0581395
un	1714426	C	0.0583756
un	1717785	A	0.100543
un	1718869	G	0.115979
un	1719279	G	0.0825243
un	1720003	A	0.497449
un	1720129	G	0.1575
un	1722780	T	0.171498
un	1724313	G	0.157277
un	1724999	T	0.0833333
un	1726738	A	0.152381
un	1728994	T	0.157635
un	1729334	G	0.118812
un	1733998	T	0.186916
un	1736061	G	0.388889
un	1736210	T	0.0514706
un	1737376	G	0.0756757
un	1737544	C	0.309756
un	1739271	G	0.384817
un	1739477	T	0.104478
un	1742293	A	0.285047
un	1742773	T	0.106436
un	1748349	C	0.0958904
un	1751388	T	0.0759162
un	1755614	A	0.109694
un	1756531	C	0.263587
un	1758368	A	0.08
un	1761053	C	0.231308
un	1762504	C	0.145408
un	1763794	T	0.111399
un	1769161	C	0.0560748
un	1770305	C	0.135135
un	1772545	G	0.388889
un	1773021	G	0.0609756
un	1773245	C	0.10582
un	1773380	T	0.395349
un	1773564	T	0.135714
un	1773688	G	0.0658537
un	1774541	T	0.12963
un	1774602	A	0.343243
un	1777297	A	0.430693
un	1777783	C	0.192105
un	1777934	T	0.0854271
un	1778121	C	0.0953488
un	1778306	T	0.309045
un	1778533	G	0.300469
un	1780992	T	0.246193
un	1783262	T	0.112299
un	1783295	A	0.461905
un	1785524	A	0.153153
un	1786160	G	0.115909
un	1786199	A	0.143617
un	1787265	G	0.0628272
un	1788787	T	0.320106
un	1788923	A	0.0900474
un	1789379	G	0.239437
un	1789778	A	0.0861244
un	1789875	T	0.06
un	1792585	T	0.217073
un	1794211	C	0.497653
un	1794954	A	0.0817308
un	1796496	T	0.0825243
un	1797151	T	0.0505319
un	1799370	T	0.463918
un	1799934	A	0.0880952
un	1800148	A	0.0544041
un	1800206	A	0.0968586
un	1802301	T	0.12963
un	1803673	C	0.0740741
un	1806537	T	0.355263
un	1807487	A	0.242647
un	1809998	G	0.0543478
un	1810052	G	0.357843
un	1810744	C	0.0647668
un	1811818	T	0.392308
un	1812332	A	0.0555556
un	1818626	T	0.0718085
un	1825109	G	0.206731
un	1825690	T	0.0558511
un	1825817	G	0.0746606
un	1827922	G	0.464286
un	1829897	T	0.0721649
un	1830132	G	0.295775
un	1830995	G	0.333333
un	1832109	A	0.15508
un	1832820	G	0.333333
un	1835315	G	0.278027
un	1836738	T	0.0625
un	1837910	G	0.201613
un	1840553	C	0.0695187
un	1843322	C	0.0603865
un	1845264	T	0.488372
un	1848320	A	0.130332
un	1850798	A	0.422018
un	1851588	A	0.0844749
un	1852062	T	0.137306
un	1853638	C	0.483333
un	1855790	A	0.428899
un	1856384	A	0.0502392
un	1858151	T	0.426316
un	1860345	T	0.199495
un	1863097	A	0.0754717
un	1863327	G	0.388587
un	1865509	T	0.1125
un	1865739	C	0.137441
un	1866221	G	0.0641711
un	1866368	T	0.153226
un	1866930	A	0.0558376
un	1867053	T	0.062212
un	1867582	A	0.101604
un	1867676	A	0.175676
un	1867994	T	0.146341
un	1869736	G	0.0700935
un	1870360	G	0.133508
un	1871891	A	0.462441
un	1872102	G	0.114583
un	1873842	A	0.185567
un	1874824	A	0.187805
un	1875380	A	0.138743
un	1877942	A	0.072973
un	1878871	G	0.0882353
un	1879025	G	0.420398
un	1879524	A	0.465854
un	1880065	T	0.0533981
un	1880318	G	0.180412
un	1882659	A	0.13785
un	1883657	C	0.436548
un	1884786	A	0.386878
un	1886544	A	0.397059
un	1889366	A	0.144144
un	1891634	T	0.073991
un	1894526	A	0.225131
un	1895372	T	0.071066
un	1895926	C	0.0631068
un	1896037	G	0.450472
un	1896556	G	0.0618557
un	1896837	T	0.0600962
un	1897554	A	0.0846561
un	1899367	T	0.252577
un	1899498	C	0.0707071
un	1906554	A	0.0953608
un	1907070	C	0.103723
un	1907216	A	0.0859729
un	1909296	A	0.145503
un	1912108	A	0.444444
un	1913293	T	0.218605
un	1915436	A	0.0883838
un	1918802	C	0.065445
un	1921600	T	0.128205
un	1922050	A	0.0625
un	1922389	G	0.0769231
un	1926791	C	0.112903
un	1928684	A	0.333333
un	1930064	A	0.0637755
un	1930731	G	0.11215
un	1932347	C	0.0527638
un	1932886	A	0.144495
un	1933274	T	0.112745
un	1933491	A	0.473118
un	1939610	T	0.136364
un	1940082	A	0.0793651
un	1941692	A	0.120455
un	1946260	T	0.312808
un	1948742	T	0.109589
un	1950954	C	0.147196
un	1958264	C	0.0694444
un	1960061	A	0.418269
un	1962115	T	0.0653266
un	1963246	G	0.0887097
un	1963435	C	0.115196
un	1966585	C	0.332487
un	1966655	A	0.0743243
un	1968098	C	0.0561497
un	1969283	G	0.0846561
un	1969914	A	0.0961538
un	1973400	T	0.4925
un	1976567	T	0.366197
un	1976688	G	0.0504587
un	1978924	G	0.313953
un	1980132	G	0.100543
un	1980182	C	0.101064
un	1980766	T	0.36631
un	1982471	A	0.176166
un	1986997	T	0.0661765
un	1990136	G	0.0505051
un	1991556	C	0.171053
un	1991667	G	0.0940367
un	1992791	G	0.0717489
un	1993829	A	0.0913978
un	1994241	A	0.356459
un	1996277	T	0.175532
un	1996735	A	0.07109
un	1998097	A	0.157609
un	1998247	T	0.0821596
un	1998713	G	0.463134
un	2001929	T	0.494975
un	2002583	A	0.485714
un	2006438	A	0.162234
un	2008955	A	0.279412
un	2009075	C	0.079602
un	2011989	G	0.170918
un	2012598	G	0.407834
un	2013238	C	0.153465
un	2013883	G	0.079602
un	2015093	G	0.205584
un	2016529	A	0.175
un	2018498	G	0.488038
un	2020085	T	0.156863
un	2021167	T	0.116505
un	2023904	A	0.168182
un	2024576	A	0.0852535
un	2025531	A	0.162437
un	2025794	C	0.255981
un	2025995	A	0.442211
un	2026546	G	0.0502283
un	2026829	T	0.379397
un	2027279	A	0.367403
un	2028525	C	0.201058
un	2031486	T	0.0995025
un	2031803	G	0.315104
un	2032223	C	0.0868421
un	2032328	A	0.25
un	2033508	T	0.0679348
un	2034431	T	0.0820896
un	2035074	T	0.0692308
un	2036044	G	0.255
un	2036618	C	0.298942
un	2037529	A	0.480198
un	2039410	C	0.193237
un	2040104	G	0.219212
un	2040942	G	0.166667
un	2042178	T	0.4
un	2043186	C	0.076555
un	2044752	A	0.212963
un	2047084	T	0.329897
un	2047657	T	0.102381
un	2047768	A	0.393204
un	2049743	C	0.184783
un	2054234	T	0.263959
un	2055961	T	0.124352
un	2056559	G	0.0594059
un	2056802	A	0.355072
un	2058380	A	0.0634921
un	2059558	T	0.0718085
un	2063498	G	0.222973
un	2066503	A	0.109137
un	2067475	C	0.449239
un	2068874	A	0.192105
un	2072585	T	0.230233
un	2074358	C	0.337766
un	2074576	A	0.0829268
un	2077462	A	0.0904255
un	2077658	T	0.197917
un	2079073	G	0.13089
un	2080353	A	0.0824468
un	2082006	A	0.108173
un	2085076	G	0.0873016
un	2085538	C	0.169082
un	2085974	G	0.260465
un	2087497	A	0.312821
un	2088280	G	0.0972973
un	2088782	T	0.0931373
un	2092975	G	0.0687204
un	2094104	G	0.226064
un	2094373	A	0.27561
un	2094736	A	0.127803
un	2096415	A	0.125
un	2096558	G	0.0829146
un	2098259	T	0.0978261
un	2098639	C	0.0982143
un	2100849	T	0.076087
un	2101459	T	0.14433
un	2105940	T	0.0606061
un	2107540	C	0.422727
un	2109524	A	0.0602094
un	2110160	T	0.353403
un	2110945	G	0.165761
un	2114245	T	0.339196
un	2116460	C	0.439189
un	2117410	T	0.276498
un	2118735	C	0.497706
un	2122674	C	0.092233
un	2123133	C	0.12963
un	2123861	T	0.130137
un	2126195	A	0.118721
un	2127085	T	0.0640394
un	2127249	T	0.0552995
un	2127340	T	0.42891
un	2127545	C	0.203608
un	2128844	T	0.0671296
un	2128988	G	0.46114
un	2129120	T	0.118919
un	2129436	T	0.157895
un	2129696	T	0.0755208
un	2131845	G	0.108173
un	2131875	A	0.0591398
un	2132239	T	0.0591398
un	2132409	A	0.0913462
un	2133671	T	0.0552995
un	2134270	A	0.0518018
un	2135572	T	0.0920398
un	2136708	C	0.0968468
un	2137054	T	0.118357
un	2139885	C	0.264103
un	2142111	G	0.0578947
un	2143805	A	0.128205
un	2145128	A	0.0896226
un	2145711	T	0.357488
un	2145853	A	0.395288
un	2147825	A	0.44385
un	2149840	C	0.253807
un	2150204	A	0.0519802
un	2153392	C	0.260101
un	2155024	G	0.236979
un	2156397	T	0.12201
un	2157410	T	0.13587
un	2158152	A	0.136585
un	2158232	C	0.35
un	2159215	C	0.344059
un	2161013	T	0.167464
un	2162063	T	0.117801
un	2162402	T	0.072973
un	2163158	A	0.0904762
un	2164056	T	0.186636
un	2164771	T	0.193396
un	2165453	A	0.0589744
un	2166158	T	0.0656109
un	2167326	G	0.448837
un	2168529	A	0.0739796
un	2169041	A	0.231156
un	2170670	T	0.0965347
un	2171083	T	0.265258
un	2171861	C	0.0631313
un	2172049	G	0.0733945
un	2173044	C	0.417949
un	2173332	G	0.0625
un	2173424	C	0.195
un	2174015	C	0.0885167
un	2174767	T	0.0669856
un	2175448	C	0.11435
un	2175898	G	0.321951
un	2176102	A	0.0615385
un	2177656	C	0.0707071
un	2180763	C	0.38756
un	2180944	T	0.134146
un	2181523	A	0.358173
un	2183085	A	0.333333
un	2184210	A	0.0747423
un	2186553	C	0.413551
un	2192900	T	0.340426
un	2193117	A	0.489796
un	2194759	A	0.0930851
un	2195002	C	0.072973
un	2195438	G	0.0976744
un	2197108	T	0.0845411
un	2200981	C	0.171233
un	2201796	T	0.0738916
un	2202096	G	0.120513
un	2202607	C	0.427835
un	2204360	A	0.0657277
un	2205130	G	0.0638298
un	2207261	T	0.212366
un	2208727	T	0.0710526
un	2210600	A	0.0717703
un	2210770	C	0.358289
un	2211028	T	0.26555
un	2212849	A	0.331731
un	2216775	C	0.168317
un	2218397	A	0.108586
un	2218567	C	0.162437
un	2219536	C	0.106818
un	2220764	G	0.229358
un	2223095	G	0.0860215
un	2223966	G	0.22
un	2224354	C	0.355392
un	2229200	A	0.113402
un	2230668	T	0.2109
un	2232183	C	0.135678
un	2232677	G	0.227907
un	2234475	A	0.140777
un	2238352	T	0.0763547
un	2239096	A	0.164975
un	2240282	C	0.0594595
un	2240552	T	0.168449
un	2241894	T	0.0850515
un	2243769	A	0.222798
un	2247120	C	0.251323
un	2247676	A	0.0896861
un	2248861	T	0.490476
un	2249298	C	0.110092
un	2251856	G	0.243523
un	2252319	T	0.320388
un	2252779	G	0.362069
un	2254131	T	0.132212
un	2255418	T	0.164894
un	2256990	C	0.445946
un	2257465	C	0.0837104
un	2259070	C	0.260274
un	2259272	T	0.408213
un	2260199	C	0.0706806
un	2260968	T	0.415049
un	2261084	T	0.0808081
un	2264998	C	0.149733
un	2265109	A	0.0502513
un	2265702	A	0.0837838
un	2265847	G	0.28392
un	2267477	C	0.0725
un	2271962	G	0.233032
un	2272475	T	0.0627803
un	2273366	T	0.0733696
un	2274322	C	0.0970149
un	2275859	A	0.160804
un	2277041	A	0.34466
un	2278251	T	0.431818
un	2278567	C	0.275362
un	2278725	A	0.0567568
un	2278944	C	0.0502392
un	2280435	T	0.0733333
un	2282549	T	0.22439
un	2282935	G	0.0855615
un	2283132	G	0.125
un	2284536	C	0.124365
un	2284996	T	0.0700483
un	2285992	A	0.492021
un	2288462	C	0.104839
un	2288880	C	0.140212
un	2290490	A	0.0633803
un	2290694	A	0.0701357
un	2291588	T	0.415761
un	2292900	G	0.268041
un	2297047	T	0.348404
un	2300011	C	0.0767196
un	2304747	C	0.334239
un	2304923	A	0.281081
un	2305901	T	0.0990783
un	2308412	T	0.0776699
un	2309808	A	0.0935961
un	2310037	T	0.0717593
un	2310797	T	0.125654
un	2312555	G	0.133508
un	2314920	A	0.123318
un	2315127	G	0.174528
un	2315487	C	0.0631313
un	2317273	G	0.0634518
un	2318445	A	0.334123
un	2318544	A	0.315508
un	2319370	A	0.101604
un	2322324	T	0.211628
un	2322919	G	0.348718
un	2324208	G	0.0985577
un	2324815	G	0.494652
un	2329612	T	0.0647668
un	2329952	A	0.282723
un	2330280	T	0.0572139
un	2331619	A	0.19837
un	2331819	T	0.328638
un	2332637	G	0.193396
un	2333827	C	0.409794
un	2334872	G	0.106599
un	2335877	T	0.0601852
un	2336810	C	0.359903
un	2337193	C	0.448718
un	2338876	A	0.224138
un	2340412	A	0.174757
un	2340682	G	0.0520362
un	2340893	A	0.0611702
un	2341732	T	0.0591398
un	2343048	C	0.408257
un	2345294	G	0.298122
un	2345379	C	0.494975
un	2345737	C	0.296791
un	2346621	C	0.104762
un	2346664	G	0.0939086
un	2347791	G	0.0625
un	2348904	C	0.45098
un	2349884	G	0.295455
un	2352942	A	0.154891
un	2353082	A	0.416268
un	2353620	T	0.484536
un	2354060	T	0.057971
un	2354379	T	0.113757
un	2355848	G	0.0806452
un	2357093	T	0.186486
un	2363571	A	0.405263
un	2368067	G	0.178733
un	2372026	G	0.165
un	2372618	C	0.135417
un	2373665	G	0.157143
un	2374602	G	0.324885
un	2376467	A	0.0573394
un	2378307	G	0.0536585
un	2378485	A	0.0852018
un	2379174	G	0.21164
un	2380380	A	0.102041
un	2384722	C	0.162791
un	2384882	G	0.111675
un	2385288	T	0.487923
un	2387151	G	0.316832
un	2387434	A	0.0731707
un	2387821	T	0.237838
un	2388278	C	0.329439
un	2389884	C	0.261905
un	2393232	T	0.061828
un	2393667	A	0.0821918
un	2397886	A	0.152913
un	2399121	T	0.0645933
un	2399324	T	0.411215
un	2402047	A	0.114973
un	2403843	C	0.11086
un	2406869	C	0.121212
un	2407807	T	0.272947
un	2410376	T	0.0674419
un	2416440	C	0.0788177
un	2419943	A	0.142857
un	2420726	A	0.0928571
un	2421245	T	0.319892
un	2421979	A	0.139594
un	2423106	A	0.134715
un	2425581	C	0.130841
un	2426589	G	0.137838
un	2427340	C	0.421196
un	2427792	A	0.125
un	2429987	T	0.316327
un	2430436	A	0.301843
un	2430713	C	0.4375
un	2431718	G	0.194872
un	2432254	G	0.154822
un	2432358	C	0.34878
un	2434650	A	0.0936073
un	2435432	A	0.195187
un	2435500	T	0.403226
un	2435639	C	0.305128
un	2437730	T	0.0802139
un	2438200	T	0.0621622
un	2438479	C	0.155612
un	2438750	A	0.0514706
un	2438760	T	0.094086
un	2440129	T	0.193878
un	2442152	C	0.247423
un	2442670	A	0.0574163
un	2445434	C	0.19837
un	2445571	A	0.137566
un	2449437	A	0.160526
un	2450451	G	0.0514019
un	2450824	C	0.254762
un	2453333	G	0.221622
un	2454369	T	0.245098
un	2455446	T	0.295122
un	2456060	C	0.471795
un	2456390	T	0.0582011
un	2456544	A	0.218137
un	2457043	A	0.206161
un	2457482	C	0.366667
un	2457542	T	0.243243
un	2457770	A	0.210762
un	2458585	A	0.0707763
un	2460853	C	0.297101
un	2461531	T	0.28271
un	2462963	C	0.073991
un	2464828	C	0.11194
un	2465634	C	0.216146
un	2467445	T	0.0525
un	2469310	A	0.244624
un	2469943	A	0.281081
un	2470097	A	0.0659898
un	2471769	T	0.0921053
un	2472972	C	0.0904762
un	2473285	A	0.10582
un	2474685	C	0.0717949
un	2480038	A	0.0544041
un	2480533	T	0.171053
un	2480688	T	0.141256
un	2483400	G	0.142523
un	2483668	T	0.0815217
un	2485952	A	0.0756757
un	2487367	G	0.224771
un	2492181	G	0.307107
un	2492677	C	0.369565
un	2493877	T	0.14532
un	2494021	T	0.464286
un	2495520	T	0.182039
un	2496346	A	0.0578704
un	2496809	G	0.415344
un	2498507	T	0.0530303
un	2498733	T	0.0718085
un	2499697	C	0.223077
un	2499788	A	0.0598086
un	2500606	A	0.0994898
un	2500669	T	0.172811
un	2501722	G	0.410256
un	2502771	A	0.0537634
un	2504777	C	0.454545
un	2506796	A	0.416216
un	2506978	C	0.4875
un	2507361	T	0.0504808
un	2510038	C	0.125
un	2511087	A	0.0779817
un	2511637	A	0.115789
un	2512764	C	0.0625
un	2514741	A	0.24537
un	2515512	T	0.100543
un	2515714	A	0.124378
un	2517525	A	0.413366
un	2517789	T	0.308612
un	2518631	T	0.452273
un	2518824	T	0.0586854
un	2519790	T	0.300926
un	2520868	T	0.0845411
un	2522082	C	0.269608
un	2522927	G	0.125628
un	2523632	T	0.220745
un	2524841	C	0.213953
un	2524914	G	0.167421
un	2525865	T	0.43617
un	2526955	A	0.0981735
un	2527494	G	0.179894
un	2527590	A	0.184211
un	2529546	A	0.0900901
un	2530853	A	0.0567568
un	2531529	T	0.473404
un	2531647	T	0.388626
un	2532026	T	0.483957
un	2533601	G	0.184492
un	2535232	C	0.0921053
un	2536611	G	0.0502646
un	2537384	G	0.0539906
un	2537880	T	0.413242
un	2538697	A	0.107981
un	2538824	T	0.442408
un	2539267	G	0.358537
un	2539357	C	0.374359
un	2539633	A	0.229545
un	2540314	T	0.0577889
un	2540845	G	0.464789
un	2541281	A	0.459596
un	2542196	A	0.148718
un	2543059	G	0.331551
un	2543093	C	0.49505
un	2544036	T	0.382927
un	2544317	T	0.228205
un	2544607	G	0.387019
un	2545430	C	0.15991
un	2545694	G	0.0575916
un	2545838	A	0.172973
un	2545979	A	0.0664894
un	2546639	C	0.337321
un	2547448	A	0.140097
un	2548359	A	0.164414
un	2548932	T	0.0612245
un	2552698	A	0.497409
un	2552855	T	0.0621622
un	2554769	C	0.159091
un	2555836	A	0.17233
un	2556093	C	0.176329
un	2556423	C	0.0710526
un	2558592	A	0.0684211
un	2559196	G	0.465241
un	2559556	T	0.052356
un	2560332	T	0.0700935
un	2563213	T	0.262019
un	2563315	A	0.180693
un	2564000	T	0.420398
un	2565258	G	0.421429
un	2565837	A	0.106818
un	2566389	T	0.163212
un	2567337	A	0.188776
un	2567596	G	0.295872
un	2567774	T	0.274194
un	2568098	T	0.350515
un	2568351	C	0.30787
un	2569503	C	0.429952
un	2570830	T	0.22043
un	2572061	T	0.266827
un	2573005	C	0.0564103
un	2573897	G	0.145933
un	2574080	C	0.222513
un	2574352	T	0.310945
un	2574803	C	0.314554
un	2575369	A	0.229592
un	2577462	A	0.468912
un	2578317	T	0.117225
un	2579731	C	0.467742
un	2579946	T	0.281915
un	2580808	A	0.0917874
un	2581219	C	0.213568
un	2581778	A	0.0870647
un	2582838	T	0.223301
un	2584269	A	0.06621
un	2585157	C	0.343891
un	2586897	G	0.300518
un	2588586	A	0.265403
un	2588817	C	0.229911
un	2589018	T	0.17619
un	2592725	T	0.0611702
un	2593548	A	0.124424
un	2593631	T	0.0684211
un	2594167	T	0.0707763
un	2595831	A	0.0673575
un	2596759	A	0.104265
un	2599330	T	0.121287
un	2599517	A	0.155612
un	2599751	A	0.311558
un	2601087	G	0.12381
un	2601373	C	0.232984
un	2601912	T	0.480392
un	2602032	T	0.0510204
un	2602460	T	0.0509259
un	2603185	T	0.159524
un	2603447	A	0.276018
un	2603782	T	0.144279
un	2604244	T	0.0606061
un	2608670	G	0.472772
un	2608753	T	0.0978836
un	2609445	C	0.176056
un	2610503	C	0.217391
un	2610694	C	0.07
un	2612006	C	0.325521
un	2612185	A	0.207447
un	2612550	C	0.0518135
un	2612809	C	0.178922
un	2613069	T	0.0521327
un	2614858	A	0.199052
un	2615081	A	0.4075
un	2616300	A	0.461353
un	2616618	T	0.0818182
un	2616720	T	0.186486
un	2617142	A	0.0590909
un	2617562	A	0.4425
un	2618330	T	0.371921
un	2619626	G	0.227907
un	2620041	G	0.257991
un	2620482	C	0.0965347
un	2620595	A	0.178947
un	2621273	T	0.0778894
un	2621470	T	0.138743
un	2623232	T	0.212963
un	2624526	A	0.0721925
un	2625044	A	0.1875
un	2625307	C	0.293023
un	2625586	C	0.212617
un	2625697	G	0.204663
un	2627133	T	0.12
un	2629116	T	0.205882
un	2631549	C	0.291262
un	2632727	A	0.05
un	2633282	A	0.41623
un	2633584	G	0.328358
un	2635886	A	0.242105
un	2636227	A	0.127854
un	2638026	G	0.385417
un	2638242	T	0.323684
un	2640843	G	0.159624
un	2641436	T	0.141304
un	2643335	T	0.0547945
un	2645999	T	0.104712
un	2646658	C	0.108466
un	2647468	A	0.100529
un	2648668	A	0.218468
un	2649044	T	0.405263
un	2649341	A	0.208543
un	2649458	A	0.111399
un	2650891	C	0.192893
un	2651226	A	0.23913
un	2651530	C	0.267281
un	2651846	A	0.178922
un	2651916	A	0.0923423
un	2652057	A	0.0675
un	2653921	G	0.160428
un	2654132	T	0.22335
un	2654678	A	0.0659898
un	2655387	T	0.210046
un	2655675	G	0.343434
un	2655980	C	0.0595238
un	2656135	A	0.4375
un	2657686	A	0.0526316
un	2658137	C	0.351675
un	2659617	A	0.101415
un	2660442	G	0.078534
un	2661119	C	0.454787
un	2661894	T	0.430052
un	2663334	T	0.453431
un	2663651	G	0.322727
un	2663716	T	0.1
un	2664114	T	0.494652
un	2665324	C	0.308411
un	2665633	A	0.15493
un	2666455	G	0.0504587
un	2666783	G	0.0666667
un	2667553	A	0.478022
un	2667680	T	0.0981735
un	2670001	T	0.0586735
un	2671255	T	0.0564103
un	2672855	G	0.148649
un	2673424	A	0.201923
un	2674317	G	0.257353
un	2674821	A	0.409953
un	2675552	T	0.286364
un	2676298	A	0.255981
un	2677619	A	0.477723
un	2678521	T	0.260204
un	2678710	G	0.258152
un	2679540	G	0.154255
un	2679694	A	0.0531915
un	2680554	T	0.169312
un	2681272	A	0.300532
un	2681559	G	0.0902778
un	2682489	G	0.0745192
un	2682571	A	0.324121
un	2684061	T	0.293478
un	2684178	T	0.0518135
un	2686328	T	0.129442
un	2687351	A	0.491979
un	2687824	A	0.0641711
un	2688400	C	0.177083
un	2688784	G	0.0591133
un	2689010	T	0.441038
un	2691241	C	0.0657895
un	2691825	G	0.200472
un	2692366	C	0.102941
un	2693110	A	0.348485
un	2693805	T	0.185185
un	2693906	C	0.0788177
un	2695247	G	0.425926
un	2695938	G	0.378571
un	2696137	G	0.0921053
un	2697319	A	0.0759804
un	2697493	C	0.0512821
un	2697595	T	0.0563725
un	2697799	A	0.494819
un	2698829	C	0.0761421
un	2701196	A	0.104369
un	2701732	A	0.0664894
un	2701766	C	0.475543
un	2702999	A	0.363014
un	2703974	A	0.223077
un	2704298	A	0.0718085
un	2705789	C	0.487562
un	2706799	G	0.340909
un	2708033	A	0.279793
un	2708186	T	0.143229
un	2708809	G	0.372973
un	2709736	T	0.164865
un	2710843	T	0.215347
un	2711053	A	0.112676
un	2712191	C	0.0613636
un	2712264	G	0.1875
un	2713017	A	0.0679348
un	2713253	C	0.202564
un	2715258	C	0.402844
un	2715394	C	0.289216
un	2716856	T	0.0882353
un	2718380	A	0.0575916
un	2718596	T	0.182927
un	2718981	A	0.0525114
un	2719314	G	0.056872
un	2720046	T	0.05
un	2720798	A	0.382353
un	2721397	A	0.200957
un	2721462	C	0.233503
un	2721676	T	0.115741
un	2724448	A	0.09375
un	2725711	T	0.0817308
un	2727763	G	0.154018
un	2729346	A	0.495098
un	2732690	T	0.0710784
un	2733570	G	0.5
un	2733741	T	0.131336
un	2735446	T	0.202703
un	2735814	A	0.225543
un	2736204	A	0.0785714
un	2737486	G	0.338095
un	2738135	C	0.109375
un	2738343	T	0.104878
un	2738931	A	0.0676329
un	2740019	T	0.152381
un	2740661	G	0.30137
un	2741334	T	0.0569307
un	2741881	G	0.0589623
un	2742755	A	0.076555
un	2743149	A	0.0510753
un	2743274	G	0.271635
un	2743637	A	0.150246
un	2744274	C	0.494595
un	2745792	A	0.185484
un	2749230	C	0.0673575
un	2751323	G	0.136598
un	2753564	G	0.5
un	2753624	G	0.486631
un	2753960	T	0.313131
un	2755384	T	0.0544041
un	2756339	A	0.362434
un	2756988	T	0.101036
un	2757467	T	0.125
un	2757648	C	0.491848
un	2758624	A	0.0899471
un	2759165	G	0.329327
un	2759215	T	0.209906
un	2759486	A	0.485149
un	2760517	C	0.280423
un	2760803	A	0.240385
un	2761924	T	0.0810811
un	2762103	C	0.393048
un	2762542	T	0.065445
un	2763433	C	0.385572
un	2763977	T	0.116505
un	2764978	T	0.163043
un	2766174	C	0.057971
un	2766818	G	0.220096
un	2766992	A	0.492308
un	2772072	A	0.311594
un	2773095	G	0.0618557
un	2773623	A	0.0945946
un	2773986	T	0.0718085
un	2774197	A	0.118932
un	2774338	G	0.434783
un	2774727	T	0.0625
un	2774779	C	0.231156
un	2775195	C	0.164179
un	2777952	A	0.286364
un	2781795	T	0.113122
un	2781899	G	0.187831
un	2781972	C	0.162037
un	2782730	T	0.0840909
un	2783603	T	0.0504587
un	2784839	A	0.0527523
un	2785409	A	0.471795
un	2786400	T	0.125592
un	2787823	A	0.15122
un	2788362	T	0.355392
un	2788895	T	0.241935
un	2789161	A	0.06621
un	2789581	G	0.0681818
un	2789972	T	0.5
un	2793041	C	0.115942
un	2793983	C	0.165899
un	2794206	C	0.481383
un	2794604	T	0.200461
un	2796102	A	0.492611
un	2796463	G	0.129545
un	2796720	G	0.0704545
un	2797645	A	0.166667
un	2799861	T	0.16
un	2799967	T	0.0687204
un	2800155	A	0.197917
un	2800219	A	0.235023
un	2800401	T	0.0717822
un	2802138	A	0.0573394
un	2802329	A	0.25
un	2802621	A	0.193467
un	2803343	T	0.114583
un	2803742	C	0.484127
un	2804968	G	0.0952381
un	2805754	T	0.0504587
un	2806239	A	0.132812
un	2807300	G	0.239362
un	2807905	T	0.162234
un	2808551	T	0.194175
un	2808715	G	0.341709
un	2809066	G	0.309645
un	2810583	A	0.119171
un	2811121	A	0.0542453
un	2812492	C	0.404255
un	2812777	A	0.286082
un	2813346	T	0.0592784
un	2813853	T	0.409794
un	2814842	G	0.0892019
un	2816031	T	0.256944
un	2817057	A	0.0514706
un	2817709	A	0.18984
un	2818133	T	0.21466
un	2818722	T	0.32973
un	2821582	C	0.0706806
un	2821742	T	0.0824468
un	2822217	A	0.453052
un	2822411	C	0.155405
un	2825202	G	0.0955882
un	2826463	A	0.182796
un	2827039	A	0.159091
un	2827231	C	0.0978261
un	2828863	G	0.152913
un	2829257	T	0.0989305
un	2830397	C	0.440217
un	2830679	C	0.21
un	2831879	G	0.483945
un	2832010	A	0.190045
un	2833185	A	0.490698
un	2834683	C	0.0825472
un	2836479	T	0.379487
un	2836831	T	0.109813
un	2837283	C	0.0707763
un	2837865	A	0.0761905
un	2838119	T	0.0875576
un	2838249	A	0.400474
un	2840860	T	0.104369
un	2842332	A	0.397619
un	2842543	C	0.0526316
un	2842734	G	0.0906863
un	2842997	T	0.0995146
un	2843246	G	0.0614973
un	2843306	G	0.438389
un	2843607	G	0.279343
un	2843809	T	0.221963
un	2844094	A	0.265909
un	2845311	T	0.269417
un	2845443	T	0.104651
un	2845519	T	0.247283
un	2845758	G	0.490291
un	2846531	C	0.0692308
un	2846620	T	0.385514
un	2847147	G	0.185
un	2847971	T	0.233871
un	2848389	A	0.0547264
un	2848704	G	0.495327
un	2850084	T	0.279279
un	2850413	A	0.0683962
un	2850671	C	0.0829016
un	2851169	T	0.0539906
un	2852707	G	0.0693069
un	2853876	G	0.143836
un	2854967	T	0.0989305
un	2856283	A	0.0918919
un	2859072	T	0.460199
un	2864086	T	0.387701
un	2867371	T	0.0972973
un	2867774	T	0.174731
un	2868035	T	0.0710784
un	2870815	A	0.230047
un	2877456	T	0.0879397
un	2878057	G	0.173709
un	2879273	T	0.137566
un	2882784	C	0.0631579
un	2883731	T	0.111413
un	2884037	C	0.10396
un	2884066	C	0.0534759
un	2885514	A	0.265152
un	2885963	T	0.067757
un	2886094	A	0.0866667
un	2886223	G	0.0642857
un	2886886	A	0.0857143
un	2889382	A	0.0854922
un	2890017	A	0.112903
un	2890180	T	0.179907
un	2894590	A	0.0687831
un	2894978	A	0.323671
un	2895518	T	0.377358
un	2897614	T	0.0682927
un	2898080	A	0.456989
un	2898752	G	0.186567
un	2900234	T	0.0555556
un	2901045	A	0.263441
un	2901282	A	0.0531915
un	2902153	A	0.05
un	2903016	T	0.290909
un	2903997	A	0.138756
un	2904494	T	0.5
un	2904584	T	0.15285
un	2905126	T	0.0605263
un	2905542	T	0.131336
un	2906361	C	0.333333
un	2907663	A	0.157658
un	2910493	A	0.0989305
un	2912089	G	0.449198
un	2913152	C	0.489362
un	2914912	A	0.206818
un	2915934	A	0.0605263
un	2918596	A	0.313084
un	2919334	T	0.466321
un	2924552	A	0.11
un	2926056	A	0.0566502
un	2927466	A	0.452153
un	2928154	A	0.298611
un	2930316	A	0.0603865
un	2931710	T	0.125628
un	2933271	G	0.455814
un	2934672	G	0.150259
un	2935191	A	0.13
un	2935959	T	0.0777202
un	2937965	C	0.126697
un	2938685	G	0.104061
un	2940837	C	0.204327
un	2942486	T	0.186486
un	2942862	A	0.109453
un	2943852	T	0.0756881
un	2944385	C	0.255155
un	2944956	T	0.11828
un	2945468	C	0.485714
un	2945860	C	0.123762
un	2946798	A	0.0597826
un	2947067	C	0.0518135
un	2947589	G	0.219048
un	2953111	T	0.0966184
un	2954712	T	0.0772727
un	2956032	T	0.0752688
un	2956908	C	0.183511
un	2957148	G	0.492611
un	2957397	T	0.342391
un	2957752	C	0.490244
un	2958143	T	0.0900474
un	2962506	T	0.0739796
un	2962967	C	0.0597826
un	2966829	C	0.248649
un	2967440	T	0.108796
un	2968705	G	0.183962
un	2969537	A	0.0902062
un	2970328	A	0.27451
un	2971034	C	0.191099
un	2971915	G	0.494565
un	2971945	A	0.144022
un	2972605	G	0.488208
un	2972870	T	0.119816
un	2972972	A	0.0868545
un	2973292	A	0.180488
un	2973637	C	0.409794
un	2974290	A	0.486631
un	2975416	C	0.126697
un	2975765	A	0.0612745
un	2979004	T	0.300481
un	2980775	T	0.0543478
un	2981379	T	0.345411
un	2985826	A	0.38587
un	2987326	T	0.0936073
un	2988678	A	0.211443
un	2990247	A	0.0627907
un	2991364	C	0.464646
un	2992231	T	0.228205
un	2992979	G	0.149457
un	2993469	C	0.215278
un	2994036	A	0.459799
un	2996953	A	0.1675
un	2997826	T	0.346154
un	2999686	G	0.0603865
un	2999981	G	0.373786
un	3000095	A	0.0889423
un	3001596	A	0.0700935
un	3002217	A	0.0530303
un	3002429	T	0.441704
un	3003953	T	0.106771
un	3004572	A	0.119289
un	3006736	C	0.0651163
un	3007808	T	0.184783
un	3008617	A	0.0878049
un	3009457	G	0.141304
un	3010424	A	0.05
un	3010772	T	0.0664894
un	3013322	T	0.0747664
un	3013534	G	0.0675
un	3013789	C	0.481383
un	3014355	G	0.0585106
un	3014484	A	0.0721649
un	3014781	A	0.22449
un	3018248	G	0.475543
un	3019222	A	0.0602094
un	3019327	G	0.163636
un	3020634	A	0.168919
un	3020920	T	0.478365
un	3023631	T	0.28607
un	3024054	A	0.308108
un	3024724	T	0.0942408
un	3025426	G	0.0891089
un	3025692	A	0.156915
un	3026067	T	0.21729
un	3027667	T	0.12093
un	3027760	A	0.262626
un	3032428	G	0.457286
un	3032964	G	0.214932
un	3033511	G	0.133152
un	3034157	C	0.4075
un	3036031	T	0.371981
un	3037390	T	0.264423
un	3038209	T	0.126866
un	3040357	C	0.346154
un	3040417	G	0.278539
un	3043556	A	0.344737
un	3043779	A	0.0534884
un	3047971	A	0.109626
un	3049194	C	0.263587
un	3050692	C	0.432161
un	3052765	G	0.242718
un	3056620	A	0.486413
un	3058067	C	0.358639
un	3058543	T	0.0798122
un	3060087	T	0.228495
un	3061405	T	0.309859
un	3061993	T	0.236559
un	3063872	C	0.0558376
un	3071565	G	0.451031
un	3071862	C	0.338235
un	3071941	T	0.469231
un	3072089	T	0.353723
un	3076719	G	0.497596
un	3076949	C	0.0656109
un	3077178	C	0.241379
un	3078174	G	0.208543
un	3078395	A	0.0899471
un	3078409	C	0.130332
un	3079480	G	0.0825472
un	3079588	T	0.0578947
un	3080152	C	0.149215
un	3081454	T	0.107843
un	3081833	T	0.120283
un	3083413	G	0.288288
un	3084694	C	0.318182
un	3086078	C	0.138889
un	3089678	A	0.0875576
un	3090935	T	0.117188
un	3095056	A	0.0786802
un	3096884	C	0.470899
un	3100453	A	0.38587
un	3104494	T	0.0706806
un	3104988	A	0.113861
un	3105394	T	0.0917874
un	3106616	A	0.372038
un	3109345	G	0.447489
un	3111015	T	0.459596
un	3113868	C	0.0721154
un	3114767	G	0.362944
un	3115461	T	0.387179
un	3117309	C	0.0953608
un	3118090	G	0.154891
un	3119155	A	0.412234
un	3119341	A	0.0853081
un	3121075	A	0.0534759
un	3121745	C	0.431217
un	3122264	G	0.191244
un	3123241	A	0.492105
un	3123779	C	0.211055
un	3123855	T	0.05
un	3124897	A	0.215026
un	3129139	G	0.465789
un	3129719	T	0.172986
un	3130006	C	0.405963
un	3132227	T	0.246154
un	3133087	G	0.0754717
un	3133794	T	0.0502513
un	3134483	C	0.0842105
un	3134983	G	0.243842
un	3135144	A	0.268293
un	3135718	C	0.47343
un	3136380	G	0.264706
un	3138403	G	0.0855615
un	3138680	G	0.0995025
un	3139305	A	0.25
un	3140009	G	0.183857
un	3140533	C	0.0679348
un	3141634	G	0.325871
un	3141906	T	0.0589744
un	3143344	T	0.110553
un	3143755	T	0.103687
un	3145029	T	0.429348
un	3145218	A	0.478495
un	3147037	C	0.0744186
un	3147589	T	0.306452
un	3149820	A	0.135922
un	3150666	T	0.0878049
un	3152838	G	0.0636792
un	3154602	T	0.382488
un	3155024	C	0.128272
un	3158603	T	0.0733945
un	3159442	G	0.168478
un	3160664	A	0.0685279
un	3161193	T	0.0657895
un	3161836	A	0.316832
un	3163365	T	0.0810811
un	3166097	T	0.21564
un	3167218	C	0.233491
un	3167582	T	0.121762
un	3168031	T	0.37907
un	3172883	C	0.291667
un	3174949	A	0.489899
un	3175129	C	0.106132
un	3175567	A	0.432432
un	3175732	C	0.120968
un	3176825	A	0.207944
un	3177229	T	0.196682
un	3179916	C	0.0885167
un	3180070	G	0.133803
un	3180579	T	0.0904255
un	3181885	T	0.363426
un	3182848	A	0.15814
un	3186234	T	0.392105
un	3187289	C	0.47861
un	3188303	C	0.0538117
un	3189080	C	0.0759804
un	3189268	T	0.0899471
un	3194493	G	0.127404
un	3198976	A	0.133166
un	3199113	A	0.0833333
un	3200535	C	0.0909091
un	3200672	G	0.25
un	3201145	C	0.396907
un	3204400	T	0.364055
un	3204698	G	0.125
un	3204882	G	0.393204
un	3205363	G	0.310256
un	3206294	A	0.0833333
un	3208433	T	0.144186
un	3209055	G	0.24359
un	3210189	A	0.0984456
un	3211119	C	0.0706522
un	3211448	C	0.0863636
un	3213186	T	0.263819
un	3214956	A	0.0648649
un	3215344	G	0.233696
un	3215572	T	0.271357
un	3215770	G	0.423913
un	3216675	C	0.125
un	3218076	A	0.421053
un	3219256	T	0.161376
un	3220218	A	0.0929648
un	3220669	A	0.278539
un	3222588	T	0.431925
un	3223187	A	0.0570652
un	3224160	A	0.326087
un	3224859	A	0.0763158
un	3225141	T	0.077957
un	3227910	T	0.121287
un	3227983	G	0.363861
un	3228361	T	0.0906736
un	3229097	A	0.120773
un	3229846	C	0.494709
un	3231173	T	0.164251
un	3231191	C	0.0711009
un	3231403	A	0.123116
un	3231532	C	0.0863636
un	3231832	C	0.322165
un	3231923	T	0.118932
un	3232390	T	0.342391
un	3232954	C	0.412322
un	3233361	A	0.18617
un	3234554	A	0.205357
un	3234930	A	0.317708
un	3236328	T	0.0645161
un	3236705	A	0.255208
un	3237692	A	0.0611702
un	3238390	A	0.230366
un	3238606	A	0.134409
un	3239013	A	0.394472
un	3239715	T	0.194737
un	3241218	C	0.109453
un	3241613	A	0.174641
un	3242231	G	0.41791
un	3242673	C	0.30163
un	3244441	G	0.0611702
un	3246285	A	0.0995025
un	3246773	A	0.145161
un	3248704	T	0.138249
un	3250322	G	0.087766
un	3251021	A	0.497685
un	3251775	T	0.117073
un	3252691	T	0.459135
un	3255804	T	0.0707547
un	3256425	A	0.0588235
un	3257290	T	0.106132
un	3257646	A	0.061086
un	3257872	G	0.251196
un	3258287	T	0.142157
un	3263424	T	0.355392
un	3264560	C	0.164894
un	3266035	C	0.125
un	3267605	G	0.44335
un	3268817	A	0.158163
un	3269273	T	0.120773
un	3269564	C	0.298913
un	3270095	T	0.194581
un	3270245	T	0.0725806
un	3270407	A	0.111111
un	3271519	A	0.393048
un	3272554	A	0.0588235
un	3276383	G	0.169355
un	3276898	T	0.0798969
un	3277002	G	0.295812
un	3277551	A	0.497549
un	3278515	A	0.171717
un	3278903	G	0.173913
un	3280695	C	0.414508
un	3281743	T	0.0698925
un	3282037	A	0.109375
un	3282371	T	0.0848214
un	3283082	A	0.461749
un	3283113	T	0.429319
un	3284024	T	0.061828
un	3284673	T	0.330645
un	3284763	T	0.0717593
un	3285915	A	0.483491
un	3286050	C	0.481579
un	3287156	G	0.258065
un	3288613	C	0.410256
un	3288683	T	0.385027
un	3289565	G	0.13981
un	3289686	G	0.0793269
un	3289988	C	0.465116
un	3290117	G	0.0725806
un	3290328	C	0.227273
un	3290415	T	0.241706
un	3291295	T	0.0628272
un	3291636	G	0.294737
un	3292574	A	0.321053
un	3292664	T	0.285354
un	3293088	T	0.128272
un	3293333	G	0.198454
un	3294228	G	0.318878
un	3294309	G	0.0825243
un	3295330	A	0.0794393
un	3295711	T	0.065445
un	3295966	T	0.178378
un	3296043	C	0.199519
un	3297113	T	0.168394
un	3297686	T	0.467172
un	3297862	T	0.185644
un	3298744	C	0.477833
un	3299083	T	0.495098
un	3299514	A	0.3875
un	3299668	T	0.42402
un	3300607	A	0.434555
un	3301149	A	0.23262
un	3301284	G	0.366995
un	3301607	T	0.0818182
un	3302659	C	0.247596
un	3302762	G	0.4801
un	3303669	A	0.440415
un	3304717	A	0.0805687
un	3305025	C	0.479275
un	3305226	T	0.409091
un	3305400	T	0.0735294
un	3306271	A	0.0621762
un	3306938	G	0.201835
un	3307719	A	0.370968
un	3308150	T	0.114213
un	3309895	C	0.436019
un	3310298	T	0.0918919
un	3310854	G	0.374372
un	3312631	T	0.380435
un	3312760	C	0.0756757
un	3312777	T	0.188172
un	3313215	A	0.0647668
un	3313428	C	0.265152
un	3314083	A	0.469048
un	3314453	A	0.0859375
un	3314742	A	0.089372
un	3315759	C	0.49763
un	3315826	T	0.18617
un	3315979	G	0.148241
un	3316716	T	0.0508021
un	3317495	T	0.418269
un	3318788	A	0.09447
un	3319430	A	0.307692
un	3319972	T	0.0882353
un	3320668	A	0.220721
un	3322455	G	0.088785
un	3322979	T	0.334225
un	3324091	A	0.0687204
un	3326572	G	0.165116
un	3327668	A	0.111111
un	3327801	T	0.128378
un	3328431	A	0.0833333
un	3329646	A	0.28392
un	3330099	G	0.291469
un	3331251	T	0.420513
un	3332268	A	0.28934
un	3332710	C	0.472826
un	3333779	A	0.112613
un	3334491	T	0.0803109
un	3335143	G	0.0972851
un	3337226	A	0.0721649
un	3337670	G	0.429348
un	3338740	T	0.195238
un	3338964	T	0.34715
un	3339561	C	0.1
un	3341035	G	0.44359
un	3344034	C	0.12439
un	3344158	A	0.12844
un	3344664	A	0.0763889
un	3345254	A	0.404306
un	3345815	T	0.190367
un	3346690	C	0.0529101
un	3349974	G	0.174312
un	3350849	A	0.0505051
un	3351387	G	0.0862069
un	3351685	A	0.154206
un	3352692	A	0.15625
un	3354749	G	0.484163
un	3355882	T	0.304348
un	3357526	G	0.103723
un	3358383	C	0.288462
un	3358566	A	0.137441
un	3359056	T	0.19171
un	3359072	T	0.146919
un	3359260	C	0.452261
un	3360094	C	0.337104
un	3360327	C	0.0985222
un	3360467	C	0.0518868
un	3361059	T	0.0829596
un	3361536	A	0.478469
un	3362885	T	0.076087
un	3362988	A	0.0784314
un	3363310	A	0.0657895
un	3364608	T	0.19378
un	3365120	A	0.379679
un	3365489	T	0.0642857
un	3366612	G	0.19802
un	3367198	A	0.0534759
un	3367723	A	0.17757
un	3367845	A	0.258537
un	3368718	G	0.0896861
un	3370347	T	0.238916
[truncated: 58,256 more rows]
