# Supplementary material for: Geographic population genetic structure and diversity of Sophora moorcroftiana based on genotyping-by-sequencing (GBS)
Source: PeerJ. 2020 Aug 6;8:e9609. doi: 10.7717/peerj.9609 (PMC7676378; doi:10.7717/peerj.9609)
Supplement: Supplemental Information 2 [file peerj-08-9609-s002.xls]

## Sheet: Subgroup 1
CHR	POS	MA	MAF
un	21947	A	0.0116279
un	190200	C	0.18125
un	240837	A	0.255952
un	244134	A	0.432432
un	246453	C	0.0410959
un	247397	G	0.307229
un	249604	C	0.301282
un	273766	T	0.2375
un	282836	C	0.0125
un	300573	G	0.107595
un	331683	T	0.373494
un	334334	T	0.0328947
un	343028	T	0.154321
un	346712	C	0.180723
un	347260	A	0.0574713
un	350002	G	0.358108
un	352577	G	0.0875
un	352700	A	0.360465
un	359610	A	0.152174
un	368803	A	0.0649351
un	370805	T	0.261364
un	388179	A	0.177632
un	389700	T	0.324675
un	394685	A	0.403846
un	400642	C	0.182353
un	407683	T	0.0804598
un	407855	A	0.102564
un	408166	A	0.40411
un	410515	A	0.202381
un	411820	A	0.265432
un	425156	C	0.196629
un	431141	A	0.230337
un	443800	T	0.109756
un	449928	G	0.178571
un	457544	A	0.44
un	470992	A	0.0113636
un	476676	T	0.131944
un	487487	G	0.474359
un	487713	G	0.0316456
un	495092	C	0.25625
un	515453	T	0.415493
un	519855	T	0.037037
un	525209	C	0.5
un	534813	T	0.407895
un	538099	T	0.277027
un	542945	A	0.125
un	555991	T	0.38961
un	556699	C	0.253425
un	569228	C	0.0821918
un	571966	T	0.0833333
un	576614	G	0.426829
un	580345	G	0.142857
un	584369	A	0.386667
un	599159	C	0.0625
un	605299	A	0.0227273
un	609714	A	0.193333
un	614087	G	0.47561
un	615234	G	0.14
un	618052	T	0.0246914
un	618135	G	0.0961538
un	627562	G	0.123457
un	630176	A	0.115385
un	638563	A	0.0697674
un	654394	A	0.25641
un	655315	T	0.0958904
un	656819	G	0.113095
un	659743	C	0.239726
un	662837	C	0.351852
un	662931	A	0.14
un	668779	T	0.0060241
un	673029	C	0.487013
un	673191	C	0.0857143
un	677801	A	0.0697674
un	679299	A	0.479167
un	688124	A	0.103448
un	694533	T	0.451807
un	695910	T	0.197368
un	698770	A	0.0875
un	702125	G	0.45122
un	712199	A	0.116438
un	723971	T	0.227273
un	724374	A	0.116438
un	724731	C	0.239437
un	725376	A	0.038961
un	726490	G	0.159091
un	732597	G	0.140244
un	734678	A	0.401163
un	746269	A	0.265432
un	747585	A	0.257143
un	755522	A	0.310811
un	761402	A	0.32
un	764477	T	0.2
un	765898	T	0.0743243
un	768023	T	0.203704
un	769500	T	0.298507
un	770595	G	0.307692
un	773039	C	0.408537
un	786106	C	0.195122
un	792002	A	0.342105
un	794019	T	0.125
un	796045	T	0.466667
un	801920	G	0.307692
un	802041	C	0.03125
un	804898	C	0.0696203
un	812525	A	0.111111
un	814573	C	0.0822785
un	814706	T	0.27027
un	819041	T	0.0208333
un	823434	T	0.0128205
un	834889	A	0.30137
un	838366	T	0.25641
un	842457	T	0.344595
un	842724	T	0.00666667
un	844881	C	0.277108
un	848254	G	0.116279
un	848356	A	0.0290698
un	852513	T	0.0352941
un	853447	A	0.0379747
un	867125	G	0.0704225
un	872290	T	0.0126582
un	874765	C	0.0410959
un	876615	G	0.0232558
un	876698	A	0.14
un	877654	T	0.455056
un	881274	A	0.224138
un	882317	T	0.104167
un	885595	C	0.252874
un	887899	A	0.0443038
un	889577	C	0.487013
un	890580	A	0.00609756
un	892861	G	0.493506
un	894059	T	0.0119048
un	895881	T	0.287671
un	901968	G	0.0479452
un	921455	C	0.45122
un	923086	A	0.045977
un	924064	C	0.452703
un	925496	G	0.00649351
un	927272	G	0.0568182
un	932375	A	0.0574713
un	937918	T	0.424051
un	940471	G	0.178161
un	942255	T	0.157895
un	943285	C	0.303797
un	945897	A	0.025
un	946020	A	0.22093
un	950285	A	0.319277
un	952110	T	0.111842
un	952583	G	0.418919
un	953224	C	0.0114943
un	958342	A	0.269231
un	968922	T	0.481481
un	973836	T	0.144578
un	974049	T	0.0933333
un	979690	T	0.149425
un	980419	T	0.22973
un	987383	C	0.0308642
un	993231	A	0.105263
un	994870	A	0.164384
un	995755	C	0.011236
un	998385	T	0.103896
un	1000423	C	0.220779
un	1001076	T	0.270588
un	1002329	A	0.123288
un	1005144	C	0.1375
un	1011188	G	0.5
un	1012827	A	0.329412
un	1014868	A	0.331395
un	1019332	T	0.379747
un	1022099	T	0.0166667
un	1024190	C	0.0652174
un	1024617	T	0.454545
un	1024974	C	0.272152
un	1037107	G	0.177215
un	1037416	G	0.105634
un	1038502	A	0.0806452
un	1044464	C	0.125
un	1044956	G	0.04375
un	1046587	C	0.198795
un	1046912	T	0.0571429
un	1046998	C	0.457831
un	1047545	A	0.207317
un	1048302	T	0.0909091
un	1058462	G	0.176136
un	1060458	G	0.30814
un	1075705	T	0.488095
un	1075980	G	0.0584416
un	1076720	C	0.308642
un	1083915	A	0.140244
un	1091464	T	0.0581395
un	1097490	G	0.175325
un	1106312	A	0.0731707
un	1108442	G	0.256098
un	1110305	G	0.47619
un	1110335	A	0.237805
un	1117326	T	0.337838
un	1121386	T	0.264706
un	1121565	A	0.341463
un	1122429	A	0.395833
un	1123786	A	0.182353
un	1128371	A	0.153409
un	1129774	C	0.493151
un	1135428	A	0.151163
un	1138615	T	0.00625
un	1151736	A	0.0611111
un	1158539	T	0.101449
un	1170858	G	0.113095
un	1174908	A	0.361446
un	1179308	C	0.0472973
un	1179517	T	0.350575
un	1180709	T	0.0119048
un	1182260	A	0.308219
un	1182443	C	0.34058
un	1184869	G	0.32
un	1185417	C	0.193333
un	1193033	A	0.103896
un	1196648	T	0.0121951
un	1205625	A	0.273333
un	1207564	A	0.294872
un	1208983	A	0.0625
un	1211620	A	0.00588235
un	1222142	G	0.142857
un	1223360	A	0.0113636
un	1223475	C	0.211538
un	1224272	G	0.1
un	1228472	A	0.107143
un	1229029	A	0.275362
un	1230312	T	0.460227
un	1232360	T	0.126437
un	1238954	G	0.349398
un	1242445	T	0.0662651
un	1244427	C	0.0432099
un	1248456	G	0.376471
un	1249441	G	0.0705882
un	1250390	T	0.488506
un	1251755	A	0.24375
un	1252818	A	0.0189873
un	1253779	C	0.142045
un	1253894	G	0.0574713
un	1253935	A	0.060241
un	1255891	T	0.123457
un	1257022	G	0.313953
un	1259580	A	0.164474
un	1261907	A	0.337838
un	1263949	A	0.164286
un	1269220	C	0.25
un	1270588	T	0.0592105
un	1270727	T	0.427632
un	1276642	A	0.056962
un	1277438	G	0.365385
un	1281354	T	0.446429
un	1283159	G	0.146341
un	1287377	C	0.128571
un	1293607	A	0.462025
un	1295131	C	0.133333
un	1297112	T	0.471264
un	1297789	C	0.196429
un	1298184	C	0.25
un	1303496	C	0.441176
un	1305582	G	0.0166667
un	1308280	T	0.246753
un	1308766	A	0.0284091
un	1309416	A	0.10625
un	1310756	A	0.401235
un	1313683	G	0.0777778
un	1316137	G	0.113636
un	1317873	C	0.307143
un	1319285	C	0.237805
un	1319642	T	0.241573
un	1321884	C	0.0287356
un	1325463	A	0.365079
un	1326677	G	0.135802
un	1328381	T	0.407143
un	1329252	T	0.0704225
un	1330566	C	0.448052
un	1332262	A	0.294872
un	1332895	T	0.379747
un	1336329	G	0.147436
un	1337597	T	0.493976
un	1337714	T	0.0486111
un	1338838	T	0.16092
un	1340159	A	0.213333
un	1344181	T	0.18
un	1344396	A	0.03125
un	1345154	A	0.197183
un	1345621	A	0.446429
un	1347766	A	0.0506329
un	1348377	G	0.37037
un	1349003	C	0.307692
un	1359543	C	0.0182927
un	1365561	G	0.390805
un	1367132	A	0.119718
un	1370632	A	0.2
un	1374260	G	0.305556
un	1375452	C	0.253247
un	1377194	C	0.394118
un	1378561	G	0.39881
un	1385330	A	0.123288
un	1386602	A	0.244048
un	1388531	A	0.0340909
un	1389922	A	0.0657895
un	1393584	G	0.00588235
un	1393723	C	0.0535714
un	1393862	T	0.115385
un	1394420	T	0.201149
un	1401909	G	0.465116
un	1403184	C	0.303797
un	1405127	G	0.277778
un	1408247	G	0.1375
un	1411473	C	0.00568182
un	1417142	T	0.123288
un	1417765	T	0.125
un	1419623	T	0.06
un	1420389	A	0.14881
un	1423866	C	0.493151
un	1424981	T	0.0511364
un	1426982	T	0.176471
un	1427489	T	0.00581395
un	1431898	T	0.0542169
un	1433273	A	0.164474
un	1439376	T	0.27439
un	1443975	G	0.174157
un	1446100	C	0.408046
un	1447018	G	0.164773
un	1447172	G	0.465278
un	1455125	C	0.445122
un	1455839	T	0.105634
un	1457666	C	0.428571
un	1458674	A	0.0895522
un	1459211	G	0.4875
un	1460193	A	0.342466
un	1460918	A	0.054878
un	1461685	A	0.227848
un	1467460	A	0.0714286
un	1469220	T	0.109195
un	1473329	G	0.431034
un	1476849	T	0.0632184
un	1477058	C	0.15942
un	1478664	A	0.0657895
un	1479317	T	0.0361446
un	1481608	G	0.440789
un	1482420	A	0.121795
un	1484839	T	0.175
un	1485216	C	0.0397727
un	1493065	C	0.235632
un	1499673	G	0.362319
un	1500069	G	0.346667
un	1502011	T	0.0337079
un	1505166	A	0.422535
un	1505541	G	0.106742
un	1509262	G	0.255814
un	1512053	C	0.0783133
un	1513193	T	0.108108
un	1513970	C	0.0194805
un	1514222	C	0.168605
un	1515409	A	0.253333
un	1517328	G	0.493671
un	1525969	A	0.415584
un	1541598	G	0.473684
un	1541984	A	0.487013
un	1542739	G	0.115854
un	1543512	T	0.0405405
un	1547820	A	0.139241
un	1548344	T	0.0243902
un	1548525	C	0.12963
un	1549387	T	0.488372
un	1550693	G	0.0595238
un	1551937	T	0.378788
un	1553218	A	0.235294
un	1553765	T	0.210843
un	1553864	T	0.10625
un	1555030	T	0.00574713
un	1561740	A	0.14
un	1562996	G	0.486667
un	1563893	T	0.185185
un	1564024	C	0.371951
un	1568610	T	0.244048
un	1572149	C	0.47561
un	1573131	C	0.223529
un	1575495	A	0.0416667
un	1580043	G	0.08125
un	1585929	A	0.38764
un	1586145	C	0.443038
un	1588299	A	0.196429
un	1590906	A	0.0512821
un	1591085	A	0.247059
un	1592146	T	0.457317
un	1593472	T	0.392405
un	1595464	C	0.246575
un	1597905	T	0.109589
un	1599304	A	0.0757576
un	1600279	G	0.186047
un	1603501	C	0.126667
un	1606485	A	0.422078
un	1607212	T	0.261905
un	1607353	A	0.446429
un	1611080	A	0.0535714
un	1613693	C	0.0617284
un	1616951	T	0.0568182
un	1617452	C	0.5
un	1622167	A	0.119318
un	1625208	T	0.347059
un	1625632	G	0.404762
un	1626819	G	0.177778
un	1627908	C	0.426667
un	1630871	A	0.00617284
un	1631557	A	0.02
un	1632240	A	0.0126582
un	1633021	A	0.168539
un	1633650	A	0.263889
un	1634691	T	0.122093
un	1635485	A	0.144578
un	1638727	T	0.155405
un	1643117	T	0.0454545
un	1644690	T	0.0802469
un	1646507	A	0.151899
un	1650317	G	0.211538
un	1651405	A	0.195122
un	1653495	A	0.447674
un	1657582	T	0.217647
un	1660813	G	0.0280899
un	1662064	T	0.186047
un	1662258	T	0.133333
un	1664066	G	0.0375
un	1664654	C	0.0123457
un	1664895	A	0.00561798
un	1667986	A	0.288136
un	1671091	G	0.404412
un	1671618	C	0.47093
un	1673206	T	0.102273
un	1673589	C	0.25
un	1680365	C	0.325843
un	1686313	G	0.23125
un	1690851	A	0.221519
un	1694517	A	0.117978
un	1694939	T	0.203488
un	1698040	G	0.364198
un	1698379	G	0.102564
un	1699842	C	0.207792
un	1700576	A	0.3
un	1703017	A	0.253086
un	1703287	A	0.480519
un	1704690	C	0.471264
un	1705745	T	0.171233
un	1706296	G	0.0595238
un	1713394	G	0.25641
un	1713715	A	0.0284091
un	1714426	C	0.12987
un	1717785	A	0.154412
un	1719279	G	0.142045
un	1720003	G	0.493056
un	1720129	G	0.0182927
un	1722780	T	0.130952
un	1724313	G	0.0561798
un	1726738	A	0.283951
un	1728994	T	0.108434
un	1729334	G	0.0174419
un	1733998	T	0.267442
un	1736061	G	0.317073
un	1736210	T	0.0795455
un	1737544	A	0.429487
un	1739271	G	0.452055
un	1739477	T	0.144737
un	1742293	A	0.186747
un	1742773	T	0.113333
un	1751388	T	0.138554
un	1755614	A	0.0178571
un	1756531	C	0.291045
un	1758368	A	0.00641026
un	1761053	C	0.267857
un	1763794	T	0.0675676
un	1770305	C	0.0821918
un	1772545	G	0.410714
un	1773021	G	0.123457
un	1773245	C	0.0666667
un	1773380	T	0.226744
un	1773564	T	0.222222
un	1773688	G	0.0120482
un	1774602	G	0.376812
un	1777297	T	0.487805
un	1777783	C	0.0625
un	1778121	C	0.125
un	1778306	T	0.38961
un	1778533	T	0.464706
un	1780992	T	0.182927
un	1783262	T	0.0902778
un	1783295	G	0.432927
un	1785524	A	0.146067
un	1786160	G	0.0697674
un	1787265	G	0.0324675
un	1788787	T	0.434211
un	1788923	A	0.153409
un	1789379	G	0.0123457
un	1789778	A	0.164706
un	1789875	T	0.00581395
un	1792585	T	0.309524
un	1794211	C	0.5
un	1794954	A	0.0406977
un	1796496	T	0.0119048
un	1797151	T	0.0324675
un	1799370	T	0.3625
un	1799934	A	0.0297619
un	1800148	A	0.0914634
un	1800206	A	0.175676
un	1802301	T	0.193333
un	1806537	T	0.5
un	1807487	T	0.439024
un	1810052	G	0.288235
un	1811818	T	0.217949
un	1818626	T	0.125
un	1825109	G	0.202532
un	1825690	T	0.103896
un	1825817	G	0.0449438
un	1827922	G	0.407895
un	1829897	T	0.0060241
un	1830132	G	0.196629
un	1830995	T	0.424051
un	1832109	A	0.0375
un	1832820	G	0.120253
un	1835315	G	0.222222
un	1836738	T	0.04
un	1837910	G	0.347826
un	1843322	C	0.047619
un	1845264	G	0.447674
un	1848320	A	0.103659
un	1850798	A	0.362069
un	1851588	A	0.0681818
un	1852062	T	0.18125
un	1853638	G	0.470238
un	1855790	C	0.344828
un	1856384	A	0.1
un	1858151	T	0.458333
un	1860345	T	0.342105
un	1863327	A	0.474026
un	1865509	T	0.141026
un	1865739	C	0.207865
un	1866221	G	0.0705128
un	1866368	T	0.106667
un	1866930	A	0.0542169
un	1867582	A	0.211268
un	1867676	A	0.198718
un	1867994	T	0.104651
un	1869736	G	0.0238095
un	1870360	G	0.182432
un	1871891	A	0.267442
un	1872102	G	0.158228
un	1873842	A	0.190476
un	1874824	A	0.123529
un	1875380	A	0.316901
un	1877942	A	0.0123457
un	1878871	G	0.0227273
un	1879025	G	0.49375
un	1879524	G	0.258621
un	1880065	T	0.0696203
un	1882659	A	0.157303
un	1883657	C	0.368421
un	1884786	G	0.408046
un	1886544	A	0.26506
un	1889366	A	0.310345
un	1894526	A	0.420732
un	1895926	C	0.151899
un	1896037	G	0.219512
un	1896556	G	0.113924
un	1896837	T	0.056962
un	1897554	A	0.025641
un	1899367	T	0.11039
un	1899498	C	0.137681
un	1906554	A	0.0731707
un	1907070	C	0.128205
un	1907216	A	0.129213
un	1909296	A	0.0974026
un	1912108	A	0.424658
un	1913293	T	0.401163
un	1915436	A	0.038961
un	1918802	C	0.130137
un	1921600	T	0.0460526
un	1922050	A	0.0121951
un	1922389	G	0.0722892
un	1926791	C	0.0705128
un	1928684	A	0.325581
un	1930064	A	0.141975
un	1930731	G	0.0639535
un	1932886	A	0.0290698
un	1933491	G	0.333333
un	1939610	T	0.0731707
un	1940082	A	0.015625
un	1941692	A	0.132184
un	1946260	C	0.410256
un	1948742	T	0.206897
un	1950954	C	0.30814
un	1958264	C	0.12069
un	1960061	A	0.5
un	1962115	T	0.142857
un	1963435	C	0.0384615
un	1966585	C	0.405063
un	1966655	A	0.0738636
un	1968098	C	0.05625
un	1969283	G	0.0180723
un	1969914	A	0.0862069
un	1973400	C	0.386667
un	1976567	T	0.270115
un	1976688	G	0.0898876
un	1978924	A	0.366279
un	1980132	G	0.155405
un	1980182	C	0.141026
un	1980766	T	0.273973
un	1982471	A	0.333333
un	1986997	T	0.0738636
un	1990136	G	0.0287356
un	1991556	C	0.18
un	1991667	G	0.119318
un	1992791	G	0.0277778
un	1993829	A	0.0797101
un	1994241	A	0.264706
un	1996277	T	0.190141
un	1996735	A	0.0121951
un	1998097	A	0.288462
un	1998713	A	0.396552
un	2001929	A	0.340909
un	2002583	T	0.232143
un	2006438	A	0.139241
un	2008955	G	0.467105
un	2009075	C	0.170732
un	2011989	G	0.286585
un	2012598	G	0.369318
un	2013238	C	0.355422
un	2013883	G	0.0523256
un	2015093	G	0.128378
un	2016529	A	0.179012
un	2018498	A	0.392857
un	2020085	T	0.15
un	2021167	T	0.185393
un	2023904	A	0.0639535
un	2024576	A	0.0511364
un	2025531	A	0.190789
un	2025794	C	0.178161
un	2025995	T	0.286667
un	2026829	T	0.337349
un	2027279	G	0.328767
un	2028525	C	0.0902778
un	2031803	A	0.493243
un	2032223	C	0.0662651
un	2032328	A	0.322785
un	2034431	T	0.060241
un	2035074	T	0.0117647
un	2036044	G	0.5
un	2036618	C	0.447368
un	2037529	A	0.493827
un	2039410	C	0.402597
un	2040104	G	0.292208
un	2040942	G	0.120253
un	2042178	T	0.391026
un	2043186	C	0.0625
un	2044752	A	0.141176
un	2047084	C	0.422078
un	2047768	A	0.493421
un	2049743	C	0.0892857
un	2054234	T	0.30137
un	2055961	T	0.0123457
un	2056559	G	0.134831
un	2056802	A	0.36875
un	2058380	A	0.134615
un	2059558	T	0.0657895
un	2063498	G	0.280899
un	2066503	A	0.00641026
un	2067475	C	0.382716
un	2068874	A	0.295775
un	2072585	T	0.287356
un	2074358	C	0.0617284
un	2074576	A	0.0133333
un	2077462	A	0.0194805
un	2077658	T	0.240964
un	2079073	G	0.0523256
un	2082006	A	0.13125
un	2085076	G	0.025974
un	2085538	C	0.284884
un	2087497	G	0.417722
un	2088782	T	0.166667
un	2092975	G	0.145349
un	2094104	G	0.324324
un	2094373	A	0.00632911
un	2094736	A	0.0888889
un	2096415	A	0.202247
un	2098259	T	0.0571429
un	2098639	C	0.00561798
un	2100849	T	0.15873
un	2101459	T	0.246667
un	2107540	C	0.202247
un	2109524	A	0.157534
un	2110160	G	0.493056
un	2110945	G	0.212329
un	2114245	T	0.376543
un	2116460	A	0.210227
un	2118735	C	0.494118
un	2122674	C	0.219512
un	2123133	C	0.157534
un	2123861	T	0.179775
un	2126195	A	0.172414
un	2127249	T	0.0588235
un	2127340	T	0.41358
un	2127545	C	0.255952
un	2128988	A	0.420455
un	2129120	T	0.108108
un	2129436	T	0.133333
un	2129696	T	0.0986842
un	2131845	G	0.0294118
un	2132239	T	0.0120482
un	2132409	A	0.00574713
un	2135572	T	0.144737
un	2137054	T	0.0297619
un	2139885	C	0.373418
un	2142111	G	0.0266667
un	2143805	A	0.0487805
un	2145128	A	0.00574713
un	2145711	C	0.493827
un	2145853	A	0.313953
un	2147825	C	0.411392
un	2149840	C	0.27907
un	2150204	A	0.0301205
un	2153392	C	0.3
un	2155024	G	0.128049
un	2157410	T	0.0902778
un	2158152	A	0.189655
un	2158232	C	0.333333
un	2159215	C	0.275281
un	2161013	T	0.110465
un	2162063	T	0.130137
un	2162402	T	0.00617284
un	2163158	A	0.0783133
un	2164056	T	0.197674
un	2164771	T	0.445783
un	2165453	A	0.0792683
un	2167326	G	0.309524
un	2168529	A	0.101124
un	2169041	A	0.269231
un	2170670	T	0.114943
un	2171083	T	0.216867
un	2173044	C	0.27439
un	2173424	C	0.132911
un	2175448	C	0.181818
un	2175898	G	0.25641
un	2176102	A	0.00595238
un	2177656	C	0.1125
un	2180763	T	0.445783
un	2180944	T	0.180723
un	2181523	A	0.255814
un	2183085	A	0.180233
un	2184210	A	0.0886076
un	2186553	C	0.232955
un	2192900	T	0.342466
un	2193117	C	0.387324
un	2194759	A	0.182432
un	2197108	T	0.0909091
un	2200981	C	0.0284091
un	2201796	T	0.0555556
un	2202096	G	0.0963855
un	2202607	C	0.341772
un	2205130	G	0.0576923
un	2207261	T	0.136986
un	2208727	T	0.0266667
un	2210600	A	0.06875
un	2210770	C	0.152174
un	2211028	T	0.325
un	2212849	A	0.441176
un	2216775	C	0.2875
un	2218397	A	0.125
un	2218567	C	0.315789
un	2220764	G	0.0117647
un	2223966	G	0.313333
un	2224354	C	0.345679
un	2229200	A	0.0119048
un	2230668	T	0.0822785
un	2232677	G	0.0882353
un	2234475	A	0.0965909
un	2239096	A	0.24359
un	2240282	C	0.084507
un	2240552	T	0.22093
un	2243769	A	0.464286
un	2247120	C	0.173611
un	2247676	A	0.011236
un	2248861	T	0.5
un	2249298	C	0.259036
un	2251856	G	0.0342466
un	2252319	T	0.446429
un	2252779	A	0.425
un	2254131	T	0.126437
un	2255418	T	0.328947
un	2256990	C	0.321429
un	2257465	C	0.0224719
un	2259070	C	0.153409
un	2259272	T	0.28125
un	2260968	T	0.221591
un	2261084	T	0.00595238
un	2264998	C	0.126506
un	2265847	G	0.246575
un	2267477	C	0.0903614
un	2271962	G	0.129213
un	2272475	T	0.0454545
un	2273366	T	0.0897436
un	2274322	C	0.075
un	2275859	A	0.0120482
un	2277041	A	0.195402
un	2278251	C	0.43038
un	2278567	C	0.261905
un	2278725	A	0.15873
un	2280435	T	0.00555556
un	2282549	T	0.28125
un	2283132	G	0.198718
un	2284536	C	0.246914
un	2285992	A	0.5
un	2290490	A	0.0284091
un	2290694	A	0.0511364
un	2291588	C	0.487654
un	2292900	G	0.240741
un	2297047	T	0.401316
un	2300011	C	0.15
un	2304747	C	0.25625
un	2304923	A	0.337349
un	2305901	T	0.198795
un	2308412	T	0.0116279
un	2309808	A	0.0375
un	2310797	T	0.0126582
un	2312555	G	0.0743243
un	2315127	G	0.22093
un	2315487	C	0.0542169
un	2317273	G	0.00617284
un	2318445	A	0.373494
un	2318544	A	0.246753
un	2319370	A	0.0316456
un	2322324	T	0.211765
un	2322919	G	0.333333
un	2324208	G	0.198795
un	2324815	A	0.49359
un	2329612	T	0.0178571
un	2329952	A	0.231343
un	2330280	T	0.126506
un	2331619	A	0.0263158
un	2331819	T	0.2
un	2332637	G	0.054878
un	2333827	C	0.38961
un	2336810	C	0.144578
un	2337193	T	0.386076
un	2338876	A	0.240964
un	2340412	A	0.194118
un	2341732	T	0.0592105
un	2343048	C	0.463855
un	2345294	G	0.5
un	2345379	C	0.460526
un	2345737	C	0.190789
un	2346621	C	0.174157
un	2348904	C	0.422078
un	2349884	G	0.267045
un	2352942	A	0.180556
un	2353082	A	0.488235
un	2353620	C	0.482353
un	2354379	T	0.0432099
un	2357093	T	0.319277
un	2363571	A	0.311688
un	2368067	G	0.267045
un	2372618	C	0.177632
un	2373665	G	0.0113636
un	2374602	G	0.144578
un	2376467	A	0.117647
un	2378307	G	0.0361446
un	2378485	A	0.129213
un	2379174	G	0.159722
un	2380380	A	0.0641026
un	2384722	C	0.0113636
un	2384882	G	0.213333
un	2385288	T	0.295181
un	2387151	G	0.326923
un	2387821	T	0.214286
un	2388278	C	0.267442
un	2389884	C	0.486667
un	2393667	A	0.0227273
un	2397886	A	0.142045
un	2399324	T	0.244186
un	2406869	C	0.324324
un	2407807	T	0.4
un	2416440	C	0.166667
un	2420726	A	0.193182
un	2421245	T	0.188312
un	2421979	A	0.0352941
un	2423106	A	0.246667
un	2425581	C	0.127907
un	2426589	G	0.0194805
un	2427340	C	0.337662
un	2427792	A	0.0625
un	2429987	T	0.18125
un	2430436	A	0.223529
un	2430713	C	0.269231
un	2431718	G	0.122093
un	2432254	G	0.155405
un	2432358	C	0.4
un	2434650	A	0.126437
un	2435432	A	0.395522
un	2435500	T	0.347059
un	2435639	A	0.469512
un	2437730	T	0.0662651
un	2438200	T	0.0432099
un	2438479	C	0.0060241
un	2438750	A	0.0574713
un	2438760	T	0.00574713
un	2440129	T	0.177215
un	2442152	C	0.3875
un	2442670	A	0.0344828
un	2445434	C	0.461538
un	2445571	A	0.03125
un	2449437	A	0.0974026
un	2450824	C	0.259259
un	2453333	G	0.14375
un	2454369	T	0.449438
un	2455446	T	0.383562
un	2456060	C	0.0930233
un	2456390	T	0.11039
un	2456544	A	0.233333
un	2457043	A	0.182927
un	2457482	C	0.25
un	2457542	T	0.113924
un	2457770	A	0.308989
un	2460853	T	0.358025
un	2461531	T	0.493902
un	2462963	C	0.00555556
un	2464828	C	0.0886076
un	2465634	C	0.21519
un	2469310	A	0.0324675
un	2469943	A	0.314286
un	2470097	A	0.0192308
un	2474685	C	0.0574713
un	2480038	A	0.0243902
un	2480533	T	0.133721
un	2480688	T	0.123596
un	2483400	G	0.238372
un	2483668	T	0.118056
un	2485952	A	0.164474
un	2487367	G	0.153409
un	2492181	G	0.424419
un	2492677	C	0.469231
un	2493877	T	0.0176471
un	2494021	T	0.191358
un	2495520	T	0.20625
un	2496809	G	0.164286
un	2498507	T	0.0136986
un	2499697	C	0.155405
un	2499788	A	0.0114943
un	2500606	A	0.0639535
un	2500669	T	0.318182
un	2501722	A	0.481013
un	2504777	A	0.390805
un	2506796	A	0.474684
un	2506978	C	0.487342
un	2507361	T	0.0882353
un	2510038	C	0.0135135
un	2511087	A	0.136364
un	2511637	A	0.191781
un	2512764	C	0.0949367
un	2514741	A	0.206897
un	2515512	T	0.148649
un	2515714	A	0.136905
un	2517525	A	0.354651
un	2517789	T	0.189873
un	2518631	T	0.454545
un	2518824	T	0.135294
un	2519790	T	0.423529
un	2520868	T	0.214286
un	2522082	C	0.5
un	2522927	G	0.156977
un	2523632	T	0.331169
un	2524841	C	0.0574713
un	2524914	G	0.325843
un	2525865	T	0.364286
un	2526955	A	0.00561798
un	2527494	G	0.347826
un	2527590	A	0.203704
un	2529546	A	0.0337079
un	2531529	T	0.309211
un	2531647	T	0.296512
un	2532026	T	0.49359
un	2533601	G	0.166667
un	2536611	G	0.00609756
un	2537880	G	0.465909
un	2538697	A	0.0674157
un	2538824	T	0.256757
un	2539267	G	0.232955
un	2539357	C	0.311688
un	2539633	A	0.390805
un	2540845	G	0.444444
un	2541281	A	0.447674
un	2542196	A	0.150685
un	2543059	G	0.449275
un	2543093	T	0.481481
un	2544036	T	0.441558
un	2544317	T	0.182432
un	2544607	G	0.487805
un	2545430	C	0.219101
un	2545694	G	0.0185185
un	2545838	A	0.0481928
un	2545979	A	0.114865
un	2546639	T	0.455696
un	2547448	A	0.1125
un	2548359	A	0.219101
un	2548932	T	0.148148
un	2552698	A	0.493976
un	2555836	A	0.0131579
un	2556093	C	0.271084
un	2556423	C	0.0540541
un	2559196	G	0.211538
un	2559556	T	0.0988372
un	2560332	T	0.130682
un	2563213	T	0.288889
un	2563315	A	0.26875
un	2564000	T	0.221519
un	2565258	T	0.325301
un	2566389	T	0.0470588
un	2567337	A	0.240741
un	2567596	G	0.133721
un	2567774	T	0.274648
un	2568098	T	0.428571
un	2568351	T	0.47191
un	2569503	C	0.315476
un	2570830	T	0.28
un	2572061	T	0.197674
un	2573005	C	0.0625
un	2573897	G	0.0470588
un	2574080	C	0.290123
un	2574352	T	0.28125
un	2574803	C	0.0955056
un	2575369	A	0.00568182
un	2577462	G	0.487179
un	2578317	T	0.186047
un	2579731	T	0.447368
un	2579946	T	0.0584416
un	2580808	A	0.0232558
un	2581219	C	0.181818
un	2581778	A	0.173077
un	2582838	T	0.0842697
un	2584269	A	0.0852273
un	2585157	C	0.342697
un	2586897	G	0.339744
un	2588586	A	0.335294
un	2588817	C	0.416667
un	2589018	T	0.15625
un	2592725	T	0.0263158
un	2593631	T	0.0384615
un	2595831	A	0.107143
un	2596759	A	0.10119
un	2599330	T	0.0925926
un	2599517	A	0.221519
un	2599751	A	0.120482
un	2601373	C	0.203947
un	2601912	T	0.38
un	2602460	T	0.0617978
un	2603185	T	0.22093
un	2603782	T	0.160714
un	2608670	G	0.481013
un	2608753	T	0.183099
un	2609445	C	0.0523256
un	2610503	C	0.0235294
un	2612006	C	0.36
un	2612185	T	0.478261
un	2612809	C	0.255952
un	2613069	T	0.00595238
un	2614858	A	0.255952
un	2615081	A	0.457831
un	2616300	A	0.476471
un	2616618	T	0.0681818
un	2616720	T	0.0357143
un	2617142	A	0.0909091
un	2617562	A	0.220779
un	2618330	T	0.171053
un	2619626	G	0.238636
un	2620041	G	0.174157
un	2620482	C	0.060241
un	2620595	A	0.220779
un	2621273	T	0.00574713
un	2621470	T	0.125
un	2623232	T	0.197674
un	2624526	A	0.105263
un	2625044	A	0.15
un	2625307	C	0.270115
un	2625697	G	0.239726
un	2627133	T	0.134146
un	2629116	T	0.27381
un	2631549	C	0.0654762
un	2633282	G	0.265432
un	2633584	G	0.405405
un	2635886	A	0.338028
un	2636227	A	0.0852273
un	2638026	G	0.487013
un	2638242	T	0.255556
un	2640843	G	0.0240964
un	2641436	T	0.26087
un	2643335	T	0.05
un	2646658	C	0.0125
un	2648668	A	0.229885
un	2649044	T	0.191358
un	2649341	A	0.331325
un	2650891	C	0.328358
un	2651226	A	0.283582
un	2651530	C	0.142045
un	2651846	A	0.182927
un	2652057	A	0.04375
un	2653921	G	0.155405
un	2654132	T	0.134615
un	2654678	A	0.0301205
un	2655387	T	0.159091
un	2655675	G	0.45977
un	2655980	C	0.0804598
un	2656135	G	0.411765
un	2657686	A	0.101351
un	2658137	C	0.275281
un	2659617	A	0.189024
un	2660442	G	0.0890411
un	2661119	A	0.465278
un	2661894	T	0.160256
un	2663334	A	0.4
un	2663651	G	0.247126
un	2663716	T	0.156977
un	2664114	A	0.492188
un	2665324	C	0.276471
un	2665633	A	0.142045
un	2666455	G	0.0697674
un	2667553	A	0.486667
un	2667680	T	0.198864
un	2670001	T	0.00617284
un	2672855	G	0.182432
un	2673424	A	0.323529
un	2674317	G	0.162791
un	2674821	A	0.39881
un	2675552	T	0.213483
un	2676298	A	0.185185
un	2677619	A	0.419753
un	2678521	T	0.0243902
un	2678710	G	0.217105
un	2679540	G	0.236842
un	2679694	A	0.0189873
un	2680554	T	0.16
un	2681272	A	0.426667
un	2681559	G	0.152941
un	2682571	A	0.421687
un	2684061	T	0.227941
un	2684178	T	0.0121951
un	2686328	T	0.220779
un	2687351	G	0.378571
un	2687824	A	0.0705128
un	2688400	C	0.123377
un	2688784	G	0.162162
un	2689010	T	0.227273
un	2691241	C	0.0328947
un	2691825	G	0.20122
un	2692366	C	0.0481928
un	2693110	A	0.237179
un	2693805	T	0.188235
un	2693906	C	0.175325
un	2695247	G	0.3375
un	2695938	A	0.373494
un	2696137	G	0.186667
un	2697493	C	0.109589
un	2697595	T	0.00609756
un	2697799	A	0.5
un	2698829	C	0.0454545
un	2701196	A	0.150602
un	2701732	A	0.173611
un	2701766	C	0.22561
un	2702999	A	0.288235
un	2703974	A	0.373563
un	2704298	A	0.0679012
un	2705789	C	0.474359
un	2706799	G	0.176136
un	2708033	A	0.376623
un	2708186	T	0.00609756
un	2708809	G	0.492647
un	2709736	T	0.196203
un	2710843	T	0.227273
un	2711053	A	0.17284
un	2712191	C	0.146067
un	2712264	G	0.0574713
un	2713017	A	0.0394737
un	2713253	C	0.382716
un	2715258	C	0.216867
un	2715394	C	0.422619
un	2716856	T	0.0561798
un	2718596	T	0.283133
un	2720046	T	0.047619
un	2720798	G	0.363636
un	2721397	A	0.41358
un	2721462	C	0.318182
un	2721676	T	0.123596
un	2724448	A	0.0795455
un	2727763	G	0.129213
un	2729346	A	0.494253
un	2732690	T	0.0759494
un	2733570	G	0.48125
un	2733741	T	0.0176471
un	2735446	T	0.0060241
un	2735814	A	0.403226
un	2736204	A	0.0769231
un	2737486	A	0.494382
un	2738135	C	0.149254
un	2738343	T	0.158824
un	2738931	A	0.0121951
un	2740019	T	0.329412
un	2740661	G	0.102273
un	2741334	T	0.0930233
un	2741881	G	0.0481928
un	2743149	A	0.114865
un	2743274	G	0.357955
un	2743637	A	0.195402
un	2744274	C	0.5
un	2745792	A	0.142857
un	2749230	C	0.0238095
un	2751323	G	0.14
un	2753564	A	0.480519
un	2753624	G	0.422535
un	2753960	T	0.358974
un	2755384	T	0.00574713
un	2756339	A	0.480519
un	2756988	T	0.08125
un	2757467	T	0.0639535
un	2757648	C	0.280822
un	2758624	A	0.208955
un	2759165	G	0.139535
un	2759215	T	0.331325
un	2759486	A	0.373494
un	2760517	C	0.265823
un	2760803	A	0.0117647
un	2762103	C	0.447761
un	2762542	T	0.038961
un	2763433	C	0.3
un	2763977	T	0.177778
un	2766174	C	0.0617284
un	2766818	G	0.205882
un	2766992	A	0.493243
un	2772072	A	0.273256
un	2773623	A	0.123288
un	2773986	T	0.0466667
un	2774197	A	0.295181
un	2774338	G	0.294521
un	2774727	T	0.0986842
un	2774779	C	0.235632
un	2775195	C	0.0454545
un	2777952	A	0.255682
un	2781795	T	0.132184
un	2781899	G	0.135135
un	2781972	C	0.319767
un	2782730	T	0.0170455
un	2785409	A	0.1
un	2786400	T	0.170588
un	2787823	A	0.216867
un	2788362	G	0.405405
un	2788895	T	0.255814
un	2789161	A	0.0697674
un	2789972	T	0.492647
un	2793041	C	0.125
un	2793983	C	0.00574713
un	2794206	C	0.35443
un	2794604	T	0.367816
un	2796102	A	0.493506
un	2796463	G	0.0697674
un	2797645	A	0.386667
un	2799861	T	0.281609
un	2799967	T	0.00581395
un	2800155	A	0.448052
un	2800219	A	0.278409
un	2800401	T	0.162338
un	2802138	A	0.111765
un	2802329	A	0.47191
un	2802621	A	0.383117
un	2803343	T	0.00641026
un	2803742	A	0.255814
un	2804968	G	0.107955
un	2805754	T	0.0284091
un	2806239	A	0.26
un	2807300	G	0.060241
un	2807905	T	0.0714286
un	2808551	T	0.0465116
un	2808715	G	0.357955
un	2809066	G	0.280488
un	2810583	A	0.240741
un	2811121	A	0.104938
un	2812492	C	0.466667
un	2812777	A	0.385135
un	2813346	T	0.108108
un	2813853	A	0.348101
un	2814842	G	0.130682
un	2816031	T	0.212644
un	2817057	A	0.05
un	2817709	A	0.157534
un	2818133	T	0.449275
un	2818722	T	0.44
un	2821582	C	0.0119048
un	2821742	T	0.195946
un	2822217	A	0.258621
un	2822411	C	0.297753
un	2826463	A	0.0426829
un	2827039	A	0.0909091
un	2827231	C	0.138889
un	2828863	G	0.0574713
un	2829257	T	0.0123457
un	2830397	C	0.451389
un	2830679	C	0.2875
un	2831879	G	0.494253
un	2832010	A	0.0561798
un	2833185	G	0.373494
un	2836479	T	0.323171
un	2836831	T	0.0625
un	2837283	C	0.00561798
un	2837865	A	0.121951
un	2838119	T	0.00574713
un	2838249	A	0.207317
un	2840860	T	0.105882
un	2842332	A	0.447059
un	2842543	C	0.102273
un	2842734	G	0.147436
un	2842997	T	0.0740741
un	2843246	G	0.0422535
un	2843306	G	0.377907
un	2843607	G	0.0406977
un	2843809	T	0.285714
un	2844094	A	0.396552
un	2845311	T	0.277778
un	2845443	T	0.154762
un	2845519	T	0.253425
un	2845758	G	0.43125
un	2846531	C	0.09375
un	2846620	T	0.256098
un	2847147	G	0.128049
un	2847971	T	0.396104
un	2848389	A	0.0357143
un	2848704	G	0.5
un	2850084	T	0.00561798
un	2850413	A	0.011236
un	2851169	T	0.0679012
un	2852707	G	0.0397727
un	2853876	G	0.0730337
un	2854967	T	0.0117647
un	2856283	A	0.0320513
un	2859072	T	0.5
un	2864086	T	0.416667
un	2867371	T	0.214286
un	2867774	T	0.0422535
un	2868035	T	0.0822785
un	2870815	A	0.216867
un	2877456	T	0.18125
un	2878057	G	0.176471
un	2882784	C	0.0844156
un	2883731	T	0.253247
un	2884037	C	0.141975
un	2884066	C	0.0897436
un	2885514	A	0.146341
un	2885963	T	0.047619
un	2886094	A	0.00555556
un	2886886	A	0.182353
un	2889382	A	0.1375
un	2890180	T	0.406977
un	2894590	A	0.0657895
un	2894978	A	0.241379
un	2895518	T	0.327586
un	2897614	T	0.0576923
un	2898080	A	0.430233
un	2898752	G	0.182432
un	2900234	T	0.0842697
un	2901045	A	0.125
un	2901282	A	0.110294
un	2903016	T	0.0454545
un	2903997	A	0.164634
un	2904494	T	0.5
un	2904584	T	0.06875
un	2905542	T	0.208333
un	2906361	C	0.182353
un	2907663	A	0.238636
un	2910493	A	0.0933333
un	2912089	T	0.398734
un	2913152	C	0.481928
un	2914912	A	0.0561798
un	2915934	A	0.0123457
un	2918596	A	0.423529
un	2919334	T	0.454545
un	2926056	A	0.0114943
un	2927466	A	0.43038
un	2928154	A	0.110465
un	2933271	G	0.241176
un	2934672	G	0.19863
un	2935959	T	0.0576923
un	2940837	C	0.380682
un	2942486	T	0.388889
un	2942862	A	0.1875
un	2943852	T	0.132184
un	2944385	C	0.3
un	2944956	T	0.154412
un	2945468	C	0.494048
un	2945860	C	0.129412
un	2946798	A	0.0921053
un	2947067	C	0.0180723
un	2947589	G	0.0117647
un	2953111	T	0.0872093
un	2954712	T	0.0444444
un	2956032	T	0.0547945
un	2956908	C	0.38
un	2957148	G	0.4875
un	2957397	T	0.424658
un	2957752	T	0.493902
un	2958143	T	0.0689655
un	2962967	C	0.0507246
un	2966829	C	0.2
un	2967440	T	0.0965909
un	2968705	G	0.0365854
un	2969537	A	0.195946
un	2970328	A	0.487342
un	2971034	C	0.148649
un	2971915	G	0.439189
un	2971945	A	0.171429
un	2972605	G	0.303797
un	2972870	T	0.136905
un	2972972	A	0.110465
un	2973292	A	0.343023
un	2973637	C	0.393333
un	2974290	G	0.25
un	2975416	C	0.00568182
un	2975765	A	0.0535714
un	2979004	T	0.210227
un	2981379	T	0.256098
un	2985826	A	0.448718
un	2988678	A	0.30625
un	2990247	A	0.150602
un	2991364	C	0.291045
un	2992231	T	0.371795
un	2992979	G	0.03125
un	2993469	C	0.229412
un	2994036	A	0.427632
un	2996953	A	0.0694444
un	2997826	T	0.358025
un	2999686	G	0.0802469
un	2999981	G	0.407407
un	3000095	A	0.0783133
un	3001596	A	0.0357143
un	3002217	A	0.125
un	3002429	T	0.376404
un	3003953	T	0.157143
un	3004572	A	0.253247
un	3007808	T	0.128571
un	3008617	A	0.179012
un	3009457	G	0.206667
un	3010424	A	0.0449438
un	3010772	T	0.0616438
un	3013322	T	0.0909091
un	3013534	G	0.0574713
un	3013789	C	0.5
un	3014355	G	0.02
un	3014484	A	0.11039
un	3014781	A	0.401235
un	3018248	G	0.479452
un	3019222	A	0.15
un	3019327	G	0.354651
un	3020634	A	0.05
un	3020920	C	0.195402
un	3023631	T	0.21519
un	3024054	A	0.263514
un	3024724	T	0.206897
un	3025426	G	0.0872093
un	3025692	A	0.193333
un	3026067	T	0.284884
un	3027667	T	0.114943
un	3027760	A	0.233333
un	3032428	G	0.493421
un	3032964	G	0.333333
un	3033511	G	0.0855263
un	3034157	C	0.426829
un	3036031	T	0.487805
un	3037390	T	0.378049
un	3038209	T	0.269737
un	3040357	C	0.479167
un	3040417	G	0.235955
un	3043556	A	0.454545
un	3043779	A	0.0738636
un	3047971	A	0.0328947
un	3049194	C	0.396104
un	3050692	C	0.269231
un	3052765	G	0.144737
un	3056620	A	0.5
un	3058067	C	0.315068
un	3058543	T	0.00568182
un	3060087	T	0.135714
un	3061405	T	0.241176
un	3061993	T	0.246154
un	3063872	C	0.0542169
un	3071565	G	0.197531
un	3071862	C	0.16875
un	3071941	T	0.480263
un	3072089	T	0.390244
un	3076719	G	0.5
un	3077178	C	0.204819
un	3078174	G	0.197368
un	3078395	A	0.126582
un	3078409	C	0.117647
un	3079480	G	0.0574713
un	3080152	C	0.224359
un	3081454	T	0.202532
un	3081833	T	0.138554
un	3083413	G	0.431034
un	3084694	T	0.492754
un	3086078	C	0.0842697
un	3089678	A	0.0388889
un	3090935	T	0.178082
un	3095056	A	0.134146
un	3096884	A	0.429487
un	3100453	G	0.339286
un	3104988	A	0.207317
un	3106616	A	0.243902
un	3109345	C	0.488506
un	3111015	T	0.5
un	3113868	C	0.18125
un	3114767	G	0.280488
un	3115461	C	0.445205
un	3117309	C	0.0632911
un	3118090	G	0.101266
un	3119155	A	0.462025
un	3119341	A	0.00561798
un	3121745	C	0.428571
un	3122264	G	0.155172
un	3123241	T	0.481707
un	3123779	C	0.0866667
un	3123855	T	0.121622
un	3124897	A	0.0679012
un	3129139	G	0.466667
un	3129719	T	0.35119
un	3130006	C	0.356322
un	3132227	T	0.225
un	3134983	G	0.123377
un	3135144	A	0.361446
un	3135718	C	0.464706
un	3136380	G	0.2
un	3138403	G	0.0394737
un	3138680	G	0.170588
un	3139305	A	0.34
un	3140009	G	0.0555556
un	3140533	C	0.131944
un	3141634	G	0.27381
un	3141906	T	0.0375
un	3143344	T	0.0060241
un	3143755	T	0.00595238
un	3145029	T	0.3
un	3145218	A	0.5
un	3147037	C	0.0804598
un	3147589	T	0.227273
un	3149820	A	0.0783133
un	3150666	T	0.125
un	3154602	T	0.174699
un	3155024	C	0.132911
un	3159442	G	0.0822785
un	3160664	A	0.0180723
un	3161193	T	0.0304878
un	3161836	A	0.4375
un	3163365	T	0.038961
un	3166097	T	0.189024
un	3167218	C	0.166667
un	3167582	T	0.1875
un	3168031	T	0.394118
un	3172883	C	0.376543
un	3174949	A	0.5
un	3175129	C	0.0705882
un	3175567	A	0.292135
un	3175732	C	0.145833
un	3176825	A	0.317647
un	3177229	T	0.204545
un	3179916	C	0.00568182
un	3180070	G	0.132184
un	3180579	T	0.0519481
un	3181885	T	0.290698
un	3182848	A	0.259036
un	3186234	T	0.309211
un	3187289	C	0.46
un	3188303	C	0.117978
un	3189268	T	0.135135
un	3194493	G	0.1
un	3198976	A	0.0506329
un	3199113	A	0.150602
un	3200535	C	0.0985915
un	3200672	G	0.0538462
un	3201145	C	0.294872
un	3204400	T	0.494318
un	3204698	G	0.0844156
un	3204882	A	0.438272
un	3205363	G	0.26875
un	3206294	A	0.0243902
un	3208433	T	0.229885
un	3209055	G	0.227848
un	3210189	A	0.233333
un	3211448	C	0.176136
un	3213186	T	0.1375
un	3214956	A	0.0197368
un	3215344	G	0.421875
un	3215572	T	0.246667
un	3215770	G	0.316456
un	3216675	C	0.1875
un	3218076	A	0.482759
un	3219256	T	0.253247
un	3220218	A	0.0795455
un	3220669	A	0.290698
un	3222588	T	0.5
un	3224160	A	0.487805
un	3224859	A	0.0232558
un	3225141	T	0.139241
un	3227983	G	0.0722892
un	3228361	T	0.194805
un	3229097	A	0.15
un	3229846	C	0.479452
un	3231173	T	0.123529
un	3231191	C	0.106742
un	3231403	A	0.14375
un	3231532	C	0.19186
un	3231832	T	0.3125
un	3231923	T	0.277108
un	3232390	A	0.453333
un	3232954	C	0.137931
un	3233361	A	0.18
un	3234554	A	0.0786517
un	3234930	A	0.379747
un	3236328	T	0.0886076
un	3236705	G	0.423077
un	3237692	A	0.0723684
un	3238390	A	0.458333
un	3238606	A	0.0933333
un	3239013	A	0.428571
un	3239715	T	0.173611
un	3241218	C	0.0361446
un	3241613	A	0.0232558
un	3242231	G	0.447368
un	3242673	C	0.35
un	3244441	G	0.00588235
un	3246285	A	0.184524
un	3246773	A	0.310345
un	3248704	T	0.192771
un	3250322	G	0.135714
un	3251021	G	0.327381
un	3251775	T	0.097561
un	3252691	C	0.436709
un	3256425	A	0.0988372
un	3257290	T	0.176471
un	3257646	A	0.0955056
un	3257872	G	0.0909091
un	3258287	T	0.19375
un	3263424	T	0.428571
un	3266035	C	0.0670732
un	3267605	G	0.41358
un	3268817	A	0.0365854
un	3269273	T	0.154762
un	3269564	C	0.333333
un	3270095	T	0.235632
un	3270407	A	0.224638
un	3271519	A	0.427632
un	3276383	G	0.262195
un	3276898	T	0.0649351
un	3277002	G	0.196203
un	3277551	A	0.493976
un	3278515	A	0.0833333
un	3278903	G	0.08125
un	3280695	C	0.297468
un	3281743	T	0.06
un	3282037	A	0.157303
un	3283082	A	0.493976
un	3283113	T	0.0540541
un	3284024	T	0.120253
un	3284673	T	0.442029
un	3284763	T	0.15
un	3285915	A	0.494048
un	3286050	C	0.208333
un	3287156	T	0.494118
un	3288613	C	0.308219
un	3288683	G	0.435714
un	3289565	G	0.0113636
un	3289686	G	0.0416667
un	3289988	G	0.429412
un	3290117	G	0.0367647
un	3290328	C	0.183908
un	3290415	T	0.0116279
un	3291295	T	0.144737
un	3291636	G	0.23125
un	3292574	A	0.375
un	3292664	C	0.328767
un	3293088	T	0.0263158
un	3293333	G	0.0886076
un	3294228	G	0.391892
un	3295330	A	0.0581395
un	3295966	T	0.268657
un	3296043	C	0.0117647
un	3297113	T	0.198718
un	3297686	T	0.448052
un	3297862	T	0.33908
un	3298744	C	0.41358
un	3299083	T	0.494253
un	3299514	G	0.47561
un	3299668	T	0.434524
un	3300607	A	0.266234
un	3301149	A	0.15942
un	3301284	C	0.372093
un	3302659	C	0.384146
un	3302762	G	0.475309
un	3303669	A	0.358209
un	3304717	A	0.00595238
un	3305025	T	0.39726
un	3305226	T	0.38961
un	3305400	T	0.117284
un	3306271	A	0.0421687
un	3306938	G	0.127907
un	3307719	A	0.375
un	3308150	T	0.123529
un	3309895	C	0.333333
un	3310298	T	0.25
un	3310854	G	0.253012
un	3312631	C	0.362319
un	3312760	C	0.054878
un	3312777	T	0.0460526
un	3313215	A	0.0666667
un	3313428	C	0.0833333
un	3314083	A	0.488235
un	3314742	A	0.149425
un	3315759	C	0.488095
un	3315826	T	0.115942
un	3315979	G	0.208861
un	3317495	T	0.494118
un	3318788	A	0.230337
un	3319430	A	0.224719
un	3320668	A	0.153409
un	3322455	G	0.00581395
un	3322979	T	0.436709
un	3324091	A	0.0284091
un	3326572	G	0.309524
un	3327668	A	0.164474
un	3329646	A	0.325
un	3330099	T	0.471264
un	3331251	T	0.329268
un	3332268	A	0.364198
un	3332710	T	0.369565
un	3333779	A	0.164773
un	3334491	T	0.0128205
un	3337670	G	0.475
un	3338740	T	0.00561798
un	3338964	T	0.431507
un	3339561	C	0.0505618
un	3341035	G	0.480769
un	3344034	C	0.10241
un	3344158	A	0.0114943
un	3345254	A	0.272727
un	3345815	T	0.159091
un	3346690	C	0.0764706
un	3349974	G	0.238372
un	3350849	A	0.107143
un	3351685	A	0.348837
un	3352692	A	0.110465
un	3354749	C	0.494318
un	3355882	T	0.450617
un	3357526	G	0.0519481
un	3358383	C	0.447674
un	3358566	A	0.0764706
un	3359056	T	0.294521
un	3359072	T	0.156627
un	3359260	G	0.302326
un	3360094	C	0.238636
un	3360327	C	0.091954
un	3360467	C	0.0574713
un	3361536	G	0.431818
un	3362885	T	0.0454545
un	3362988	A	0.0320513
un	3363310	A	0.125
un	3364608	T	0.0963855
un	3365120	A	0.479452
un	3365489	T	0.0681818
un	3367198	A	0.111111
un	3367723	A	0.262195
un	3367845	A	0.189873
un	3370347	T	0.346667
un	3371145	T	0.137931
un	3371750	T	0.144928
un	3372964	T	0.0280899
un	3373704	T	0.465517
un	3374490	C	0.244186
un	3375553	T	0.130682
un	3377190	T	0.0285714
un	3380186	T	0.139535
un	3382509	T	0.4
un	3382644	A	0.323171
un	3383090	C	0.232143
un	3383494	G	0.318182
un	3383624	C	0.0555556
un	3384407	A	0.429412
un	3384736	A	0.493671
un	3385556	A	0.1125
un	3386041	A	0.255814
un	3388765	G	0.360759
un	3389413	T	0.1375
un	3389675	A	0.174419
un	3391777	C	0.0120482
un	3392929	G	0.0852273
un	3393350	G	0.429412
un	3393799	G	0.487952
un	3395588	A	0.481481
un	3396316	A	0.0689655
un	3396924	C	0.18
un	3399391	T	0.228395
un	3399668	C	0.375
un	3401164	G	0.194118
un	3401359	G	0.5
un	3401916	A	0.339506
un	3402154	T	0.333333
un	3403655	T	0.210843
un	3405124	T	0.338028
un	3407252	G	0.217647
un	3407875	G	0.170455
un	3408200	C	0.0731707
un	3408446	A	0.232558
un	3408737	T	0.335227
un	3410117	A	0.183544
un	3410454	T	0.04375
un	3412916	G	0.139706
un	3414161	C	0.36875
un	3414398	G	0.354651
un	3416570	T	0.39726
un	3417936	G	0.41875
un	3419852	C	0.412791
un	3420373	T	0.483146
un	3420644	C	0.05
un	3422087	T	0.486667
un	3423072	A	0.0965909
un	3423443	A	0.458333
un	3423892	T	0.398649
un	3429033	C	0.316092
un	3430149	C	0.228916
un	3432350	G	0.335821
un	3433100	G	0.390805
un	3434278	G	0.49359
un	3434498	A	0.35
un	3435147	T	0.0224719
un	3435652	T	0.0833333
un	3437960	T	0.391566
un	3438259	G	0.126506
un	3438752	A	0.156627
un	3439491	T	0.0238095
un	3442394	C	0.0797101
un	3442571	T	0.303571
un	3443662	A	0.0511364
un	3444247	A	0.305882
un	3444399	A	0.431818
un	3446151	A	0.0670732
un	3447090	T	0.101124
un	3447536	C	0.204545
un	3448191	T	0.114458
un	3448513	C	0.345679
un	3449716	C	0.371795
un	3452067	A	0.11236
un	3452476	T	0.150685
un	3453507	T	0.393333
un	3454929	A	0.194444
un	3455090	T	0.166667
un	3455259	C	0.348315
un	3458451	T	0.123377
un	3459117	C	0.445122
un	3460362	T	0.291667
un	3461494	T	0.0375
un	3464367	A	0.13253
un	3465749	C	0.144444
un	3466660	A	0.494253
un	3467854	G	0.27381
un	3469571	C	0.24375
un	3470945	A	0.136905
un	3471514	C	0.0125
un	3471785	T	0.476471
un	3472593	C	0.47973
un	3472651	A	0.5
un	3473039	T	0.18125
un	3475911	C	0.258621
un	3477184	C	0.00561798
un	3478219	G	0.380282
un	3479092	T	0.168539
un	3480562	A	0.487654
un	3483893	G	0.458904
un	3484553	A	0.151899
un	3484915	C	0.235714
un	3485462	T	0.0892857
un	3485602	G	0.0625
un	3486721	C	0.0657895
un	3487996	A	0.290123
un	3488548	T	0.0802469
un	3490087	T	0.159722
un	3490618	T	0.121795
un	3490758	G	0.153409
un	3491318	C	0.269737
un	3492211	T	0.1875
un	3492389	G	0.113333
un	3493117	T	0.488636
un	3493783	C	0.311765
un	3495885	T	0.123457
un	3496510	G	0.442857
un	3496911	G	0.284884
un	3497975	C	0.430556
un	3498741	T	0.104651
un	3499485	G	0.45122
un	3499983	A	0.208333
un	3500129	T	0.00595238
un	3500264	A	0.138554
un	3501193	G	0.133721
un	3501525	A	0.0731707
un	3502165	A	0.0123457
un	3502735	C	0.429412
un	3505139	A	0.0843373
un	3505346	C	0.116883
un	3507480	T	0.405797
un	3509822	A	0.140845
un	3511433	A	0.0625
un	3513002	T	0.0647059
un	3513147	T	0.0348837
un	3513364	A	0.0540541
un	3513687	A	0.0182927
un	3514497	T	0.397727
un	3516514	A	0.488636
un	3516779	C	0.0852273
un	3517382	T	0.189655
un	3517501	G	0.4
un	3517774	G	0.397436
un	3517845	A	0.00666667
un	3517960	G	0.0432099
un	3519116	C	0.0949367
un	3519585	T	0.0168539
un	3520101	T	0.0465116
un	3522383	C	0.2
un	3523320	T	0.294872
un	3523489	A	0.2625
un	3524674	A	0.114286
un	3526563	T	0.5
un	3528287	G	0.404494
un	3529157	G	0.15493
un	3531277	T	0.0986842
un	3531384	A	0.212644
un	3532388	G	0.198795
un	3532891	C	0.218391
un	3533030	G	0.0243902
un	3533689	T	0.0365854
un	3534980	T	0.0205479
un	3535878	G	0.28481
un	3536218	C	0.462025
un	3536852	G	0.104938
un	3537604	G	0.180233
un	3539234	C	0.0352941
un	3541294	T	0.0365854
un	3543002	A	0.0588235
un	3543636	C	0.0493827
un	3546921	C	0.432432
un	3546951	G	0.209302
un	3547756	G	0.367089
un	3548111	A	0.401163
un	3549315	A	0.0493827
un	3549339	T	0.39881
un	3549511	A	0.280899
un	3550016	A	0.335366
un	3550084	T	0.0511364
un	3552425	T	0.266667
un	3554876	G	0.172619
un	3555425	T	0.0684932
un	3555847	G	0.477528
un	3555935	A	0.148649
un	3556680	T	0.0121951
un	3557854	G	0.39881
un	3558373	C	0.214286
un	3558713	A	0.310606
un	3559530	A	0.273973
un	3561924	C	0.292857
un	3562890	A	0.5
un	3563676	A	0.152439
un	3564026	A	0.0813953
un	3564488	A	0.141026
un	3565089	T	0.439189
un	3567372	C	0.355263
un	3567767	A	0.40411
un	3568107	A	0.0533333
un	3570625	A	0.329114
un	3572753	C	0.205882
un	3573711	T	0.478873
un	3573959	A	0.0714286
un	3574323	G	0.0731707
un	3574483	C	0.102941
un	3575491	T	0.145349
un	3575622	A	0.180723
un	3575926	T	0.37931
un	3577019	G	0.414474
un	3577405	G	0.215116
un	3578042	G	0.493827
un	3578590	G	0.153846
un	3579057	C	0.0487805
un	3579462	T	0.1875
un	3580113	T	0.280822
un	3581074	T	0.37013
un	3582430	T	0.168605
un	3583505	G	0.195946
un	3587010	T	0.224638
un	3587540	G	0.290541
un	3589817	T	0.135294
un	3591557	A	0.162791
un	3592167	A	0.153409
un	3592605	C	0.0337079
[truncated: 48,621 more rows]

## Sheet: Subgroup 2
CHR	POS	MA	MAF
un	21947	A	0.1
un	190200	C	0.458333
un	240837	A	0.428571
un	244134	A	0.145833
un	246453	C	0.0185185
un	247397	G	0.392857
un	249604	C	0.107143
un	273766	T	0.0892857
un	282836	C	0.037037
un	300573	G	0.270833
un	331683	T	0.366667
un	334334	T	0.12
un	343028	T	0.0185185
un	346712	C	0.0833333
un	347260	A	0.15
un	350002	A	0.0862069
un	352577	G	0.103448
un	352700	A	0.5
un	359610	A	0.1
un	368803	A	0.0178571
un	370805	C	0.431034
un	388179	A	0.24
un	389700	T	0.0892857
un	394685	A	0.310345
un	400642	C	0.388889
un	407683	T	0.444444
un	407855	A	0.0833333
un	408166	A	0.42
un	410515	A	0.375
un	411820	A	0.203704
un	431141	A	0.0555556
un	443800	T	0.32
un	457544	A	0.375
un	470992	A	0.229167
un	476676	T	0.12
un	487487	G	0.173077
un	487713	G	0.125
un	490798	A	0.0517241
un	495092	A	0.291667
un	515453	T	0.425926
un	519855	T	0.0227273
un	525209	C	0.44
un	534813	T	0.339286
un	538099	C	0.380952
un	555991	T	0.444444
un	556699	C	0.0333333
un	569228	C	0.0925926
un	571966	T	0.12069
un	576614	G	0.4375
un	580345	G	0.0384615
un	584369	G	0.48
un	599159	C	0.136364
un	609714	A	0.272727
un	614087	G	0.392857
un	615234	G	0.0172414
un	618052	T	0.1
un	618135	G	0.25
un	627562	G	0.130435
un	630176	A	0.32
un	638563	A	0.133333
un	654394	A	0.125
un	655315	T	0.0192308
un	659743	C	0.365385
un	662837	T	0.211538
un	662931	A	0.0689655
un	668779	T	0.1875
un	673029	C	0.425926
un	673191	C	0.160714
un	677801	A	0.172414
un	679299	A	0.478261
un	688124	A	0.0535714
un	694533	T	0.1
un	695910	T	0.351852
un	698770	A	0.236842
un	702125	G	0.410714
un	723971	T	0.214286
un	724374	A	0.155172
un	724731	C	0.173077
un	725376	A	0.351852
un	726490	G	0.06
un	732597	G	0.0517241
un	733799	T	0.0166667
un	734678	G	0.366667
un	746269	A	0.434783
un	747585	A	0.134615
un	755522	A	0.18
un	761402	A	0.428571
un	764477	T	0.4375
un	765898	T	0.0192308
un	768023	T	0.258621
un	769500	T	0.160714
un	773039	T	0.277778
un	786106	C	0.02
un	792002	A	0.48
un	794019	T	0.111111
un	796045	T	0.277778
un	801920	G	0.431818
un	802041	C	0.304348
un	804898	C	0.407407
un	812525	A	0.134615
un	814573	C	0.277778
un	814706	T	0.185185
un	819041	T	0.06
un	823434	T	0.0192308
un	834889	A	0.365385
un	838366	T	0.26087
un	842457	T	0.214286
un	842724	T	0.0576923
un	844881	C	0.413793
un	848254	G	0.0689655
un	848356	A	0.0535714
un	852513	T	0.222222
un	853447	A	0.04
un	867125	G	0.166667
un	872290	T	0.0454545
un	874765	C	0.0357143
un	876615	G	0.185185
un	876698	A	0.037037
un	877654	T	0.37931
un	881274	A	0.321429
un	882317	T	0.0192308
un	885595	C	0.433333
un	887899	A	0.107143
un	889577	T	0.482143
un	890580	A	0.0384615
un	892861	G	0.482143
un	894059	T	0.06
un	895881	T	0.134615
un	901968	G	0.0961538
un	921455	T	0.333333
un	923086	A	0.185185
un	924064	C	0.333333
un	925496	G	0.0454545
un	927272	G	0.137931
un	932375	A	0.103448
un	937918	T	0.26
un	940471	G	0.02
un	942255	T	0.0714286
un	943285	C	0.321429
un	945897	A	0.2
un	946020	A	0.0344828
un	950285	A	0.37037
un	952110	T	0.395833
un	952583	G	0.482759
un	953224	C	0.137931
un	958342	A	0.34
un	968922	T	0.4375
un	973836	T	0.160714
un	974049	T	0.3125
un	979526	A	0.0666667
un	979690	T	0.241379
un	980419	T	0.192308
un	987383	C	0.125
un	993231	A	0.0576923
un	994870	A	0.0740741
un	995755	C	0.0892857
un	998385	T	0.0384615
un	1000423	C	0.0961538
un	1001076	T	0.25
un	1002329	A	0.0517241
un	1002897	A	0.0185185
un	1005144	C	0.0769231
un	1011188	G	0.448276
un	1012827	A	0.321429
un	1014868	A	0.441176
un	1019332	C	0.462963
un	1024190	C	0.111111
un	1024617	T	0.461538
un	1024974	C	0.185185
un	1037107	G	0.107143
un	1037416	G	0.0208333
un	1038502	A	0.192308
un	1044956	G	0.0185185
un	1046587	C	0.383333
un	1046912	T	0.363636
un	1046998	C	0.464286
un	1047545	A	0.115385
un	1048302	T	0.16
un	1058462	G	0.103448
un	1060458	G	0.293103
un	1075705	T	0.465517
un	1075980	G	0.3
un	1076720	C	0.0555556
un	1083915	A	0.206897
un	1091464	T	0.0185185
un	1097490	G	0.153846
un	1106312	A	0.0769231
un	1108442	G	0.104167
un	1110305	A	0.173077
un	1117326	T	0.0740741
un	1121386	T	0.26
un	1121565	A	0.5
un	1122429	A	0.482759
un	1123786	A	0.267857
un	1128371	A	0.142857
un	1129774	C	0.5
un	1135428	A	0.296296
un	1138615	T	0.104167
un	1151736	A	0.241379
un	1158539	T	0.047619
un	1170858	G	0.12
un	1174908	C	0.478261
un	1175782	A	0.115385
un	1179308	C	0.0555556
un	1179517	T	0.137931
un	1182260	A	0.282609
un	1182443	C	0.26087
un	1184869	G	0.24
un	1185417	C	0.103448
un	1193033	A	0.145833
un	1196648	T	0.16
un	1205625	A	0.288462
un	1207564	A	0.326923
un	1208983	A	0.288462
un	1211620	A	0.111111
un	1222142	G	0.111111
un	1223360	A	0.0166667
un	1223475	C	0.203704
un	1224272	G	0.0384615
un	1228472	A	0.0681818
un	1229029	A	0.115385
un	1230312	T	0.383333
un	1238954	A	0.407407
un	1242445	T	0.0344828
un	1244427	C	0.333333
un	1248456	G	0.258621
un	1249441	G	0.178571
un	1250390	T	0.410714
un	1251755	A	0.307692
un	1253779	C	0.222222
un	1253894	G	0.0862069
un	1253935	A	0.0666667
un	1257022	A	0.3125
un	1261907	A	0.18
un	1263949	A	0.222222
un	1264706	A	0.0740741
un	1266249	T	0.0172414
un	1269220	C	0.0517241
un	1270588	T	0.192308
un	1270727	T	0.403846
un	1276642	A	0.104167
un	1277438	A	0.291667
un	1281354	T	0.232143
un	1283159	G	0.142857
un	1287377	C	0.0555556
un	1293607	A	0.5
un	1295131	C	0.0740741
un	1297112	T	0.285714
un	1297789	C	0.0166667
un	1298184	C	0.326923
un	1303496	C	0.433333
un	1305582	G	0.0666667
un	1308280	T	0.269231
un	1308766	A	0.0172414
un	1310756	A	0.351852
un	1313683	G	0.05
un	1316137	G	0.0333333
un	1317873	C	0.238095
un	1319285	C	0.416667
un	1319642	T	0.166667
un	1321884	C	0.189655
un	1325463	A	0.326087
un	1326677	G	0.1
un	1328381	T	0.18
un	1329252	T	0.0416667
un	1330566	C	0.5
un	1332262	A	0.153846
un	1332895	C	0.307692
un	1336329	G	0.189655
un	1337597	C	0.5
un	1337714	T	0.0344828
un	1338838	T	0.0740741
un	1340159	A	0.304348
un	1344181	T	0.267857
un	1344396	A	0.145833
un	1345154	A	0.0357143
un	1345621	A	0.477273
un	1347766	A	0.0517241
un	1348377	G	0.37931
un	1349003	T	0.461538
un	1365561	G	0.413793
un	1367132	A	0.344828
un	1370632	A	0.423077
un	1374260	G	0.416667
un	1375452	C	0.407407
un	1377194	C	0.222222
un	1378561	G	0.48
un	1382319	C	0.0192308
un	1385330	A	0.0333333
un	1386602	A	0.0833333
un	1388531	A	0.0166667
un	1389922	A	0.173913
un	1393584	G	0.307692
un	1393723	C	0.0384615
un	1393862	T	0.0714286
un	1394420	T	0.261905
un	1401909	A	0.357143
un	1403184	T	0.2
un	1405127	G	0.266667
un	1408247	G	0.326087
un	1417142	T	0.2
un	1419623	T	0.12963
un	1420389	A	0.26087
un	1423866	T	0.46875
un	1424981	T	0.107143
un	1426982	T	0.224138
un	1427489	T	0.133333
un	1431898	T	0.04
un	1433273	A	0.0178571
un	1439376	T	0.222222
un	1443975	G	0.224138
un	1446100	C	0.5
un	1447018	G	0.116667
un	1447172	G	0.48
un	1455125	C	0.275862
un	1455839	T	0.04
un	1457666	C	0.410714
un	1459211	G	0.428571
un	1460193	A	0.134615
un	1460918	A	0.0535714
un	1461685	A	0.481481
un	1467460	A	0.107143
un	1469220	T	0.0689655
un	1473329	T	0.5
un	1476849	T	0.333333
un	1477058	C	0.0172414
un	1478664	A	0.0925926
un	1479317	T	0.06
un	1481608	A	0.185185
un	1482420	A	0.0357143
un	1484839	T	0.148148
un	1485216	C	0.133333
un	1485454	A	0.119048
un	1493065	C	0.1
un	1499673	G	0.5
un	1500069	G	0.0714286
un	1502011	T	0.366667
un	1505166	A	0.434783
un	1505541	G	0.0535714
un	1509262	G	0.203704
un	1512053	C	0.160714
un	1513193	T	0.0625
un	1514222	C	0.137931
un	1517328	G	0.5
un	1525969	A	0.5
un	1541598	G	0.444444
un	1541984	A	0.5
un	1542739	G	0.275862
un	1543512	T	0.160714
un	1547820	A	0.0434783
un	1548344	T	0.136364
un	1548525	C	0.0740741
un	1548919	C	0.0434783
un	1549387	A	0.416667
un	1550693	G	0.116667
un	1551937	T	0.166667
un	1553218	A	0.0535714
un	1553765	T	0.05
un	1553864	T	0.142857
un	1555030	T	0.0535714
un	1561740	A	0.159091
un	1562996	A	0.37931
un	1563893	T	0.303571
un	1564024	C	0.277778
un	1568610	T	0.283333
un	1572149	C	0.481481
un	1573131	C	0.142857
un	1575347	G	0.0714286
un	1575495	A	0.107143
un	1580043	G	0.211538
un	1585929	A	0.314815
un	1586145	C	0.482143
un	1588299	A	0.178571
un	1590906	A	0.28
un	1591085	A	0.224138
un	1592146	T	0.325
un	1593472	T	0.434783
un	1595464	T	0.380952
un	1597905	T	0.0961538
un	1599304	A	0.0961538
un	1603501	C	0.103448
un	1606485	A	0.0714286
un	1607212	T	0.192308
un	1607353	A	0.275862
un	1611080	A	0.327586
un	1613693	C	0.0178571
un	1616951	T	0.0344828
un	1617452	C	0.5
un	1622167	A	0.04
un	1625208	T	0.172414
un	1625632	G	0.327586
un	1626819	G	0.0925926
un	1627908	T	0.0769231
un	1630871	A	0.0192308
un	1631557	A	0.296296
un	1632240	A	0.0384615
un	1633021	A	0.0166667
un	1633650	A	0.5
un	1634691	T	0.293103
un	1635485	A	0.36
un	1637156	A	0.0434783
un	1638727	T	0.160714
un	1643117	T	0.0172414
un	1644690	T	0.333333
un	1646507	A	0.130435
un	1650317	G	0.326087
un	1651405	A	0.0740741
un	1653495	G	0.362069
un	1657582	T	0.12069
un	1660813	G	0.0769231
un	1662064	T	0.296296
un	1664066	G	0.0576923
un	1664654	C	0.02
un	1664895	A	0.12069
un	1667986	A	0.0192308
un	1671091	G	0.395833
un	1671618	C	0.464286
un	1673206	T	0.137931
un	1673589	C	0.0178571
un	1680365	A	0.37931
un	1686313	G	0.125
un	1690851	A	0.3
un	1694517	A	0.0689655
un	1694939	T	0.0344828
un	1698040	G	0.318182
un	1698379	G	0.12963
un	1699842	C	0.166667
un	1700576	A	0.326923
un	1703017	A	0.103448
un	1703287	A	0.386364
un	1704690	C	0.391304
un	1705745	A	0.425926
un	1706296	G	0.05
un	1713394	G	0.14
un	1713715	A	0.0535714
un	1717785	A	0.148148
un	1718869	G	0.0166667
un	1719279	G	0.0333333
un	1720003	G	0.481481
un	1720129	G	0.217391
un	1722780	T	0.25
un	1724313	G	0.456522
un	1726738	A	0.25
un	1728994	T	0.277778
un	1729334	G	0.125
un	1733998	T	0.316667
un	1736061	A	0.375
un	1736210	T	0.0172414
un	1737544	C	0.258621
un	1739271	A	0.404762
un	1742293	A	0.357143
un	1742773	T	0.155172
un	1748349	C	0.0666667
un	1751388	T	0.111111
un	1755614	A	0.0357143
un	1756531	C	0.326923
un	1758368	A	0.1
un	1761053	C	0.172414
un	1763794	T	0.0178571
un	1769161	C	0.05
un	1770305	C	0.238095
un	1772545	A	0.464286
un	1773021	G	0.0192308
un	1773245	C	0.0416667
un	1773380	T	0.189655
un	1773564	T	0.241379
un	1773688	G	0.12963
un	1774541	T	0.175
un	1774602	G	0.409091
un	1777297	T	0.403846
un	1777783	C	0.16
un	1778121	C	0.0892857
un	1778306	T	0.34
un	1778533	G	0.303571
un	1780992	T	0.222222
un	1783262	T	0.0961538
un	1783295	A	0.326923
un	1785524	A	0.224138
un	1786160	G	0.366667
un	1787265	G	0.0909091
un	1788787	T	0.37037
un	1788923	A	0.166667
un	1789379	G	0.258621
un	1789778	A	0.0384615
un	1789875	T	0.166667
un	1792585	T	0.103448
un	1794211	C	0.5
un	1794954	A	0.339286
un	1796496	T	0.0357143
un	1797151	T	0.119048
un	1799370	C	0.478261
un	1799934	A	0.0416667
un	1800148	A	0.0344828
un	1800206	A	0.142857
un	1802301	T	0.134615
un	1803673	C	0.196429
un	1806537	T	0.333333
un	1807487	A	0.0925926
un	1809998	G	0.134615
un	1810052	G	0.259259
un	1810744	C	0.173913
un	1811818	T	0.28
un	1818626	T	0.0909091
un	1825109	G	0.12069
un	1825690	T	0.0833333
un	1825817	G	0.0166667
un	1827922	G	0.464286
un	1829897	T	0.1
un	1830132	G	0.410714
un	1830995	G	0.37931
un	1832109	A	0.037037
un	1832820	G	0.384615
un	1835315	G	0.25
un	1836738	T	0.0555556
un	1837910	G	0.339286
un	1843322	C	0.0892857
un	1845264	G	0.37931
un	1848320	A	0.203704
un	1850798	A	0.448276
un	1851588	A	0.0333333
un	1852062	T	0.229167
un	1853638	C	0.314815
un	1855790	C	0.37931
un	1856384	A	0.0357143
un	1858151	T	0.3125
un	1860345	T	0.222222
un	1863327	G	0.26
un	1865509	T	0.192308
un	1865739	C	0.258621
un	1866221	G	0.153846
un	1866368	T	0.172414
un	1867053	T	0.0166667
un	1867582	A	0.0625
un	1867676	G	0.4375
un	1867994	T	0.2
un	1869736	G	0.0862069
un	1870360	G	0.152174
un	1871891	G	0.482143
un	1872102	G	0.18
un	1873842	A	0.0833333
un	1874824	A	0.222222
un	1875380	A	0.145833
un	1877942	A	0.02
un	1878871	G	0.0172414
un	1879025	G	0.416667
un	1879524	G	0.407407
un	1880065	T	0.0925926
un	1880318	G	0.2
un	1882659	A	0.0689655
un	1883657	C	0.5
un	1884786	A	0.5
un	1886544	A	0.416667
un	1889366	A	0.0833333
un	1891634	T	0.05
un	1894526	A	0.0416667
un	1896037	G	0.423077
un	1896556	G	0.06
un	1897554	A	0.159091
un	1899498	C	0.12069
un	1906554	A	0.0925926
un	1907070	C	0.0909091
un	1907216	A	0.0344828
un	1909296	A	0.404762
un	1912108	A	0.5
un	1913293	T	0.137931
un	1915436	A	0.111111
un	1918802	C	0.12
un	1921600	T	0.153846
un	1922050	A	0.103448
un	1926791	C	0.314815
un	1928684	A	0.321429
un	1930064	A	0.04
un	1930731	G	0.189655
un	1932886	A	0.178571
un	1933274	T	0.0416667
un	1933491	A	0.365385
un	1939610	T	0.134615
un	1941692	A	0.103448
un	1946260	T	0.465517
un	1948742	T	0.0689655
un	1950954	C	0.0862069
un	1958264	C	0.0178571
un	1960061	A	0.296296
un	1963246	G	0.0869565
un	1963435	C	0.153846
un	1966585	A	0.478261
un	1966655	A	0.166667
un	1968098	C	0.04
un	1969283	G	0.24
un	1969914	A	0.06
un	1973400	C	0.4375
un	1976567	T	0.45
un	1976688	G	0.0892857
un	1978924	G	0.303571
un	1980132	G	0.0185185
un	1980182	C	0.0434783
un	1980766	T	0.481481
un	1982471	A	0.24
un	1986997	T	0.0740741
un	1990136	G	0.137931
un	1991556	C	0.25
un	1991667	G	0.266667
un	1992791	G	0.183333
un	1993829	A	0.208333
un	1994241	A	0.270833
un	1996277	T	0.344828
un	1996735	A	0.0357143
un	1998097	A	0.12963
un	1998713	A	0.431034
un	2001929	A	0.37931
un	2002583	T	0.44
un	2006438	A	0.214286
un	2008955	A	0.321429
un	2009075	C	0.0555556
un	2011989	G	0.1
un	2012598	G	0.392857
un	2013238	C	0.0625
un	2013883	G	0.130435
un	2015093	G	0.166667
un	2016529	A	0.25
un	2018498	A	0.446429
un	2020085	T	0.0535714
un	2021167	T	0.0892857
un	2023904	A	0.189655
un	2024576	A	0.12963
un	2025531	A	0.3
un	2025794	C	0.189655
un	2025995	T	0.357143
un	2026829	T	0.1
un	2027279	A	0.47619
un	2028525	C	0.285714
un	2031486	T	0.0740741
un	2031803	G	0.392857
un	2032223	C	0.34
un	2032328	A	0.305556
un	2035074	T	0.0625
un	2036044	G	0.0862069
un	2036618	C	0.384615
un	2037529	G	0.458333
un	2039410	C	0.230769
un	2040104	G	0.4
un	2040942	G	0.108696
un	2042178	T	0.333333
un	2043186	C	0.0833333
un	2044752	A	0.1
un	2047084	T	0.0892857
un	2047768	A	0.423077
un	2049743	C	0.173913
un	2054234	T	0.5
un	2055961	T	0.134615
un	2056802	C	0.465517
un	2058380	A	0.0192308
un	2063498	G	0.241379
un	2067475	C	0.326923
un	2068874	A	0.295455
un	2072585	T	0.444444
un	2074358	C	0.407407
un	2074576	A	0.196429
un	2077658	T	0.108696
un	2079073	G	0.339286
un	2082006	A	0.0517241
un	2085076	G	0.125
un	2085538	C	0.0769231
un	2085974	G	0.0166667
un	2087497	A	0.0714286
un	2088782	T	0.153846
un	2092975	G	0.0166667
un	2094104	G	0.26
un	2094373	A	0.12963
un	2094736	A	0.283333
un	2096415	A	0.233333
un	2098259	T	0.34
un	2098639	C	0.116667
un	2100849	T	0.06
un	2101459	T	0.203704
un	2107540	C	0.2
un	2110160	T	0.173077
un	2110945	G	0.1
un	2114245	T	0.192308
un	2116460	C	0.333333
un	2118735	C	0.5
un	2122674	C	0.0185185
un	2123133	C	0.208333
un	2123861	T	0.293103
un	2126195	A	0.125
un	2127249	T	0.0344828
un	2127340	G	0.357143
un	2127545	C	0.145833
un	2128988	G	0.25
un	2129120	T	0.0555556
un	2129436	T	0.222222
un	2129696	T	0.0925926
un	2131845	G	0.06
un	2132239	T	0.0416667
un	2133671	T	0.0555556
un	2134270	A	0.133333
un	2135572	T	0.0892857
un	2137054	T	0.269231
un	2139885	C	0.258621
un	2142111	G	0.117647
un	2143805	A	0.103448
un	2145128	A	0.02
un	2145711	C	0.396552
un	2145853	A	0.211538
un	2147825	C	0.24
un	2149840	C	0.277778
un	2150204	A	0.103448
un	2153392	C	0.25
un	2155024	G	0.354167
un	2157410	T	0.148148
un	2158152	A	0.189655
un	2158232	T	0.37931
un	2159215	C	0.375
un	2162063	T	0.0909091
un	2162402	T	0.111111
un	2163158	A	0.0344828
un	2164056	T	0.216667
un	2164771	T	0.0555556
un	2165453	A	0.217391
un	2166158	T	0.12069
un	2167326	G	0.196429
un	2168529	A	0.0555556
un	2169041	A	0.428571
un	2170670	T	0.0862069
un	2171083	T	0.222222
un	2171861	C	0.134615
un	2173044	A	0.267857
un	2173424	C	0.037037
un	2174767	T	0.0961538
un	2175448	C	0.05
un	2175898	G	0.37931
un	2177656	C	0.185185
un	2180763	C	0.425926
un	2180944	T	0.160714
un	2181523	A	0.26087
un	2183085	A	0.285714
un	2184210	A	0.0769231
un	2186553	T	0.258621
un	2192900	T	0.384615
un	2193117	C	0.46
un	2194759	A	0.0952381
un	2195002	C	0.0344828
un	2197108	T	0.166667
un	2200981	C	0.206897
un	2201796	T	0.172414
un	2202096	G	0.0344828
un	2202607	T	0.431818
un	2205130	G	0.0769231
un	2207261	T	0.416667
un	2210770	T	0.396552
un	2211028	T	0.0333333
un	2212849	A	0.230769
un	2216775	C	0.240741
un	2218397	A	0.24
un	2218567	C	0.0625
un	2220764	G	0.116667
un	2223095	G	0.115385
un	2223966	C	0.481481
un	2224354	T	0.423077
un	2229200	A	0.2
un	2232677	G	0.241379
un	2234475	A	0.185185
un	2239096	A	0.2
un	2240282	C	0.130435
un	2240552	T	0.303571
un	2243769	A	0.24
un	2247120	C	0.261905
un	2248861	T	0.482143
un	2249298	C	0.0666667
un	2252319	T	0.416667
un	2252779	G	0.442308
un	2254131	T	0.0862069
un	2255418	T	0.0892857
un	2256990	C	0.24
un	2257465	C	0.0833333
un	2259070	T	0.482143
un	2259272	T	0.327586
un	2260968	T	0.446429
un	2261084	T	0.0344828
un	2264998	C	0.26
un	2265109	A	0.130435
un	2265702	A	0.275
un	2265847	G	0.384615
un	2267477	C	0.166667
un	2271962	G	0.267857
un	2272475	T	0.0166667
un	2273366	T	0.0172414
un	2274322	C	0.258621
un	2275859	A	0.185185
un	2277041	A	0.351852
un	2278251	T	0.36
un	2278567	C	0.211538
un	2278725	A	0.0192308
un	2282549	T	0.285714
un	2284536	C	0.137931
un	2285992	G	0.481481
un	2288880	C	0.203704
un	2290490	A	0.125
un	2290694	A	0.189655
un	2291588	T	0.375
un	2292900	G	0.145833
un	2297047	T	0.5
un	2300011	C	0.0740741
un	2304747	C	0.407407
un	2304923	A	0.413043
un	2305901	T	0.0666667
un	2312555	G	0.16
un	2315127	G	0.107143
un	2315487	C	0.0238095
un	2317273	G	0.0344828
un	2318445	A	0.232143
un	2318544	A	0.333333
un	2322324	T	0.2
un	2322919	G	0.410714
un	2324208	G	0.0576923
un	2324815	A	0.462963
un	2329612	T	0.02
un	2329952	A	0.310345
un	2330280	T	0.0344828
un	2331619	A	0.12
un	2331819	C	0.410714
un	2332637	G	0.259259
un	2333827	C	0.28
un	2334872	G	0.0357143
un	2336810	C	0.433333
un	2337193	T	0.365385
un	2338876	A	0.339286
un	2340412	A	0.0714286
un	2340893	A	0.0185185
un	2343048	C	0.266667
un	2345294	G	0.282609
un	2345379	C	0.482143
un	2345737	T	0.444444
un	2346621	C	0.22
un	2348904	C	0.465517
un	2349884	G	0.275862
un	2352942	A	0.4
un	2353082	A	0.5
un	2353620	T	0.465517
un	2354379	T	0.0576923
un	2355848	G	0.0925926
un	2357093	T	0.259259
un	2363571	A	0.46
un	2368067	G	0.413793
un	2372026	G	0.0862069
un	2373665	G	0.133333
un	2374602	G	0.0666667
un	2378307	G	0.155172
un	2378485	A	0.133333
un	2379174	G	0.137931
un	2380380	A	0.277778
un	2384722	C	0.155172
un	2384882	G	0.125
un	2385288	T	0.115385
un	2387151	G	0.32
un	2387434	A	0.0333333
un	2387821	T	0.22
un	2388278	C	0.339286
un	2389884	C	0.12
un	2393667	A	0.142857
un	2397886	A	0.142857
un	2399324	T	0.5
un	2403843	C	0.0166667
un	2407807	T	0.327586
un	2416440	C	0.0384615
un	2419943	A	0.0208333
un	2420726	A	0.0892857
un	2421979	A	0.0961538
un	2423106	A	0.211538
un	2425581	C	0.267857
un	2426589	G	0.0192308
un	2427340	C	0.16
un	2427792	A	0.037037
un	2429987	T	0.346154
un	2430436	A	0.303571
un	2430713	C	0.5
un	2431718	G	0.0961538
un	2432254	G	0.214286
un	2432358	T	0.444444
un	2434650	A	0.0833333
un	2435432	A	0.173077
un	2435500	T	0.339286
un	2435639	C	0.285714
un	2437730	T	0.25
un	2438200	T	0.224138
un	2438479	C	0.173077
un	2438750	A	0.0892857
un	2438760	T	0.0714286
un	2440129	T	0.0666667
un	2442152	C	0.240741
un	2442670	A	0.240741
un	2445434	C	0.0555556
un	2445571	A	0.295455
un	2449437	A	0.0344828
un	2450824	C	0.0517241
un	2453333	G	0.25
un	2454369	T	0.2
un	2455446	T	0.357143
un	2456060	C	0.482759
un	2456390	T	0.0833333
un	2456544	A	0.275862
un	2457043	A	0.224138
un	2457482	C	0.208333
un	2457542	T	0.153846
un	2457770	A	0.266667
un	2460853	C	0.222222
un	2461531	T	0.189655
un	2462963	C	0.0357143
un	2464828	C	0.148148
un	2465634	C	0.153846
un	2467445	T	0.270833
un	2469310	A	0.211538
un	2469943	A	0.195652
un	2470097	A	0.0192308
un	2471769	T	0.0185185
un	2474685	C	0.333333
un	2480038	A	0.14
un	2480533	T	0.339286
un	2480688	T	0.25
un	2483400	G	0.189655
un	2485952	A	0.0555556
un	2487367	G	0.428571
un	2492181	G	0.295455
un	2492677	C	0.458333
un	2493877	T	0.0689655
un	2494021	T	0.448276
un	2495520	T	0.232143
un	2496809	G	0.277778
un	2498507	T	0.0178571
un	2498733	T	0.0178571
un	2499697	C	0.258621
un	2499788	A	0.0344828
un	2500606	A	0.270833
un	2500669	T	0.142857
un	2501722	G	0.478261
un	2504777	C	0.327586
un	2506796	A	0.32
un	2506978	C	0.5
un	2507361	T	0.0357143
un	2510038	C	0.192308
un	2511087	A	0.111111
un	2512764	C	0.134615
un	2514741	A	0.0689655
un	2515512	T	0.136364
un	2515714	A	0.0961538
un	2517525	A	0.407407
un	2517789	T	0.275862
un	2518631	T	0.428571
un	2519790	C	0.466667
un	2520868	T	0.0344828
un	2522082	C	0.153846
un	2522927	G	0.192308
un	2523632	T	0.333333
un	2524841	C	0.103448
un	2524914	G	0.15
un	2525865	T	0.431034
un	2527494	G	0.22
un	2527590	A	0.291667
un	2529546	A	0.0892857
un	2531529	T	0.12
un	2531647	A	0.482759
un	2532026	T	0.5
un	2533601	G	0.02
un	2536611	G	0.04
un	2537880	T	0.45
un	2538697	A	0.183333
un	2538824	C	0.333333
un	2539267	G	0.185185
un	2539357	C	0.392857
un	2539633	A	0.3
un	2540845	G	0.5
un	2541281	A	0.482759
un	2542196	A	0.16
un	2543059	G	0.4375
un	2543093	C	0.5
un	2544036	C	0.482759
un	2544317	T	0.02
un	2544607	G	0.444444
un	2545430	C	0.133333
un	2545694	G	0.155172
un	2545838	A	0.104167
un	2545979	A	0.12
un	2546639	C	0.267857
un	2547448	A	0.111111
un	2548359	A	0.116667
un	2552698	A	0.5
un	2554769	C	0.0185185
un	2555836	A	0.0166667
un	2556093	C	0.159091
un	2556423	C	0.0555556
un	2559196	G	0.339286
un	2560332	T	0.125
un	2563213	T	0.216667
un	2563315	A	0.327586
un	2564000	T	0.396552
un	2565258	G	0.48
un	2566389	T	0.0714286
un	2567337	A	0.12069
un	2567596	G	0.310345
un	2567774	T	0.403846
un	2568098	T	0.446429
un	2568351	T	0.482143
un	2569503	C	0.18
un	2570830	T	0.222222
un	2572061	T	0.34
un	2573005	C	0.0416667
un	2573897	G	0.37037
un	2574080	C	0.196429
un	2574352	T	0.145833
un	2574803	C	0.214286
un	2575369	A	0.12963
un	2577462	A	0.148148
un	2578317	T	0.0862069
un	2579731	T	0.464286
un	2579946	T	0.46
un	2580808	A	0.1875
un	2581219	C	0.45
un	2581778	A	0.148148
un	2582838	T	0.189655
un	2584269	A	0.25
un	2585157	T	0.396552
un	2586897	G	0.48
un	2588586	A	0.240741
un	2588817	C	0.333333
un	2589018	T	0.160714
un	2592725	T	0.0833333
un	2593548	A	0.1
un	2593631	T	0.0925926
un	2595831	A	0.0925926
un	2596759	A	0.037037
un	2599330	T	0.185185
un	2599517	A	0.0833333
un	2599751	A	0.481481
un	2601373	C	0.259259
un	2601912	T	0.365385
un	2602460	T	0.155172
un	2603185	T	0.327586
un	2603447	A	0.116667
un	2603782	T	0.0178571
un	2604244	T	0.12069
un	2608670	G	0.46
un	2608753	T	0.0769231
un	2609445	C	0.116667
un	2610503	C	0.216667
un	2612006	C	0.42
un	2612185	A	0.142857
un	2612809	C	0.314815
un	2613069	T	0.0344828
un	2614858	A	0.38
un	2615081	A	0.477273
un	2616300	A	0.5
un	2616618	T	0.183333
un	2616720	T	0.06
un	2617142	A	0.12963
un	2617562	A	0.482143
un	2618330	T	0.203704
un	2619626	G	0.0862069
un	2620041	G	0.269231
un	2620595	A	0.153846
un	2621273	T	0.130435
un	2621470	T	0.155172
un	2623232	T	0.216667
un	2624526	A	0.125
un	2625044	A	0.277778
un	2625307	C	0.259259
un	2625586	C	0.0344828
un	2625697	G	0.3125
un	2627133	T	0.0862069
un	2629116	A	0.464286
un	2631549	C	0.3125
un	2633282	A	0.18
un	2633584	G	0.159091
un	2635886	A	0.12963
un	2636227	A	0.155172
un	2638026	T	0.36
un	2638242	T	0.461538
un	2640843	G	0.103448
un	2641436	T	0.125
un	2643335	T	0.189655
un	2646658	C	0.303571
un	2647468	A	0.0576923
un	2648668	A	0.3
un	2649044	T	0.442308
un	2649341	A	0.339286
un	2650891	C	0.303571
un	2651226	A	0.277778
un	2651530	C	0.327586
un	2651846	A	0.314815
un	2651916	A	0.0344828
un	2652057	A	0.0166667
un	2653921	G	0.173077
un	2654132	T	0.115385
un	2654678	A	0.0961538
un	2655387	T	0.0892857
un	2655675	G	0.45
un	2655980	C	0.0714286
un	2656135	G	0.392857
un	2657686	A	0.0185185
un	2658137	C	0.482759
un	2659617	A	0.214286
un	2660442	G	0.0769231
un	2661119	A	0.285714
un	2661894	T	0.38
un	2663334	T	0.25
un	2663651	G	0.224138
un	2663716	T	0.130435
un	2664114	T	0.5
un	2665324	C	0.310345
un	2665633	A	0.189655
un	2666455	G	0.0357143
un	2667553	A	0.5
un	2667680	T	0.137931
un	2670001	T	0.0208333
un	2671255	T	0.0192308
un	2672855	G	0.291667
un	2673424	A	0.344828
un	2674317	G	0.35
un	2674821	A	0.293103
un	2675552	C	0.0344828
un	2676298	A	0.423077
un	2677619	G	0.410714
un	2678521	T	0.111111
un	2678710	G	0.224138
un	2679540	G	0.0740741
un	2679694	A	0.1
un	2680554	T	0.116667
un	2681272	A	0.296296
un	2681559	G	0.160714
un	2682571	A	0.395833
un	2684061	T	0.269231
un	2684178	T	0.107143
un	2686328	T	0.3
un	2687351	A	0.5
un	2687824	A	0.325
un	2688400	C	0.24
un	2689010	T	0.482143
un	2691825	G	0.333333
un	2692366	C	0.275862
un	2693110	A	0.211538
un	2693805	T	0.275862
un	2693906	C	0.0714286
un	2695247	G	0.375
un	2695938	G	0.5
un	2696137	G	0.0344828
un	2697319	A	0.0185185
un	2697493	C	0.02
un	2697595	T	0.02
un	2697799	A	0.464286
un	2698829	C	0.116667
un	2701196	A	0.230769
un	2701766	C	0.465517
un	2702999	A	0.283333
un	2703974	A	0.137931
un	2704298	A	0.12
un	2705789	C	0.5
un	2706799	G	0.383333
un	2708033	A	0.46
un	2708809	G	0.5
un	2709736	T	0.267857
un	2710843	T	0.28
un	2711053	A	0.266667
un	2712264	G	0.0862069
un	2713017	A	0.075
un	2713253	C	0.26
un	2715258	C	0.258621
un	2715394	C	0.384615
un	2716856	T	0.0344828
un	2718380	A	0.0625
un	2718596	T	0.196429
un	2720046	T	0.0689655
un	2720798	G	0.482759
un	2721397	A	0.12963
un	2721462	C	0.134615
un	2721676	T	0.0892857
un	2724448	A	0.326087
un	2725711	T	0.0333333
un	2727763	G	0.166667
un	2729346	G	0.482143
un	2732690	T	0.28
un	2733570	A	0.462963
un	2733741	T	0.137931
un	2735446	T	0.02
un	2735814	A	0.3
un	2736204	A	0.339286
un	2737486	G	0.423077
un	2738135	C	0.203704
un	2738343	T	0.12069
un	2738931	A	0.0535714
un	2740019	T	0.0178571
un	2740661	G	0.116667
un	2741334	T	0.115385
un	2741881	G	0.222222
un	2743149	A	0.0172414
un	2743274	G	0.482143
un	2743637	A	0.285714
un	2744274	C	0.5
un	2745792	A	0.416667
un	2749230	C	0.172414
un	2751323	G	0.192308
un	2753564	G	0.5
un	2753624	T	0.434783
un	2753960	T	0.4
un	2755384	T	0.02
un	2756339	A	0.277778
un	2756988	T	0.189655
un	2757467	T	0.12963
un	2757648	C	0.461538
un	2758624	A	0.115385
un	2759165	G	0.32
un	2759215	T	0.240741
un	2759486	A	0.481481
un	2760517	C	0.288462
un	2760803	A	0.266667
un	2762103	C	0.462963
un	2762542	T	0.159091
un	2763433	C	0.267857
un	2763977	T	0.192308
un	2764978	T	0.0227273
un	2766174	C	0.148148
un	2766818	G	0.214286
un	2766992	A	0.48
un	2772072	A	0.413793
un	2773986	T	0.0416667
un	2774338	G	0.2
un	2774727	T	0.12
un	2774779	C	0.15
un	2775195	C	0.166667
un	2777952	A	0.275862
un	2781795	T	0.0172414
un	2781899	G	0.46
un	2781972	C	0.0333333
un	2782730	T	0.1
un	2784839	A	0.206897
un	2785409	A	0.388889
un	2786400	T	0.230769
un	2787823	A	0.206897
un	2788362	T	0.5
un	2788895	T	0.142857
un	2789161	A	0.116667
un	2789581	G	0.0333333
un	2789972	T	0.391304
un	2793041	C	0.172414
un	2793983	C	0.431034
un	2794206	C	0.14
un	2794604	T	0.05
un	2796102	A	0.5
un	2796463	G	0.25
un	2797645	A	0.0576923
un	2799861	T	0.2
un	2799967	T	0.0185185
un	2800155	A	0.14
un	2800219	A	0.431034
un	2800401	T	0.0178571
un	2802329	A	0.224138
un	2802621	A	0.277778
un	2803343	T	0.0961538
un	2803742	C	0.410714
un	2804968	G	0.05
un	2805754	T	0.155172
un	2806239	A	0.115385
un	2807300	G	0.275862
un	2807905	T	0.16
un	2808551	T	0.383333
un	2808715	A	0.481481
un	2809066	G	0.240741
un	2810583	A	0.0555556
un	2811121	A	0.0740741
un	2812492	C	0.5
un	2812777	A	0.116667
un	2813346	T	0.0961538
un	2813853	T	0.396552
un	2814842	G	0.0333333
un	2816031	T	0.183333
un	2817057	A	0.0192308
un	2817709	A	0.173077
un	2818133	T	0.28
un	2818722	C	0.416667
un	2821582	C	0.210526
un	2821742	T	0.037037
un	2822217	G	0.321429
un	2822411	C	0.233333
un	2826463	A	0.108696
un	2827039	A	0.15
un	2827231	C	0.0769231
un	2828863	G	0.0555556
un	2829257	T	0.075
un	2830397	T	0.480769
un	2830679	C	0.458333
un	2831879	G	0.413793
un	2832010	A	0.0833333
un	2833185	G	0.446429
un	2836479	T	0.160714
un	2836831	T	0.160714
un	2837865	A	0.0689655
un	2838249	A	0.383333
un	2840860	T	0.160714
un	2842332	A	0.283333
un	2842543	C	0.0208333
un	2843246	G	0.12
un	2843306	A	0.388889
un	2843607	G	0.259259
un	2843809	T	0.413793
un	2844094	A	0.233333
un	2845311	T	0.5
un	2845443	T	0.0166667
un	2845519	T	0.12963
un	2845758	G	0.465517
un	2846531	C	0.0555556
un	2846620	T	0.0862069
un	2847147	G	0.189655
un	2847971	T	0.204545
un	2848389	A	0.06
un	2848704	G	0.483333
un	2850084	T	0.0833333
un	2850413	A	0.227273
un	2850671	C	0.12963
un	2851169	T	0.05
un	2852707	G	0.0689655
un	2853876	G	0.2
un	2854967	T	0.225
un	2856283	A	0.0652174
un	2859072	T	0.442308
un	2864086	C	0.481481
un	2867371	T	0.125
un	2867774	T	0.181818
un	2868035	T	0.12963
un	2870815	A	0.241379
un	2877456	T	0.108696
un	2878057	G	0.107143
un	2882784	C	0.142857
un	2883731	T	0.0192308
un	2884037	C	0.14
un	2884066	C	0.0238095
un	2885514	A	0.362069
un	2885963	T	0.1
un	2886094	A	0.0333333
un	2886223	G	0.0166667
un	2886886	A	0.0344828
un	2889382	A	0.0714286
un	2894590	A	0.0689655
un	2894978	A	0.410714
un	2895518	T	0.296296
un	2897614	T	0.206897
un	2898080	G	0.466667
un	2898752	G	0.24
un	2900234	T	0.155172
un	2901045	A	0.407407
un	2901282	A	0.0689655
un	2903016	T	0.103448
un	2903997	A	0.12069
un	2904494	T	0.5
un	2904584	T	0.173077
un	2905542	T	0.103448
un	2906361	C	0.346154
un	2907663	A	0.0172414
un	2910493	A	0.189655
un	2912089	G	0.442308
un	2913152	C	0.5
un	2914912	A	0.0925926
un	2915934	A	0.0416667
un	2918596	A	0.413793
un	2919334	T	0.481481
un	2926056	A	0.0535714
un	2927466	A	0.37931
un	2928154	A	0.321429
un	2933271	G	0.392857
un	2934672	G	0.0185185
un	2935191	A	0.166667
un	2935959	T	0.232143
un	2940837	C	0.155172
un	2942486	T	0.137931
un	2942862	A	0.155172
un	2943852	T	0.0689655
un	2944385	C	0.357143
un	2944956	T	0.0555556
un	2945468	C	0.5
un	2945860	C	0.145833
un	2946798	A	0.16
un	2947067	C	0.05
un	2954712	T	0.0862069
un	2956032	T	0.05
un	2956908	C	0.0714286
un	2957148	G	0.5
un	2957397	T	0.326923
un	2957752	C	0.5
un	2958143	T	0.0892857
un	2962967	C	0.0263158
un	2966829	C	0.282609
un	2967440	T	0.0689655
un	2968705	G	0.116667
un	2969537	A	0.0535714
un	2970328	A	0.391304
un	2971034	C	0.269231
un	2971915	G	0.396552
un	2971945	A	0.354167
un	2972605	G	0.283333
un	2972870	T	0.178571
un	2972972	A	0.0172414
un	2973292	A	0.166667
un	2973637	C	0.327586
un	2974290	A	0.36
un	2975765	A	0.183333
un	2979004	T	0.410714
un	2981379	T	0.241379
un	2985826	A	0.410714
un	2988678	A	0.36
un	2990247	A	0.0344828
un	2991364	C	0.465517
un	2992231	T	0.326087
un	2992979	G	0.08
un	2993469	C	0.285714
un	2994036	G	0.480769
un	2996953	A	0.2
un	2997826	T	0.25
un	2999686	G	0.0833333
un	2999981	A	0.36
un	3001596	A	0.0517241
un	3002217	A	0.0384615
un	3002429	T	0.5
un	3003953	T	0.130435
un	3004572	A	0.0689655
un	3007808	T	0.26087
un	3008617	A	0.0689655
un	3009457	G	0.26087
un	3010424	A	0.133333
un	3010772	T	0.12
un	3013322	T	0.155172
un	3013534	G	0.172414
un	3013789	C	0.444444
un	3014355	G	0.152174
un	3014484	A	0.152174
un	3014781	A	0.24
un	3018248	G	0.481481
un	3019222	A	0.0357143
un	3019327	G	0.137931
un	3020634	A	0.0333333
un	3020920	C	0.407407
un	3023631	T	0.428571
un	3024054	A	0.160714
un	3025426	G	0.0517241
un	3025692	A	0.0769231
un	3026067	T	0.37037
un	3027667	T	0.25
un	3027760	A	0.410714
un	3032428	G	0.464286
un	3032964	G	0.283333
un	3033511	G	0.16
un	3034157	C	0.5
un	3036031	T	0.431034
un	3037390	T	0.293103
un	3038209	T	0.172414
un	3040357	C	0.326923
un	3040417	G	0.233333
un	3043556	A	0.24
un	3047971	A	0.12963
un	3049194	C	0.333333
un	3050692	C	0.267857
un	3052765	G	0.178571
un	3056620	A	0.5
un	3058067	C	0.384615
un	3058543	T	0.166667
un	3060087	T	0.14
un	3061405	T	0.25
un	3061993	T	0.0681818
un	3063872	C	0.0535714
un	3071565	G	0.333333
un	3071862	C	0.36
un	3071941	T	0.481481
un	3072089	T	0.428571
un	3076719	G	0.5
un	3077178	C	0.34
un	3078174	G	0.351852
un	3078395	A	0.204545
un	3078409	C	0.155172
un	3079480	G	0.310345
un	3080152	C	0.25
un	3081454	T	0.0535714
un	3081833	T	0.0185185
un	3083413	G	0.316667
un	3084694	C	0.166667
un	3086078	C	0.196429
un	3089678	A	0.134615
un	3090935	T	0.0925926
un	3095056	A	0.12963
un	3096884	A	0.409091
un	3100453	A	0.326087
un	3104494	T	0.0555556
un	3104988	A	0.137931
un	3106616	A	0.267857
un	3109345	C	0.339286
un	3111015	T	0.482759
un	3113868	C	0.0178571
un	3114767	G	0.388889
un	3115461	C	0.479167
un	3117309	C	0.0714286
un	3118090	G	0.28
un	3119155	A	0.480769
un	3119341	A	0.166667
un	3121745	C	0.48
un	3122264	G	0.0172414
un	3123241	T	0.326923
un	3123779	C	0.3125
un	3123855	T	0.0172414
un	3124897	A	0.314815
un	3129139	G	0.461538
un	3129719	T	0.12963
un	3130006	C	0.37931
un	3132227	T	0.369565
un	3133794	T	0.0869565
un	3134983	G	0.46
un	3135144	A	0.3
un	3135718	T	0.383333
un	3136380	G	0.344828
un	3138403	G	0.34
un	3138680	G	0.0185185
un	3139305	A	0.347826
un	3140009	G	0.116667
un	3140533	C	0.1
un	3141634	G	0.25
un	3141906	T	0.08
un	3143755	T	0.0517241
un	3145029	T	0.47619
un	3145218	C	0.178571
un	3147037	C	0.214286
un	3147589	T	0.3
un	3149820	A	0.0740741
un	3150666	T	0.0172414
un	3152838	G	0.482143
un	3154602	T	0.05
un	3155024	C	0.0961538
un	3158603	T	0.12069
un	3159442	G	0.34
un	3160664	A	0.0357143
un	3161193	T	0.0925926
un	3161836	A	0.362069
un	3163365	T	0.0208333
un	3166097	T	0.25
un	3167218	C	0.462963
un	3167582	T	0.153846
un	3168031	A	0.448276
un	3172883	C	0.375
un	3174949	A	0.482143
un	3175129	C	0.145833
un	3175567	A	0.333333
un	3175732	C	0.25
un	3176825	A	0.285714
un	3177229	T	0.22
un	3179916	C	0.0357143
un	3180070	G	0.267857
un	3180579	T	0.1
un	3181885	T	0.266667
un	3182848	A	0.314815
un	3186234	A	0.362069
un	3187289	T	0.288462
un	3188303	C	0.0166667
un	3189268	T	0.0625
un	3194493	G	0.148148
un	3198976	A	0.333333
un	3199113	A	0.103448
un	3200535	C	0.0217391
un	3200672	G	0.134615
un	3201145	C	0.425926
un	3204400	T	0.428571
un	3204698	G	0.173077
un	3204882	G	0.464286
un	3205363	G	0.477273
un	3206294	A	0.211538
un	3208433	T	0.351852
un	3209055	G	0.410714
un	3210189	A	0.0652174
un	3211448	C	0.116667
un	3213186	C	0.396552
un	3214956	A	0.0625
un	3215344	G	0.304348
un	3215572	T	0.444444
un	3215770	A	0.333333
un	3216675	C	0.211538
un	3218076	A	0.375
un	3219256	T	0.277778
un	3220218	A	0.0535714
un	3220669	A	0.137931
un	3222588	G	0.428571
un	3224160	A	0.203704
un	3224859	A	0.0833333
un	3225141	T	0.105263
un	3227983	G	0.233333
un	3228361	T	0.0961538
un	3229097	A	0.12069
un	3229846	C	0.5
un	3231173	T	0.48
un	3231191	C	0.0166667
un	3231532	C	0.0833333
un	3231832	C	0.227273
un	3231923	T	0.0178571
un	3232390	A	0.482759
un	3232954	C	0.375
un	3233361	A	0.259259
un	3234554	A	0.316667
un	3234930	A	0.388889
un	3236328	T	0.0434783
un	3236705	A	0.0833333
un	3237692	A	0.0416667
un	3238390	A	0.288462
un	3238606	A	0.318182
un	3239013	A	0.166667
un	3239715	T	0.192308
un	3241218	C	0.0862069
un	3242231	G	0.275862
un	3242673	C	0.307692
un	3244441	G	0.153846
un	3246285	A	0.142857
un	3248704	T	0.0833333
un	3250322	G	0.115385
un	3251021	G	0.275862
un	3251775	T	0.153846
un	3252691	C	0.481481
un	3255804	T	0.0517241
un	3256425	A	0.037037
un	3257290	T	0.148148
un	3257646	A	0.0740741
un	3257872	G	0.0166667
un	3258287	T	0.12963
un	3263424	T	0.5
un	3266035	C	0.05
un	3267605	G	0.5
un	3268817	A	0.0833333
un	3269273	T	0.0517241
un	3269564	C	0.462963
un	3270095	T	0.224138
un	3270407	A	0.166667
un	3271519	A	0.34
un	3276383	G	0.148148
un	3276898	T	0.230769
un	3277002	G	0.189655
un	3277551	A	0.5
un	3278515	A	0.0892857
un	3278903	G	0.1
un	3280695	C	0.24
un	3281743	T	0.295455
un	3282037	A	0.116667
un	3283082	A	0.4375
un	3283113	T	0.267857
un	3284024	T	0.0740741
un	3284673	T	0.166667
un	3285915	A	0.5
un	3286050	T	0.384615
un	3287156	G	0.172414
un	3288613	C	0.37931
un	3288683	T	0.25
un	3289565	G	0.0357143
un	3289686	G	0.22
un	3289988	G	0.45
un	3290117	G	0.203704
un	3290328	C	0.366667
un	3290415	T	0.224138
un	3291636	G	0.142857
un	3292574	A	0.269231
un	3292664	T	0.148148
un	3293088	T	0.172414
un	3293333	G	0.0344828
un	3294228	G	0.410714
un	3295330	A	0.0862069
un	3295966	T	0.232143
un	3297113	T	0.277778
un	3297686	T	0.0892857
un	3297862	T	0.206897
un	3298744	A	0.425926
un	3299083	T	0.5
un	3299514	A	0.480769
un	3299668	T	0.44
un	3300607	A	0.291667
un	3301149	A	0.351852
un	3301284	G	0.44
un	3302659	C	0.32
un	3302762	A	0.481481
un	3303669	A	0.388889
un	3304717	A	0.05
un	3305025	T	0.464286
un	3305226	T	0.388889
un	3305400	T	0.178571
un	3306271	A	0.108696
un	3306938	G	0.05
un	3307719	A	0.240741
un	3308150	T	0.107143
un	3309895	C	0.224138
un	3310298	T	0.0172414
un	3310854	G	0.482759
un	3312631	T	0.396552
un	3312760	C	0.125
un	3312777	T	0.0227273
un	3313215	A	0.18
un	3313428	C	0.288462
un	3314083	A	0.465517
un	3314742	A	0.116667
un	3315759	T	0.482143
un	3315826	T	0.208333
un	3315979	G	0.354167
un	3317495	T	0.482143
un	3319430	A	0.2
un	3320668	A	0.266667
un	3322455	G	0.196429
un	3322979	T	0.4375
un	3324091	A	0.232143
un	3326572	G	0.296296
un	3327668	A	0.152174
un	3329646	A	0.25
un	3330099	G	0.314815
un	3331251	T	0.446429
un	3332268	A	0.259259
un	3332710	C	0.12
un	3333779	A	0.0862069
un	3334491	T	0.0416667
un	3337670	G	0.37037
un	3338964	T	0.403846
un	3339561	C	0.4
un	3341035	G	0.465517
un	3344034	C	0.272727
un	3344158	A	0.1
un	3344664	A	0.0185185
un	3345254	A	0.203704
un	3346690	C	0.0769231
un	3349974	G	0.241379
un	3350849	A	0.0555556
un	3351685	A	0.05
un	3352692	A	0.4
un	3354749	C	0.383333
un	3355882	T	0.178571
un	3357526	G	0.145833
un	3358383	C	0.466667
un	3358566	A	0.0862069
un	3359056	T	0.222222
un	3359072	T	0.155172
un	3359260	C	0.423077
un	3360094	C	0.327586
un	3360327	C	0.25
un	3360467	C	0.160714
un	3361536	G	0.462963
un	3362885	T	0.0454545
un	3362988	A	0.333333
un	3363310	A	0.0769231
un	3364608	T	0.296296
un	3365120	A	0.347826
un	3365489	T	0.1
un	3367198	A	0.0357143
un	3367723	A	0.155172
un	3367845	A	0.222222
un	3368718	G	0.0172414
un	3370347	T	0.296296
un	3371145	T	0.0689655
un	3372964	T	0.116667
un	3373704	A	0.183333
un	3374490	C	0.0666667
un	3375553	T	0.04
un	3377190	T	0.12
un	3380186	T	0.293103
un	3381516	T	0.0166667
un	3382509	T	0.258621
un	3382644	A	0.462963
un	3383090	C	0.224138
un	3383494	G	0.0769231
un	3383624	C	0.08
un	3384407	C	0.410714
un	3384736	G	0.46
un	3385556	A	0.196429
un	3386041	A	0.462963
un	3388765	G	0.166667
un	3389413	T	0.25
un	3389675	A	0.173077
un	3391777	C	0.18
un	3392929	G	0.425926
un	3393350	T	0.480769
un	3393799	A	0.148148
un	3395588	A	0.5
un	3396316	A	0.125
un	3396924	C	0.0192308
un	3399391	C	0.351852
un	3399668	C	0.413793
un	3401164	G	0.05
un	3401359	G	0.416667
un	3401916	A	0.291667
un	3402154	T	0.42
un	3403655	T	0.2
un	3405124	T	0.431034
un	3405430	A	0.0925926
un	3407252	G	0.172414
un	3407875	G	0.0689655
un	3408200	C	0.0192308
un	3408446	A	0.37931
un	3408737	T	0.15
un	3410117	A	0.0833333
un	3410266	T	0.192308
un	3410454	T	0.185185
un	3412916	A	0.442308
un	3414161	T	0.357143
un	3414398	G	0.142857
un	3416570	T	0.480769
un	3417194	G	0.0166667
un	3417936	G	0.196429
un	3419852	C	0.351852
un	3420373	T	0.442308
un	3420644	C	0.05
un	3422087	C	0.5
un	3423072	A	0.189655
un	3423443	C	0.05
un	3423892	T	0.275862
un	3429033	C	0.303571
un	3430149	C	0.108696
un	3432350	G	0.32
un	3433100	G	0.413793
un	3434278	G	0.407407
un	3434498	A	0.403846
un	3435147	T	0.0384615
un	3435652	T	0.0625
un	3437960	T	0.461538
un	3438259	G	0.133333
un	3438752	A	0.293103
un	3439491	T	0.185185
un	3442394	C	0.06
un	3442571	T	0.0769231
un	3443662	A	0.25
un	3444247	G	0.446429
un	3444399	T	0.307692
un	3446151	A	0.230769
un	3447090	T	0.366667
un	3447536	C	0.446429
un	3448191	T	0.178571
un	3448513	C	0.26087
un	3449716	C	0.2
un	3452067	A	0.0862069
un	3452476	T	0.159091
un	3453507	T	0.365385
un	3454929	A	0.1875
un	3455090	T	0.05
un	3455259	C	0.433333
un	3458451	T	0.155172
un	3459117	C	0.442308
un	3460362	T	0.0833333
un	3461494	T	0.104167
un	3465749	C	0.285714
un	3466660	A	0.5
un	3467854	G	0.137931
un	3469571	C	0.38
un	3470945	G	0.428571
un	3471514	C	0.037037
un	3471785	T	0.12069
un	3472593	C	0.479167
un	3472651	A	0.4375
un	3473039	T	0.0576923
un	3474075	A	0.137931
un	3475911	A	0.458333
un	3477184	C	0.0689655
un	3478084	C	0.15
un	3478219	G	0.0769231
un	3479092	T	0.05
un	3480562	G	0.5
un	3483893	G	0.285714
un	3484553	A	0.0517241
un	3484915	C	0.351852
un	3485602	G	0.211538
un	3486721	C	0.04
un	3488548	T	0.125
un	3490087	T	0.195652
un	3490618	T	0.125
un	3490758	G	0.155172
un	3491318	C	0.259259
un	3492211	T	0.196429
un	3492389	G	0.3
un	3493117	C	0.133333
un	3493783	C	0.25
un	3495885	T	0.115385
un	3496510	G	0.346154
un	3496911	G	0.344828
un	3497680	T	0.108696
un	3497975	C	0.26087
un	3498741	T	0.125
un	3499485	A	0.416667
un	3499983	A	0.433333
un	3500129	T	0.482143
un	3500264	A	0.107143
un	3501193	G	0.233333
un	3501525	A	0.25
un	3502165	A	0.0185185
un	3502735	C	0.431034
un	3505139	A	0.2
un	3505346	C	0.142857
un	3507480	C	0.211538
un	3509570	T	0.0517241
un	3509822	A	0.35
un	3510854	C	0.0833333
un	3511433	A	0.12069
un	3513002	T	0.0909091
un	3513364	A	0.0416667
un	3513687	A	0.272727
un	3514497	T	0.321429
un	3516514	T	0.310345
un	3516779	C	0.230769
un	3517382	T	0.25
un	3517501	A	0.407407
un	3517774	A	0.48
un	3517845	A	0.0166667
un	3517960	G	0.0714286
un	3519116	C	0.23913
un	3519585	T	0.277778
un	3520101	T	0.0333333
un	3522383	C	0.211538
un	3523320	T	0.04
un	3523489	A	0.183333
un	3524674	A	0.166667
un	3526563	T	0.5
un	3528287	G	0.483333
un	3529157	G	0.153846
un	3531277	T	0.1875
un	3531384	A	0.25
un	3532388	G	0.285714
un	3532461	A	0.148148
un	3532891	C	0.183333
un	3533689	T	0.173077
un	3535878	G	0.392857
un	3536218	C	0.410714
un	3536852	G	0.0192308
un	3537604	G	0.277778
un	3539234	C	0.270833
un	3539262	C	0.133333
un	3541294	T	0.153846
un	3543002	A	0.224138
un	3543636	C	0.173077
un	3546921	C	0.351852
un	3546951	G	0.433333
un	3547756	T	0.425926
un	3548111	A	0.166667
un	3549315	A	0.0689655
un	3549339	T	0.0344828
un	3549511	A	0.462963
un	3550016	G	0.464286
un	3550084	T	0.258621
un	3552425	T	0.296296
un	3554876	G	0.375
un	3555425	T	0.0869565
un	3555847	G	0.446429
un	3555935	A	0.0208333
un	3556680	T	0.0333333
un	3556762	G	0.0344828
un	3557854	G	0.310345
un	3558373	C	0.0689655
un	3558713	A	0.333333
un	3559530	A	0.134615
un	3561924	C	0.12963
un	3562890	A	0.119048
un	3563676	A	0.1
un	3564026	A	0.25
un	3564488	A	0.125
un	3565089	C	0.346154
un	3567372	A	0.392857
un	3567767	A	0.4
un	3568107	A	0.26087
un	3568218	A	0.05
un	3570625	A	0.4375
un	3572753	C	0.37037
un	3573711	T	0.482143
un	3573959	A	0.108696
un	3574323	G	0.12963
un	3574483	C	0.0740741
un	3575622	A	0.303571
un	3575926	T	0.46
un	3577019	A	0.32
un	3577405	G	0.269231
un	3578042	G	0.388889
un	3578590	G	0.12
un	3579057	C	0.107143
un	3579462	T	0.22
un	3580113	T	0.12963
un	3581074	T	0.26
un	3582430	T	0.321429
un	3583505	G	0.2
un	3587010	T	0.303571
un	3587540	G	0.462963
un	3589817	T	0.333333
un	3591557	A	0.125
un	3592167	A	0.44
un	3592605	C	0.0689655
un	3593122	C	0.413793
un	3594881	A	0.366667
un	3595828	A	0.173077
un	3596312	A	0.203704
un	3596803	T	0.37931
un	3596964	G	0.166667
un	3597602	T	0.12963
un	3598324	A	0.365385
un	3599477	G	0.0178571
un	3599722	T	0.293103
un	3601091	A	0.166667
un	3601541	T	0.06
un	3603126	T	0.0833333
un	3603266	A	0.155172
un	3603855	G	0.125
un	3606558	C	0.203704
un	3606950	A	0.444444
un	3608839	C	0.5
un	3608941	G	0.444444
[truncated: 47,762 more rows]

## Sheet: Subgroup 3
CHR	POS	MA	MAF
un	21947	A	0.290698
un	190200	C	0.333333
un	240837	A	0.102564
un	244134	A	0.388889
un	244252	T	0.0921053
un	247397	G	0.486842
un	249604	C	0.184211
un	282836	C	0.0178571
un	300573	G	0.210526
un	311540	T	0.0512821
un	331683	T	0.292683
un	334334	T	0.121622
un	337706	A	0.0454545
un	340526	C	0.219512
un	343028	T	0.0535714
un	346712	C	0.0930233
un	347260	A	0.0333333
un	350002	A	0.0416667
un	352577	G	0.2625
un	352700	A	0.15
un	359610	A	0.025
un	360801	T	0.0365854
un	368803	A	0.0555556
un	370805	C	0.276316
un	388179	A	0.171053
un	389700	T	0.0243902
un	394685	A	0.416667
un	400642	C	0.047619
un	407683	T	0.27381
un	407855	A	0.264706
un	408166	A	0.135135
un	410515	A	0.4
un	411820	A	0.453488
un	431141	A	0.0125
un	432957	A	0.297297
un	443800	T	0.442857
un	457544	A	0.3125
un	470992	A	0.129032
un	476676	T	0.025641
un	487487	G	0.0340909
un	487713	G	0.0952381
un	490798	A	0.0340909
un	495092	A	0.421053
un	515453	T	0.421053
un	525209	C	0.448718
un	529151	A	0.0119048
un	534813	T	0.392857
un	538099	T	0.292683
un	542945	A	0.0365854
un	555991	T	0.351351
un	556699	C	0.0263158
un	569228	C	0.0465116
un	571966	T	0.138889
un	576614	G	0.35
un	580345	G	0.0789474
un	584369	A	0.166667
un	599159	C	0.1
un	609714	A	0.125
un	614087	G	0.463415
un	615234	G	0.05
un	618052	T	0.5
un	618135	A	0.25
un	627562	G	0.0857143
un	630176	A	0.214286
un	638563	A	0.166667
un	654394	A	0.294118
un	655315	T	0.0675676
un	656819	G	0.193182
un	659743	C	0.347222
un	662837	T	0.0568182
un	662931	A	0.138889
un	668779	T	0.365854
un	673029	C	0.418919
un	677801	A	0.0238095
un	679299	A	0.486842
un	688124	A	0.0128205
un	694533	T	0.277778
un	695910	T	0.329268
un	698770	A	0.257576
un	702125	A	0.440476
un	712199	A	0.0125
un	723971	T	0.0128205
un	724374	A	0.276316
un	724731	C	0.195122
un	725376	A	0.3
un	726490	G	0.135135
un	730489	T	0.0340909
un	732597	G	0.443182
un	734678	A	0.333333
un	746269	C	0.2875
un	747585	A	0.0555556
un	755522	A	0.0897436
un	761402	A	0.25
un	764477	T	0.162162
un	765898	T	0.102564
un	768023	C	0.488372
un	769500	T	0.0113636
un	773039	T	0.2875
un	775533	A	0.0151515
un	792002	A	0.461538
un	794019	T	0.235294
un	796045	T	0.407895
un	801920	G	0.337209
un	802041	C	0.455882
un	804898	C	0.0972222
un	812525	A	0.0512821
un	814573	C	0.179487
un	814706	T	0.0277778
un	819041	T	0.0394737
un	823434	T	0.241935
un	834889	A	0.141026
un	838366	T	0.333333
un	842457	T	0.285714
un	842724	T	0.290323
un	844881	C	0.392857
un	848254	G	0.025
un	848356	A	0.191176
un	852513	T	0.125
un	853447	A	0.1375
un	867125	G	0.115385
un	872290	T	0.0555556
un	874765	C	0.05
un	876615	G	0.217949
un	876698	A	0.0657895
un	877654	T	0.365854
un	881274	A	0.371429
un	882317	T	0.0263158
un	885595	C	0.488889
un	887899	A	0.0882353
un	889577	C	0.471429
un	890580	A	0.0882353
un	892861	G	0.381579
un	895881	T	0.025641
un	901968	G	0.0810811
un	921455	C	0.5
un	923086	A	0.102564
un	924064	T	0.423077
un	925496	G	0.0945946
un	927272	G	0.3
un	932375	A	0.0512821
un	937918	T	0.0897436
un	940471	G	0.121951
un	942255	T	0.105263
un	943285	C	0.5
un	945897	A	0.075
un	946020	A	0.122222
un	950285	A	0.386364
un	952110	T	0.25
un	952583	G	0.486486
un	953224	T	0.431818
un	958342	G	0.486486
un	968922	T	0.231707
un	973836	T	0.210526
un	974049	T	0.25
un	979526	A	0.0609756
un	979690	C	0.414634
un	980419	T	0.121622
un	987383	C	0.1
un	993231	A	0.348837
un	994870	A	0.0238095
un	995755	C	0.0952381
un	998385	T	0.0694444
un	1000423	C	0.0227273
un	1001076	C	0.453488
un	1002329	A	0.148649
un	1002897	A	0.115385
un	1005144	C	0.153846
un	1011188	A	0.477778
un	1012827	A	0.384615
un	1014868	A	0.445946
un	1018508	T	0.0357143
un	1019332	C	0.471429
un	1022099	T	0.209302
un	1024190	C	0.154762
un	1024617	T	0.488095
un	1024974	C	0.464286
un	1037107	G	0.027027
un	1037416	G	0.0394737
un	1038502	A	0.1
un	1044464	C	0.0113636
un	1044956	G	0.0625
un	1046587	C	0.284091
un	1046912	T	0.0512821
un	1046998	C	0.488095
un	1047545	A	0.144444
un	1048302	T	0.0571429
un	1058462	G	0.025
un	1060458	G	0.181818
un	1075705	T	0.4875
un	1075980	G	0.432432
un	1076720	C	0.125
un	1080753	A	0.0416667
un	1083915	A	0.0135135
un	1091464	T	0.147727
un	1097490	G	0.0795455
un	1105960	A	0.0581395
un	1106312	A	0.186047
un	1108442	G	0.047619
un	1110305	A	0.310811
un	1117326	T	0.0875
un	1121386	T	0.0512821
un	1121565	G	0.45122
un	1122429	A	0.388889
un	1123786	A	0.0333333
un	1128371	A	0.0125
un	1129774	C	0.44186
un	1135428	A	0.261905
un	1138615	T	0.265625
un	1151736	A	0.244444
un	1158539	T	0.0897436
un	1174908	A	0.186047
un	1175782	A	0.315789
un	1179308	C	0.0147059
un	1179517	T	0.355556
un	1180709	T	0.0454545
un	1182260	A	0.25
un	1182443	C	0.404762
un	1184869	A	0.418605
un	1185417	C	0.1875
un	1193033	A	0.1375
un	1196648	T	0.116667
un	1205625	A	0.19697
un	1207564	A	0.108108
un	1208983	A	0.144737
un	1211620	A	0.0568182
un	1222142	G	0.195122
un	1223475	C	0.108108
un	1229029	A	0.146341
un	1230312	C	0.383721
un	1232360	T	0.155556
un	1238954	A	0.146341
un	1242445	T	0.121622
un	1244427	C	0.291667
un	1248456	G	0.47561
un	1249441	G	0.047619
un	1250390	T	0.275
un	1251755	A	0.406977
un	1252818	A	0.0833333
un	1253779	C	0.340909
un	1253894	G	0.0138889
un	1253935	A	0.341463
un	1257022	G	0.405405
un	1259580	A	0.027027
un	1261907	A	0.0487805
un	1263949	A	0.2375
un	1264706	A	0.0238095
un	1269220	C	0.0681818
un	1270588	T	0.119048
un	1270727	T	0.432432
un	1276642	A	0.0595238
un	1277438	A	0.190476
un	1281354	T	0.0921053
un	1283159	G	0.0853659
un	1293607	A	0.426471
un	1295131	C	0.05
un	1297112	T	0.433333
un	1297789	C	0.0348837
un	1298184	C	0.113636
un	1303496	C	0.266667
un	1305582	G	0.288889
un	1308280	T	0.0789474
un	1308766	A	0.227273
un	1309416	A	0.0294118
un	1310756	A	0.457143
un	1313683	G	0.127907
un	1317873	C	0.333333
un	1318395	G	0.027027
un	1319285	C	0.45
un	1319642	T	0.118421
un	1321884	C	0.178571
un	1325463	A	0.182927
un	1326677	G	0.161765
un	1328381	T	0.0340909
un	1329252	T	0.0714286
un	1330566	C	0.4375
un	1332262	G	0.47561
un	1332895	T	0.261364
un	1336329	G	0.0348837
un	1337597	T	0.485294
un	1337714	T	0.189189
un	1340159	A	0.0487805
un	1344181	T	0.202703
un	1344396	A	0.25
un	1345621	A	0.171429
un	1347766	A	0.075
un	1348377	G	0.431818
un	1349003	C	0.418919
un	1365561	G	0.477273
un	1367132	A	0.115385
un	1370632	A	0.313953
un	1374260	G	0.190476
un	1375452	C	0.464286
un	1377194	C	0.27027
un	1378561	G	0.268293
un	1385330	A	0.027027
un	1388531	A	0.0777778
un	1389922	A	0.102941
un	1393584	G	0.190476
un	1393723	C	0.125
un	1393862	T	0.285714
un	1394420	T	0.138889
un	1398220	G	0.0138889
un	1401909	A	0.136364
un	1402872	C	0.108108
un	1403184	T	0.0609756
un	1408247	G	0.0588235
un	1417142	G	0.472222
un	1417765	T	0.0512821
un	1419623	T	0.0731707
un	1420389	A	0.197368
un	1423866	C	0.434211
un	1424981	T	0.159091
un	1426982	T	0.186047
un	1427489	T	0.155556
un	1431898	T	0.451613
un	1433273	A	0.0138889
un	1439376	T	0.0875
un	1443975	G	0.404762
un	1446100	C	0.4375
un	1447018	A	0.458333
un	1447172	A	0.319444
un	1455125	C	0.280488
un	1457666	C	0.209302
un	1458674	A	0.189189
un	1459211	G	0.256757
un	1460193	A	0.0555556
un	1460918	A	0.108108
un	1461685	A	0.125
un	1467460	A	0.0645161
un	1469220	T	0.0571429
un	1473329	T	0.380952
un	1476849	T	0.0657895
un	1477058	C	0.144737
un	1479317	T	0.146341
un	1481608	A	0.297619
un	1482420	A	0.0111111
un	1484839	T	0.0113636
un	1485216	C	0.0454545
un	1485454	A	0.118421
un	1492197	C	0.0131579
un	1493065	C	0.0444444
un	1499673	G	0.197674
un	1502011	T	0.261364
un	1505166	G	0.368421
un	1509262	G	0.383721
un	1512053	C	0.325581
un	1513193	T	0.0128205
un	1513970	C	0.134146
un	1514222	C	0.0568182
un	1515409	A	0.0697674
un	1517328	G	0.486111
un	1525969	A	0.314286
un	1541598	G	0.375
un	1541984	A	0.454545
un	1542739	G	0.102941
un	1543512	T	0.0857143
un	1548344	T	0.305556
un	1548919	C	0.0487805
un	1549387	A	0.329545
un	1550693	G	0.0952381
un	1551937	T	0.182927
un	1553218	A	0.0666667
un	1553765	T	0.388889
un	1553864	T	0.0641026
un	1555030	T	0.162162
un	1561740	A	0.166667
un	1562996	A	0.0833333
un	1563893	T	0.358974
un	1564024	C	0.0833333
un	1568610	T	0.0454545
un	1572149	C	0.397436
un	1573131	C	0.397436
un	1575347	G	0.211538
un	1575495	A	0.104651
un	1580043	G	0.414634
un	1585929	A	0.22093
un	1586145	C	0.488636
un	1588299	A	0.2
un	1590906	A	0.138889
un	1591085	A	0.0930233
un	1592146	T	0.319444
un	1593472	T	0.464286
un	1595464	T	0.189189
un	1597905	T	0.102564
un	1599304	A	0.047619
un	1600279	G	0.0333333
un	1603501	C	0.0945946
un	1606485	A	0.130952
un	1607212	T	0.0795455
un	1607353	A	0.204545
un	1611080	A	0.0348837
un	1613693	C	0.384615
un	1617452	C	0.5
un	1622167	A	0.0111111
un	1625208	T	0.142857
un	1625632	G	0.453488
un	1626819	G	0.0813953
un	1627908	T	0.1625
un	1630871	A	0.207317
un	1631557	A	0.0227273
un	1633650	G	0.486842
un	1634691	T	0.184211
un	1635485	A	0.243243
un	1637156	A	0.0131579
un	1638727	T	0.231707
un	1643117	T	0.128205
un	1644690	T	0.3875
un	1646507	A	0.22619
un	1650317	G	0.131579
un	1651405	A	0.121622
un	1653495	G	0.355263
un	1660813	G	0.0365854
un	1662064	T	0.130952
un	1662970	A	0.0609756
un	1664066	G	0.162791
un	1664654	C	0.0675676
un	1664895	A	0.322222
un	1667986	A	0.097561
un	1671091	G	0.445946
un	1671618	C	0.477273
un	1673206	T	0.159091
un	1673589	C	0.0111111
un	1680365	C	0.313953
un	1686313	G	0.258065
un	1690851	A	0.397436
un	1694517	A	0.0113636
un	1694704	G	0.0795455
un	1694939	T	0.0285714
un	1698040	G	0.114286
un	1698379	G	0.0232558
un	1699842	C	0.170455
un	1700576	A	0.268293
un	1703017	A	0.375
un	1703287	A	0.0357143
un	1704690	C	0.297619
un	1705745	T	0.263889
un	1706296	G	0.133333
un	1713394	G	0.216216
un	1713715	A	0.166667
un	1714426	C	0.0375
un	1717785	A	0.1
un	1718869	G	0.162162
un	1719279	G	0.0795455
un	1720003	A	0.488095
un	1720129	A	0.475
un	1722780	T	0.207317
un	1724313	G	0.404762
un	1724999	T	0.1875
un	1726738	A	0.0454545
un	1728994	T	0.0697674
un	1729334	G	0.161765
un	1733998	T	0.175
un	1736061	G	0.2125
un	1736210	T	0.0731707
un	1737544	C	0.1125
un	1739271	A	0.475
un	1739477	T	0.181818
un	1742293	A	0.222222
un	1742773	T	0.202381
un	1748349	C	0.0333333
un	1755614	A	0.130952
un	1756531	C	0.323529
un	1758368	A	0.166667
un	1761053	C	0.267442
un	1769161	C	0.285714
un	1770305	C	0.310811
un	1772545	G	0.337209
un	1773021	G	0.0465116
un	1773245	C	0.358974
un	1773380	C	0.366667
un	1773564	T	0.0714286
un	1773688	G	0.0113636
un	1774541	C	0.4
un	1774602	A	0.171053
un	1777297	A	0.333333
un	1777783	C	0.0365854
un	1777934	T	0.102564
un	1778121	C	0.166667
un	1778306	T	0.325581
un	1778533	G	0.215909
un	1780992	T	0.276316
un	1783262	T	0.0694444
un	1783295	A	0.222222
un	1785524	A	0.306818
un	1786160	G	0.0909091
un	1787265	G	0.0657895
un	1788787	T	0.141026
un	1788923	A	0.0111111
un	1789379	G	0.186047
un	1789778	A	0.0697674
un	1789875	T	0.158537
un	1792585	T	0.202381
un	1794211	C	0.488372
un	1794954	A	0.1
un	1796496	T	0.025
un	1797151	T	0.025
un	1799370	C	0.486842
un	1799934	A	0.190476
un	1800148	A	0.047619
un	1800206	A	0.0348837
un	1802301	T	0.19697
un	1803673	C	0.0795455
un	1806537	T	0.22619
un	1807487	A	0.0238095
un	1809998	G	0.116667
un	1810052	A	0.411111
un	1810744	C	0.1625
un	1811818	T	0.372093
un	1812332	A	0.0113636
un	1818626	T	0.0487805
un	1825109	G	0.313953
un	1825690	T	0.0131579
un	1825817	G	0.0111111
un	1827922	T	0.451613
un	1829897	T	0.25
un	1830132	G	0.346154
un	1830995	G	0.202703
un	1832109	A	0.047619
un	1832820	G	0.261364
un	1835315	G	0.155556
un	1836738	T	0.195122
un	1837910	G	0.1
un	1843322	C	0.0945946
un	1845264	T	0.488636
un	1848320	A	0.0888889
un	1850798	G	0.333333
un	1851588	A	0.182927
un	1852062	T	0.151163
un	1853638	C	0.318182
un	1855790	A	0.440476
un	1856384	A	0.0121951
un	1858151	C	0.425
un	1860345	T	0.0238095
un	1863327	G	0.162162
un	1865509	T	0.166667
un	1865739	C	0.075
un	1866221	G	0.0588235
un	1866368	T	0.337209
un	1867053	T	0.0227273
un	1867582	A	0.0675676
un	1867676	A	0.0789474
un	1867994	T	0.232558
un	1869736	G	0.0714286
un	1870360	G	0.217949
un	1871891	G	0.306818
un	1872102	G	0.0833333
un	1873842	A	0.197368
un	1874824	A	0.238095
un	1875380	A	0.0125
un	1877942	A	0.0833333
un	1878871	G	0.0444444
un	1879025	G	0.5
un	1879524	A	0.375
un	1880065	T	0.0454545
un	1880318	G	0.188889
un	1882659	A	0.25
un	1883657	C	0.5
un	1884786	A	0.255556
un	1886544	A	0.227273
un	1889366	A	0.0555556
un	1891634	T	0.0340909
un	1894526	A	0.1375
un	1895926	C	0.0232558
un	1896037	A	0.433333
un	1896556	G	0.0428571
un	1897554	A	0.264706
un	1899367	T	0.146341
un	1906554	A	0.25
un	1907070	C	0.208333
un	1907216	A	0.0111111
un	1909296	A	0.25
un	1912108	A	0.442857
un	1913293	T	0.1875
un	1915436	A	0.267442
un	1921600	T	0.119048
un	1922050	A	0.22973
un	1922389	G	0.121951
un	1926791	C	0.21875
un	1928684	A	0.3125
un	1930731	G	0.285714
un	1932347	C	0.05
un	1932886	A	0.1
un	1933274	T	0.0972222
un	1933491	G	0.458333
un	1939610	T	0.171053
un	1940082	A	0.0454545
un	1941692	A	0.177778
un	1948742	T	0.0813953
un	1950954	C	0.0595238
un	1958264	C	0.097561
un	1960061	A	0.320513
un	1962115	T	0.0512821
un	1963246	G	0.175676
un	1963435	C	0.1125
un	1966585	C	0.211111
un	1966655	A	0.111111
un	1968098	C	0.075
un	1969283	G	0.314815
un	1969914	A	0.0697674
un	1973400	C	0.443182
un	1976567	C	0.409091
un	1976688	G	0.0121951
un	1978924	G	0.102273
un	1980132	G	0.191176
un	1980182	C	0.157895
un	1980766	T	0.382353
un	1982471	A	0.0394737
un	1990136	G	0.102941
un	1991556	C	0.195122
un	1991667	G	0.0111111
un	1992791	G	0.181818
un	1993829	A	0.157895
un	1994241	A	0.357143
un	1996277	T	0.210526
un	1996735	A	0.0465116
un	1998097	A	0.075
un	1998247	T	0.0121951
un	1998713	A	0.329545
un	2001929	A	0.464286
un	2002583	A	0.409091
un	2006438	A	0.208333
un	2008955	A	0.166667
un	2009075	C	0.0243902
un	2011989	G	0.202703
un	2012598	A	0.353659
un	2013883	G	0.179487
un	2015093	G	0.315789
un	2016529	A	0.219512
un	2018498	G	0.414634
un	2020085	T	0.139535
un	2021167	T	0.113636
un	2023904	A	0.0555556
un	2024576	A	0.0697674
un	2025531	A	0.232558
un	2025794	C	0.162162
un	2025995	A	0.27027
un	2026829	C	0.378378
un	2027279	A	0.227273
un	2028525	C	0.4
un	2031486	T	0.0119048
un	2031803	G	0.154762
un	2032223	C	0.0694444
un	2032328	A	0.345238
un	2033508	T	0.227273
un	2034431	T	0.0119048
un	2035074	T	0.2125
un	2036044	G	0.142857
un	2036618	C	0.102564
un	2037529	A	0.406977
un	2039410	C	0.0681818
un	2040104	G	0.285714
un	2040942	G	0.3
un	2042178	C	0.409091
un	2043186	C	0.0666667
un	2044752	A	0.377778
un	2047084	T	0.1625
un	2047657	T	0.0454545
un	2047768	G	0.433333
un	2049743	C	0.33871
un	2054234	T	0.144737
un	2055961	T	0.0116279
un	2056802	C	0.45
un	2058380	A	0.030303
un	2059558	T	0.205128
un	2063498	G	0.136364
un	2066503	A	0.0119048
un	2067475	G	0.447368
un	2068874	A	0.121951
un	2072585	T	0.284091
un	2074358	T	0.403846
un	2074576	A	0.0930233
un	2077462	A	0.0416667
un	2077658	T	0.0526316
un	2079073	G	0.25
un	2082006	A	0.151163
un	2085076	G	0.104651
un	2085538	C	0.197674
un	2085974	G	0.348837
un	2087497	A	0.264706
un	2088782	T	0.0138889
un	2092975	G	0.0340909
un	2094104	G	0.255814
un	2094373	A	0.329545
un	2094736	A	0.174419
un	2096415	A	0.0555556
un	2096558	G	0.0243902
un	2098259	T	0.102273
un	2098639	C	0.0666667
un	2101459	T	0.0909091
un	2107540	C	0.466667
un	2110160	T	0.243902
un	2110945	G	0.25
un	2114245	T	0.346154
un	2116460	C	0.3
un	2117410	T	0.340909
un	2118735	C	0.5
un	2122674	C	0.0128205
un	2123133	C	0.0853659
un	2123861	T	0.097561
un	2126195	A	0.133333
un	2127249	T	0.0340909
un	2127340	T	0.395349
un	2127545	C	0.158537
un	2128844	T	0.0714286
un	2128988	G	0.461538
un	2129120	T	0.283784
un	2129436	T	0.148649
un	2129696	T	0.115385
un	2131845	G	0.346154
un	2132239	T	0.105263
un	2132409	A	0.113636
un	2133671	T	0.0348837
un	2134270	A	0.0348837
un	2135572	T	0.121951
un	2137054	T	0.25
un	2139885	C	0.175
un	2142111	G	0.0731707
un	2143805	A	0.0694444
un	2145128	A	0.0121951
un	2145711	T	0.365854
un	2145853	A	0.25
un	2147825	A	0.470588
un	2149840	C	0.378049
un	2150204	A	0.0921053
un	2153392	C	0.138889
un	2155024	G	0.285714
un	2156397	T	0.269231
un	2157410	T	0.121622
un	2158152	A	0.128205
un	2158232	C	0.177778
un	2159215	C	0.283784
un	2161013	T	0.317073
un	2162063	T	0.121951
un	2162402	T	0.257143
un	2163158	A	0.231707
un	2164056	T	0.414634
un	2164771	T	0.0238095
un	2166158	T	0.122222
un	2167326	A	0.355556
un	2168529	A	0.0930233
un	2169041	A	0.216216
un	2171083	T	0.329545
un	2171861	C	0.0348837
un	2173044	A	0.368421
un	2173424	C	0.394737
un	2174015	C	0.0681818
un	2174767	T	0.151163
un	2175448	C	0.177778
un	2175898	G	0.125
un	2176102	A	0.1
un	2180763	C	0.133333
un	2180944	T	0.0813953
un	2181523	A	0.1
un	2183085	A	0.434211
un	2184210	A	0.025
un	2186553	T	0.372093
un	2192900	T	0.223684
un	2193117	C	0.452381
un	2194759	A	0.0526316
un	2195002	C	0.0833333
un	2197108	T	0.125
un	2200981	C	0.0909091
un	2201796	T	0.111111
un	2202096	G	0.230769
un	2202607	T	0.329268
un	2204360	A	0.0813953
un	2205130	G	0.0945946
un	2207261	T	0.166667
un	2208727	T	0.171053
un	2210600	A	0.0222222
un	2210770	T	0.435897
un	2211028	G	0.444444
un	2212849	A	0.238095
un	2216775	C	0.0694444
un	2218397	A	0.125
un	2218567	C	0.118421
un	2220764	G	0.295455
un	2223095	G	0.0857143
un	2223966	G	0.151163
un	2224354	T	0.345238
un	2229200	A	0.15
un	2230668	T	0.133333
un	2232183	C	0.0487805
un	2232677	T	0.488636
un	2234475	A	0.179487
un	2238352	T	0.325
un	2239096	A	0.186047
un	2240282	C	0.0243902
un	2240552	T	0.111111
un	2241894	T	0.0487805
un	2243769	A	0.107143
un	2247120	C	0.256098
un	2248861	T	0.476744
un	2251856	G	0.117647
un	2252319	T	0.333333
un	2252779	G	0.210526
un	2254131	T	0.204545
un	2255418	T	0.046875
un	2256990	C	0.220588
un	2257465	C	0.0333333
un	2259070	C	0.395349
un	2259272	T	0.375
un	2260968	T	0.236111
un	2261084	T	0.0238095
un	2264998	C	0.078125
un	2265109	A	0.1375
un	2265702	A	0.177419
un	2265847	G	0.27907
un	2267477	C	0.0641026
un	2271962	G	0.111111
un	2272475	T	0.111111
un	2274322	C	0.136364
un	2275859	A	0.0595238
un	2277041	A	0.378378
un	2278251	T	0.294872
un	2278567	C	0.440476
un	2280435	T	0.0222222
un	2282549	T	0.329268
un	2283132	G	0.231707
un	2284536	C	0.0131579
un	2285992	A	0.444444
un	2288880	C	0.242857
un	2290490	A	0.0375
un	2290694	A	0.0666667
un	2291588	T	0.333333
un	2292900	G	0.388889
un	2297047	T	0.310811
un	2304747	T	0.428571
un	2304923	A	0.161765
un	2305901	T	0.0681818
un	2308412	T	0.134146
un	2309808	A	0.192308
un	2310797	T	0.162162
un	2312555	G	0.297619
un	2315127	G	0.113636
un	2317273	G	0.195122
un	2318445	A	0.397727
un	2318544	A	0.0853659
un	2319370	A	0.0128205
un	2322324	T	0.109756
un	2322919	G	0.348837
un	2324208	G	0.0641026
un	2324815	G	0.458333
un	2329612	T	0.178571
un	2329952	G	0.447368
un	2331819	C	0.4375
un	2332637	G	0.197674
un	2333827	C	0.472973
un	2334872	G	0.025641
un	2336810	T	0.488372
un	2337193	T	0.4375
un	2338876	A	0.414286
un	2340412	A	0.378049
un	2340682	G	0.0113636
un	2340893	A	0.128571
un	2341732	T	0.175676
un	2343048	C	0.144444
un	2345294	G	0.306818
un	2345379	C	0.488372
un	2345737	C	0.147059
un	2346621	C	0.027027
un	2346664	G	0.0555556
un	2348904	A	0.4125
un	2349884	G	0.155556
un	2352942	A	0.0789474
un	2353082	A	0.416667
un	2353620	T	0.487805
un	2354060	T	0.0128205
un	2354379	T	0.264706
un	2355848	G	0.0540541
un	2357093	T	0.0277778
un	2363571	G	0.337838
un	2368067	G	0.0888889
un	2372026	G	0.243243
un	2372618	C	0.0512821
un	2373665	C	0.4875
un	2374602	G	0.0795455
un	2376467	A	0.0568182
un	2378307	G	0.0875
un	2378485	A	0.0795455
un	2379174	G	0.0945946
un	2380380	A	0.170455
un	2384722	C	0.181818
un	2384882	G	0.0694444
un	2385288	G	0.465909
un	2387151	G	0.202381
un	2387434	A	0.075
un	2387821	T	0.131579
un	2388278	C	0.1375
un	2389884	C	0.231707
un	2393232	T	0.0131579
un	2393667	A	0.204545
un	2397886	A	0.345238
un	2399121	T	0.0348837
un	2399324	C	0.47619
un	2402047	A	0.203125
un	2403843	C	0.0227273
un	2407807	T	0.238636
un	2410376	T	0.0263158
un	2416440	C	0.0357143
un	2419943	A	0.236842
un	2421245	T	0.419355
un	2421979	A	0.271429
un	2423106	A	0.05
un	2425581	C	0.193182
un	2426589	G	0.158537
un	2427340	C	0.397059
un	2427792	A	0.0119048
un	2429987	T	0.297619
un	2430436	G	0.375
un	2430713	T	0.442857
un	2431718	G	0.152778
un	2432254	G	0.0657895
un	2432358	C	0.311111
un	2435432	A	0.125
un	2435500	T	0.310811
un	2435639	C	0.25
un	2437730	T	0.129032
un	2438479	C	0.320513
un	2438750	A	0.0681818
un	2438760	T	0.0441176
un	2440129	T	0.3125
un	2442152	C	0.243902
un	2442670	A	0.0568182
un	2445434	C	0.128205
un	2445571	A	0.0394737
un	2449437	A	0.294872
un	2450451	G	0.0113636
un	2450824	C	0.097561
un	2453333	G	0.236111
un	2454369	T	0.121951
un	2455446	T	0.465909
un	2456060	T	0.277778
un	2456390	T	0.0121951
un	2456544	A	0.372093
un	2457043	A	0.25
un	2457482	C	0.47561
un	2457542	T	0.484375
un	2457770	A	0.2
un	2460853	C	0.0853659
un	2461531	T	0.232558
un	2462963	C	0.1
un	2464828	C	0.267442
un	2465634	G	0.460526
un	2467445	T	0.097561
un	2469310	A	0.328571
un	2469943	A	0.180556
un	2470097	A	0.25
un	2471769	T	0.0151515
un	2472972	C	0.0125
un	2473285	A	0.016129
un	2474685	C	0.0263158
un	2480038	A	0.0735294
un	2480533	T	0.046875
un	2480688	T	0.1
un	2483400	G	0.109756
un	2483668	T	0.138889
un	2487367	G	0.406977
un	2492181	G	0.205128
un	2492677	C	0.351351
un	2493877	T	0.0606061
un	2494021	G	0.358974
un	2495520	T	0.275
un	2496346	A	0.190476
un	2496809	T	0.302326
un	2498507	T	0.174419
un	2498733	T	0.0540541
un	2499697	C	0.261905
un	2499788	A	0.276316
un	2500606	A	0.197368
un	2500669	T	0.0232558
un	2501722	G	0.318182
un	2504777	C	0.355556
un	2506796	A	0.361111
un	2506978	C	0.5
un	2507361	T	0.0454545
un	2510038	C	0.0681818
un	2511087	A	0.0113636
un	2511637	A	0.216216
un	2514741	A	0.290698
un	2515512	T	0.0588235
un	2515714	A	0.121622
un	2517525	A	0.425
un	2517789	T	0.352273
un	2518631	C	0.366667
un	2518824	T	0.0227273
un	2519790	T	0.255556
un	2522082	C	0.277778
un	2522927	G	0.121212
un	2523632	T	0.175
un	2524841	C	0.0952381
un	2525865	T	0.47619
un	2526955	A	0.0875
un	2527494	G	0.0333333
un	2527590	A	0.184211
un	2529546	A	0.255556
un	2530853	A	0.228571
un	2531529	C	0.263889
un	2531647	T	0.4875
un	2532026	G	0.486842
un	2533601	G	0.402778
un	2535232	C	0.025641
un	2536611	G	0.0322581
un	2537384	G	0.0697674
un	2537880	G	0.318182
un	2538697	A	0.22973
un	2538824	T	0.409091
un	2539267	G	0.170455
un	2539357	C	0.432432
un	2539633	A	0.0697674
un	2540314	T	0.0526316
un	2540845	G	0.476744
un	2541281	A	0.477273
un	2542196	A	0.116279
un	2543059	G	0.474359
un	2543093	T	0.4875
un	2544036	T	0.369048
un	2544317	T	0.0595238
un	2544607	G	0.476744
un	2545430	C	0.147727
un	2545694	G	0.142857
un	2545838	A	0.166667
un	2545979	A	0.027027
un	2546639	C	0.340909
un	2547448	A	0.244186
un	2548359	A	0.0333333
un	2552698	A	0.482143
un	2554769	C	0.243902
un	2556093	C	0.222222
un	2556423	C	0.170455
un	2558592	A	0.146341
un	2559196	G	0.5
un	2559556	T	0.0405405
un	2563213	T	0.27907
un	2563315	A	0.0142857
un	2564000	C	0.146341
un	2565258	G	0.209302
un	2565837	A	0.0875
un	2566389	T	0.0641026
un	2567337	A	0.263889
un	2567596	G	0.197674
un	2567774	T	0.391892
un	2568098	T	0.390244
un	2568351	C	0.125
un	2569503	C	0.292683
un	2570830	T	0.0365854
un	2572061	T	0.465116
un	2573005	C	0.147059
un	2573897	G	0.324324
un	2574080	C	0.258065
un	2574352	T	0.177778
un	2574803	T	0.420455
un	2575369	A	0.5
un	2577462	A	0.166667
un	2578317	T	0.0681818
un	2579731	T	0.28125
un	2579946	T	0.416667
un	2580808	A	0.0568182
un	2581219	C	0.453488
un	2582838	C	0.404762
un	2585157	C	0.333333
un	2586897	G	0.364865
un	2588586	A	0.488372
un	2588817	C	0.0888889
un	2589018	T	0.209302
un	2592725	T	0.05
un	2593548	A	0.144444
un	2593631	T	0.0487805
un	2594167	T	0.0113636
un	2596759	A	0.290698
un	2599330	T	0.186047
un	2599517	A	0.166667
un	2599751	A	0.471429
un	2601087	G	0.0111111
un	2601373	C	0.308824
un	2601912	T	0.383721
un	2602032	T	0.0428571
un	2602460	T	0.025641
un	2603185	T	0.05
un	2603447	A	0.119048
un	2603782	T	0.0119048
un	2604244	T	0.193182
un	2608670	G	0.488372
un	2608753	T	0.0945946
un	2609445	C	0.0714286
un	2610503	C	0.139535
un	2612006	A	0.416667
un	2612550	C	0.0232558
un	2612809	C	0.0795455
un	2613069	T	0.0454545
un	2614858	A	0.255814
un	2615081	A	0.333333
un	2616300	A	0.5
un	2616618	T	0.0930233
un	2616720	T	0.485714
un	2617142	A	0.0333333
un	2617562	G	0.363636
un	2618330	C	0.372093
un	2619626	G	0.25641
un	2620041	G	0.277778
un	2620595	A	0.155556
un	2621273	T	0.154762
un	2621470	T	0.130952
un	2623232	T	0.202381
un	2624526	A	0.0465116
un	2625044	A	0.205882
un	2625307	C	0.27381
un	2625586	C	0.104651
un	2625697	G	0.25
un	2627133	T	0.0875
un	2629116	T	0.0952381
un	2631549	C	0.440476
un	2633282	A	0.1375
un	2633584	G	0.244444
un	2635886	A	0.09375
un	2636227	A	0.0888889
un	2638026	G	0.405405
un	2638242	C	0.362069
un	2640843	G	0.285714
un	2641436	T	0.128205
un	2643335	T	0.0487805
un	2645999	T	0.0238095
un	2646658	C	0.0813953
un	2648668	A	0.244444
un	2649044	G	0.435897
un	2649341	A	0.132353
un	2649458	A	0.151163
un	2650891	C	0.166667
un	2651226	A	0.22973
un	2651530	C	0.386364
un	2651846	A	0.202381
un	2651916	A	0.162791
un	2652057	A	0.192308
un	2653921	G	0.333333
un	2654132	T	0.0121951
un	2654678	A	0.116279
un	2655387	T	0.295455
un	2655675	G	0.0757576
un	2655980	C	0.0833333
un	2656135	G	0.420455
un	2657686	A	0.0540541
un	2658137	C	0.178571
un	2661119	C	0.464286
un	2661894	T	0.355556
un	2663334	T	0.207317
un	2663651	T	0.466667
un	2663716	T	0.0625
un	2664114	T	0.5
un	2665324	C	0.465909
un	2665633	A	0.297619
un	2667553	A	0.484375
un	2670001	T	0.125
un	2671255	T	0.0789474
un	2672855	G	0.179487
un	2673424	A	0.109756
un	2674317	G	0.371429
un	2674821	A	0.27381
un	2675552	T	0.340909
un	2676298	A	0.344444
un	2677619	A	0.5
un	2678521	C	0.407895
un	2678710	G	0.371429
un	2679540	G	0.2125
un	2680554	T	0.0921053
un	2681272	A	0.357143
un	2681559	G	0.0454545
un	2682571	A	0.275
un	2684061	T	0.219512
un	2684178	T	0.0365854
un	2686328	T	0.0263158
un	2687351	A	0.5
un	2688400	C	0.236842
un	2689010	C	0.418605
un	2691241	C	0.25641
un	2691825	G	0.267442
un	2692366	C	0.204545
un	2693110	A	0.421053
un	2693805	T	0.22093
un	2693906	C	0.0119048
un	2695247	T	0.4375
un	2695938	G	0.272727
un	2696137	G	0.047619
un	2697319	A	0.107143
un	2697493	C	0.0333333
un	2697595	T	0.0238095
un	2697799	A	0.5
un	2698829	C	0.0375
un	2701196	A	0.075
un	2701766	T	0.4
un	2702999	A	0.433333
un	2703974	A	0.179487
un	2704298	A	0.114286
un	2705789	C	0.5
un	2706799	G	0.476744
un	2708033	A	0.243243
un	2708186	T	0.214286
un	2708809	G	0.355263
un	2709736	T	0.152778
un	2710843	T	0.392857
un	2711053	A	0.0454545
un	2712191	C	0.0113636
un	2712264	G	0.0681818
un	2713017	A	0.0540541
un	2713253	C	0.0512821
un	2715258	T	0.363636
un	2715394	C	0.397059
un	2716856	T	0.0795455
un	2718380	A	0.142857
un	2718596	T	0.111111
un	2718981	A	0.0222222
un	2719314	G	0.0526316
un	2720046	T	0.0227273
un	2720798	A	0.159091
un	2721397	A	0.0909091
un	2721462	C	0.3375
un	2721676	T	0.119048
un	2724448	A	0.0789474
un	2727763	G	0.222222
un	2729346	A	0.485714
un	2732690	T	0.0348837
un	2733570	G	0.454545
un	2733741	T	0.181818
un	2735446	T	0.277778
un	2735814	A	0.178571
un	2736204	A	0.0113636
un	2737486	G	0.341463
un	2738135	C	0.0113636
un	2738343	T	0.1
un	2738931	A	0.0357143
un	2740019	T	0.0526316
un	2740661	G	0.5
un	2741334	T	0.0147059
un	2741881	G	0.0465116
un	2742755	A	0.0227273
un	2743274	G	0.268293
un	2743637	A	0.171875
un	2744274	C	0.486111
un	2745792	A	0.381579
un	2749230	C	0.0384615
un	2751323	G	0.108108
un	2753564	G	0.485714
un	2753624	T	0.341463
un	2753960	T	0.324324
un	2755384	T	0.128571
un	2756339	A	0.357143
un	2756988	T	0.194444
un	2757467	T	0.178571
un	2757648	G	0.459459
un	2759165	G	0.209302
un	2759215	T	0.1
un	2759486	A	0.391892
un	2760517	C	0.3125
un	2760803	T	0.443182
un	2761924	T	0.27907
un	2762103	C	0.346154
un	2762542	T	0.097561
un	2763433	C	0.461538
un	2763977	T	0.0666667
un	2764978	T	0.166667
un	2766174	C	0.0714286
un	2766818	G	0.0813953
un	2766992	A	0.5
un	2772072	G	0.460526
un	2773095	G	0.0909091
un	2773623	A	0.192308
un	2773986	T	0.214286
un	2774338	G	0.25
un	2774727	T	0.0277778
un	2774779	C	0.418919
un	2775195	C	0.396552
un	2777952	A	0.477778
un	2781795	T	0.288889
un	2781899	G	0.361111
un	2781972	C	0.136364
un	2782730	T	0.111111
un	2783603	T	0.0116279
un	2784839	A	0.0888889
un	2785409	G	0.345238
un	2786400	T	0.15
un	2787823	A	0.205882
un	2788362	T	0.304878
un	2788895	T	0.261364
un	2789161	A	0.113636
un	2789581	G	0.0568182
un	2789972	C	0.465116
un	2793041	C	0.207317
un	2793983	C	0.227273
un	2794206	T	0.304878
un	2794604	T	0.025
un	2796102	G	0.488372
un	2796463	G	0.188889
un	2797645	A	0.0125
un	2799861	T	0.0232558
un	2799967	T	0.109756
un	2800219	A	0.290698
un	2802138	A	0.0681818
un	2802329	A	0.155556
un	2802621	A	0.0348837
un	2803343	T	0.0121951
un	2803742	C	0.302326
un	2804968	G	0.166667
un	2805754	T	0.0930233
un	2806239	A	0.075
un	2807300	G	0.352941
un	2807905	T	0.025641
un	2808551	T	0.477778
un	2808715	G	0.0657895
un	2809066	G	0.214286
un	2810583	A	0.0444444
un	2811121	A	0.0227273
un	2812492	C	0.352941
un	2812777	A	0.202381
un	2813346	T	0.0116279
un	2813853	T	0.458333
un	2814842	G	0.151163
un	2816031	T	0.2
un	2817057	A	0.075
un	2817709	A	0.1875
un	2818133	T	0.075
un	2818722	T	0.256757
un	2821582	C	0.166667
un	2822217	A	0.452381
un	2822411	C	0.0227273
un	2826463	A	0.242424
un	2827039	A	0.0113636
un	2827231	C	0.0625
un	2828863	G	0.0714286
un	2830397	C	0.419355
un	2830679	C	0.210526
un	2831879	G	0.360465
un	2832010	A	0.188889
un	2833185	A	0.355556
un	2834683	C	0.0416667
un	2836479	T	0.207317
un	2836831	T	0.0625
un	2837865	A	0.0930233
un	2838119	T	0.151163
un	2838249	A	0.380952
un	2840860	T	0.122222
un	2842332	A	0.404762
un	2842543	C	0.025
un	2842734	G	0.170732
un	2842997	T	0.0465116
un	2843246	G	0.0394737
un	2843306	A	0.397436
un	2843607	G	0.464286
un	2843809	T	0.27381
un	2844094	A	0.127907
un	2845311	T	0.340909
un	2845443	T	0.136364
un	2845758	A	0.464286
un	2846531	C	0.102564
un	2846620	T	0.5
un	2847147	G	0.4
un	2847971	T	0.121622
un	2848389	A	0.121951
un	2848704	G	0.5
un	2850084	T	0.355556
un	2850413	A	0.0609756
un	2850671	C	0.162162
un	2851169	T	0.102273
un	2852707	G	0.0263158
un	2853876	G	0.193182
un	2854967	T	0.152778
un	2856283	A	0.128205
un	2859072	T	0.202381
un	2864086	T	0.426829
un	2867774	T	0.0119048
un	2870815	A	0.111111
un	2877456	T	0.0125
un	2878057	G	0.139535
un	2879273	T	0.0697674
un	2882784	C	0.0243902
un	2883731	T	0.0192308
un	2884037	C	0.107143
un	2884066	C	0.078125
un	2885514	A	0.378378
un	2885963	T	0.155556
un	2886094	A	0.0111111
un	2886886	A	0.0333333
un	2889382	A	0.0945946
un	2890017	A	0.0384615
un	2890180	T	0.0609756
un	2894590	A	0.162162
un	2894978	A	0.371795
un	2895518	C	0.45122
un	2897614	T	0.0833333
un	2898080	G	0.4875
un	2898752	G	0.125
un	2901045	A	0.466667
un	2901282	A	0.0125
un	2903016	T	0.363636
un	2903997	A	0.166667
un	2904494	T	0.5
un	2904584	T	0.171053
un	2905542	T	0.136364
un	2906361	C	0.443182
un	2907663	A	0.0888889
un	2910493	A	0.0394737
un	2912089	G	0.146341
un	2913152	C	0.5
un	2914912	A	0.272727
un	2915934	A	0.106061
un	2918596	A	0.428571
un	2919334	T	0.5
un	2924552	A	0.117647
un	2926056	A	0.0833333
un	2927466	A	0.428571
un	2928154	A	0.238095
un	2930316	A	0.134146
un	2931710	T	0.0238095
un	2933271	T	0.488372
un	2934672	G	0.125
un	2935191	A	0.232558
un	2935959	T	0.103448
un	2937965	C	0.25
un	2938685	G	0.2
un	2940837	C	0.1
un	2942486	T	0.0384615
un	2943852	T	0.0714286
un	2944385	C	0.310811
un	2944956	T	0.1
un	2945468	C	0.488095
un	2945860	C	0.121951
un	2947067	C	0.0909091
un	2947589	G	0.025
un	2953111	T	0.104651
un	2954712	T	0.0227273
un	2956032	T	0.138889
un	2956908	C	0.1
un	2957148	G	0.488372
un	2957397	T	0.473684
un	2957752	C	0.5
un	2958143	T	0.175
un	2962506	T	0.0731707
un	2962967	C	0.0714286
un	2966829	C	0.121951
un	2967440	T	0.111111
un	2968705	G	0.340909
un	2969537	A	0.0375
un	2970328	A	0.113636
un	2971034	C	0.333333
un	2971915	G	0.351351
un	2971945	A	0.15
un	2972605	A	0.348837
un	2972870	T	0.166667
un	2972972	A	0.146341
un	2973292	A	0.0555556
un	2973637	C	0.227273
un	2974290	A	0.365854
un	2975416	C	0.111111
un	2975765	A	0.0609756
un	2979004	T	0.302326
un	2981379	A	0.420455
un	2985826	A	0.385714
un	2987326	T	0.0119048
un	2988678	A	0.104651
un	2991364	C	0.27907
un	2992231	T	0.146341
un	2992979	G	0.0135135
un	2993469	C	0.0681818
un	2994036	A	0.5
un	2996953	A	0.1875
un	2997826	T	0.0857143
un	2999686	G	0.0813953
un	2999981	G	0.174419
un	3000095	A	0.0465116
un	3001596	A	0.0111111
un	3002429	T	0.433333
un	3003953	T	0.158537
un	3004572	A	0.0444444
un	3006736	C	0.295455
un	3007808	T	0.0595238
un	3008617	A	0.0348837
un	3009457	G	0.0568182
un	3010772	T	0.142857
un	3013322	T	0.0375
un	3013534	G	0.0813953
un	3013789	C	0.473684
un	3014355	G	0.106061
un	3014484	A	0.05
un	3014781	A	0.125
un	3018248	G	0.444444
un	3019327	G	0.0333333
un	3020634	A	0.0444444
un	3020920	T	0.209302
un	3023631	T	0.232558
un	3024054	A	0.176471
un	3025426	G	0.146341
un	3025692	A	0.309524
un	3026067	T	0.272727
un	3027667	T	0.214286
un	3027760	A	0.45122
un	3032428	G	0.421053
un	3032964	G	0.113636
un	3033511	G	0.2
un	3034157	C	0.166667
un	3036031	T	0.297619
un	3037390	T	0.175
un	3040357	C	0.475
un	3040417	G	0.420455
un	3043556	A	0.116279
un	3043779	A	0.0909091
un	3047971	A	0.128205
un	3049194	C	0.135135
un	3050692	C	0.5
un	3052765	G	0.151163
un	3056620	A	0.4875
un	3058067	C	0.375
un	3058543	T	0.0609756
un	3060087	T	0.0357143
un	3061405	T	0.244444
un	3061993	T	0.378049
un	3063872	C	0.0348837
un	3071565	T	0.418919
un	3071862	C	0.322222
un	3071941	T	0.4
un	3072089	T	0.315789
un	3076719	G	0.5
un	3077178	C	0.353659
un	3078174	G	0.435897
un	3078395	A	0.0138889
un	3078409	C	0.0769231
un	3079480	G	0.075
un	3080152	C	0.1125
un	3081454	T	0.118421
un	3081833	T	0.0465116
un	3083413	G	0.277778
un	3084694	C	0.284091
un	3086078	C	0.0909091
un	3089678	A	0.266667
un	3090935	T	0.162162
un	3095056	A	0.0263158
un	3096884	C	0.4625
un	3100453	A	0.0740741
un	3104494	T	0.121212
un	3104988	A	0.0454545
un	3106616	A	0.147727
un	3109345	G	0.443182
un	3111015	T	0.5
un	3114767	G	0.215909
un	3115461	T	0.3625
un	3117309	C	0.0897436
un	3118090	G	0.3125
un	3119155	A	0.487179
un	3119341	A	0.211111
un	3121745	T	0.464286
un	3122264	G	0.116279
un	3123241	A	0.378378
un	3123779	C	0.209302
un	3123855	T	0.0111111
un	3124897	A	0.104651
un	3129139	G	0.474359
un	3129719	T	0.0813953
un	3130006	T	0.488372
un	3132227	T	0.381579
un	3133087	G	0.0888889
un	3133794	T	0.102564
un	3134483	C	0.030303
un	3134983	G	0.325581
un	3135144	A	0.195122
un	3135718	T	0.463415
un	3136380	G	0.342105
un	3138403	G	0.118421
un	3138680	G	0.142857
un	3139305	A	0.170732
un	3140009	G	0.0795455
un	3140533	C	0.025641
un	3141634	G	0.444444
un	3141906	T	0.171429
un	3143344	T	0.0131579
un	3143755	T	0.238636
un	3145029	T	0.371795
un	3145218	C	0.358974
un	3147037	C	0.0681818
un	3147589	T	0.27381
un	3149820	A	0.353659
un	3150666	T	0.0588235
un	3154602	T	0.266667
un	3155024	C	0.166667
un	3158603	T	0.202381
un	3159442	G	0.25
un	3160664	A	0.125
un	3161193	T	0.25
un	3161836	A	0.309524
un	3163365	T	0.25
un	3166097	T	0.0875
un	3167218	C	0.418605
un	3167582	T	0.0952381
un	3168031	T	0.369048
un	3172883	C	0.3125
un	3174949	A	0.472973
un	3175129	C	0.295455
un	3175567	A	0.288889
un	3175732	C	0.075
un	3176825	A	0.166667
un	3177229	T	0.170732
un	3179916	C	0.141026
un	3180070	G	0.0789474
un	3180579	T	0.0555556
un	3181885	G	0.455556
un	3182848	A	0.0888889
un	3186234	A	0.482759
un	3187289	C	0.320513
un	3189080	C	0.0394737
un	3189268	T	0.0921053
un	3194493	G	0.277778
un	3198976	A	0.115385
un	3199113	A	0.0487805
un	3200535	C	0.0512821
un	3200672	G	0.329268
un	3201145	C	0.5
un	3204400	T	0.309524
un	3204698	G	0.180556
un	3204882	G	0.404762
un	3205363	G	0.147059
un	3206294	A	0.25
un	3208433	T	0.0333333
un	3209055	G	0.175
un	3211119	C	0.107143
un	3213186	T	0.416667
un	3214956	A	0.128205
un	3215344	G	0.189189
un	3215572	T	0.275
un	3215770	A	0.475
un	3216675	C	0.0833333
un	3218076	A	0.392857
un	3219256	T	0.0972222
un	3220218	A	0.3
un	3220669	A	0.0555556
un	3222588	G	0.45
un	3224160	A	0.426829
un	3224859	A	0.305556
un	3225141	T	0.0375
un	3227910	T	0.0930233
un	3227983	A	0.176471
un	3229097	A	0.0833333
un	3229846	C	0.5
un	3231173	T	0.1
un	3231191	C	0.134146
un	3231403	A	0.154762
un	3231832	C	0.159091
un	3232390	T	0.157895
un	3232954	T	0.486486
un	3233361	A	0.0769231
un	3234554	A	0.333333
un	3234930	A	0.378378
un	3236328	T	0.0714286
un	3236705	A	0.0555556
un	3237692	A	0.128205
un	3238390	A	0.0945946
un	3238606	A	0.242857
un	3239013	G	0.484848
un	3239715	T	0.166667
un	3241218	C	0.0853659
un	3241613	A	0.05
un	3242231	G	0.243902
un	3242673	C	0.202703
un	3244441	G	0.152778
un	3246285	A	0.0357143
un	3248704	T	0.0227273
un	3250322	G	0.097561
un	3251021	A	0.2
un	3251775	T	0.0813953
un	3252691	T	0.488636
un	3255804	T	0.113636
un	3256425	A	0.0576923
un	3257290	T	0.0875
un	3257646	A	0.0555556
un	3257872	G	0.186047
un	3258287	T	0.0641026
un	3263424	T	0.377778
un	3264560	C	0.0454545
un	3266035	C	0.05
un	3267605	G	0.243902
un	3268817	A	0.0238095
un	3269273	T	0.162162
un	3269564	C	0.2375
un	3270095	T	0.0681818
un	3270245	T	0.0681818
un	3270407	A	0.0357143
un	3271519	A	0.445946
un	3276383	G	0.162162
un	3276898	T	0.0795455
un	3277002	T	0.435484
un	3277551	A	0.5
un	3278515	A	0.25
un	3278903	G	0.135135
un	3280695	C	0.5
un	3281743	T	0.0571429
un	3282037	A	0.155556
un	3282371	T	0.0222222
un	3283082	A	0.487179
un	3283113	G	0.378049
un	3284673	T	0.297297
un	3284763	T	0.0454545
un	3285915	G	0.443182
un	3286050	T	0.128205
un	3287156	G	0.0888889
un	3288613	C	0.391892
un	3288683	T	0.269231
un	3289565	G	0.0357143
un	3289686	G	0.0777778
un	3289988	C	0.5
un	3290117	G	0.122222
un	3290328	C	0.159091
un	3290415	T	0.372093
un	3291295	T	0.0277778
un	3291636	C	0.410256
un	3292574	A	0.471429
un	3292664	T	0.0813953
un	3293088	T	0.272727
un	3293333	A	0.487179
un	3294228	G	0.184211
un	3295330	A	0.188889
un	3295966	T	0.192308
un	3296043	C	0.0348837
un	3297113	T	0.230769
un	3297686	T	0.307692
un	3297862	T	0.0111111
un	3298744	C	0.410256
un	3299083	T	0.5
un	3299514	A	0.181818
un	3299668	T	0.407895
un	3300607	T	0.486842
un	3301149	A	0.151163
un	3301284	G	0.2375
un	3301607	T	0.0222222
un	3302659	C	0.111111
un	3302762	G	0.407895
un	3303669	A	0.333333
un	3304717	A	0.27907
un	3305025	T	0.453488
un	3305226	T	0.310811
un	3305400	T	0.0113636
un	3306271	A	0.108108
un	3306938	G	0.321429
un	3307719	A	0.205128
un	3308150	T	0.0357143
un	3309895	T	0.460526
un	3310854	A	0.461538
un	3312631	T	0.0294118
un	3312760	C	0.175676
un	3312777	T	0.4
un	3313215	A	0.0128205
un	3313428	C	0.342105
un	3314083	G	0.317073
un	3314453	A	0.027027
un	3314742	A	0.0444444
un	3315759	C	0.5
un	3315826	T	0.207317
un	3315979	G	0.118421
un	3317495	T	0.463415
un	3319430	A	0.333333
un	3319972	T	0.0875
un	3320668	A	0.5
un	3322455	G	0.0777778
un	3322979	T	0.283784
un	3324091	A	0.127907
un	3326572	G	0.0340909
un	3327668	A	0.0227273
un	3327801	T	0.0227273
un	3328431	A	0.154762
un	3329646	A	0.189189
un	3330099	G	0.0714286
un	3331251	T	0.276316
un	3332268	A	0.261905
un	3332710	T	0.45
un	3334491	T	0.0921053
un	3335143	G	0.102273
un	3337226	A	0.0138889
un	3337670	G	0.392857
un	3338740	T	0.121951
un	3338964	T	0.223684
un	3339561	C	0.159091
un	3341035	G	0.393939
un	3344034	C	0.0681818
un	3344158	A	0.255814
un	3344664	A	0.0555556
un	3345254	G	0.360465
un	3345815	T	0.207317
un	3346690	C	0.0394737
un	3349974	G	0.136364
un	3350849	A	0.0238095
un	3351387	G	0.175
un	3351685	A	0.0340909
un	3352692	A	0.0666667
un	3354749	G	0.375
un	3355882	T	0.225
un	3357526	G	0.324324
un	3358383	C	0.159091
un	3359056	T	0.191176
un	3359072	T	0.225
un	3359260	C	0.209302
un	3360094	C	0.295455
un	3360327	C	0.102564
un	3360467	C	0.0340909
un	3361536	A	0.333333
un	3362885	T	0.290323
un	3362988	A	0.0365854
un	3364608	T	0.302326
un	3365120	A	0.24359
un	3365489	T	0.025641
un	3366612	G	0.205128
un	3367198	A	0.0243902
un	3367723	A	0.272727
un	3367845	A	0.4
un	3368718	G	0.0909091
un	3370347	T	0.337209
un	3371145	T	0.488095
un	3371750	T	0.0340909
un	3372964	T	0.0909091
un	3373704	T	0.418605
un	3374490	C	0.0930233
un	3375553	G	0.472222
un	3377190	T	0.148649
un	3380186	T	0.0113636
un	3382509	T	0.118421
un	3382644	G	0.386364
un	3383090	C	0.255814
un	3383494	G	0.0222222
un	3384407	C	0.364865
un	3384736	G	0.257143
un	3385556	A	0.0731707
un	3386041	G	0.414286
un	3388765	G	0.131579
un	3389413	T	0.157895
un	3389675	A	0.179487
un	3390626	T	0.0394737
un	3391777	C	0.202381
un	3392164	A	0.0813953
un	3392929	G	0.25
un	3393350	T	0.476744
un	3393799	A	0.0581395
un	3395588	A	0.486111
un	3396316	A	0.337209
un	3396924	C	0.171053
un	3399391	T	0.130952
un	3399668	C	0.318182
un	3401164	G	0.047619
un	3401359	G	0.306818
un	3401916	A	0.360465
un	3402154	C	0.464286
un	3405124	T	0.430233
un	3405430	A	0.136364
un	3407005	T	0.0333333
un	3407252	G	0.027027
un	3407875	G	0.269231
un	3408200	C	0.15
un	3408446	A	0.272727
un	3408737	T	0.0375
un	3410117	A	0.113636
un	3410266	T	0.243902
un	3410454	T	0.0416667
un	3412916	A	0.358974
un	3414161	C	0.363636
un	3414398	G	0.177778
un	3416570	C	0.460526
un	3417194	G	0.0568182
un	3417936	G	0.442857
un	3419852	C	0.306818
un	3420373	T	0.102273
un	3420644	C	0.420455
un	3422087	T	0.475
un	3423072	A	0.27907
un	3423443	C	0.2
un	3423892	T	0.0375
un	3424138	T	0.119048
un	3429033	T	0.476744
un	3430149	C	0.0357143
un	3432350	T	0.421053
un	3433100	G	0.1
un	3434278	G	0.296875
un	3434498	A	0.355556
un	3435147	T	0.128571
un	3435652	T	0.139535
un	3437960	T	0.33871
un	3438259	G	0.158537
un	3438752	G	0.372093
un	3439491	T	0.127907
un	3442394	C	0.0116279
un	3442571	T	0.308824
un	3443662	A	0.113636
un	3444247	A	0.211111
un	3444399	T	0.127907
un	3446151	A	0.186047
un	3447090	G	0.383721
un	3447536	A	0.211111
un	3448191	T	0.0641026
un	3448513	C	0.451613
un	3449716	C	0.197674
un	3451825	T	0.22619
un	3453507	T	0.474359
un	3454929	A	0.0263158
un	3455090	T	0.181818
un	3455259	C	0.244186
un	3458451	T	0.0185185
un	3459117	T	0.151515
un	3460362	T	0.159091
un	3461494	T	0.0384615
un	3462859	T	0.025
un	3465749	C	0.377778
un	3466660	G	0.4875
un	3467854	G	0.0340909
un	3469571	C	0.439024
un	3470945	A	0.428571
un	3471514	C	0.121622
un	3471785	T	0.204545
un	3472593	C	0.5
un	3472651	C	0.4875
un	3474075	A	0.0833333
un	3475911	A	0.207317
un	3477184	C	0.0888889
un	3478084	C	0.0555556
un	3478219	G	0.1375
un	3479092	T	0.0681818
un	3480562	G	0.488095
un	3483893	G	0.121622
un	3484553	A	0.0465116
un	3484915	C	0.315789
un	3485462	T	0.0111111
un	3485602	G	0.0930233
un	3486721	C	0.0375
un	3488548	T	0.27027
un	3490087	T	0.186047
un	3490758	G	0.0888889
un	3491318	C	0.5
un	3492211	T	0.0714286
un	3492389	G	0.132353
un	3493117	C	0.360465
un	3493783	C	0.0333333
un	3495885	T	0.0625
un	3496510	G	0.472222
un	3496911	G	0.428571
un	3497680	T	0.0416667
un	3497975	T	0.377778
un	3498741	T	0.0625
un	3499485	A	0.488372
un	3499983	A	0.0777778
un	3500129	T	0.182927
un	3501193	G	0.047619
un	3501525	A	0.5
un	3502165	A	0.0394737
un	3502735	C	0.284091
un	3505139	A	0.09375
un	3505346	C	0.1125
un	3507480	T	0.0454545
un	3509822	A	0.0444444
un	3510854	C	0.222222
un	3511433	A	0.0444444
un	3513002	T	0.075
un	3513147	T	0.0340909
un	3513364	A	0.0394737
un	3513687	A	0.130952
un	3514497	T	0.45
un	3516514	T	0.289474
un	3516779	C	0.0581395
un	3517382	T	0.344444
un	3517501	A	0.212121
un	3517774	G	0.306452
un	3517845	A	0.130952
un	3517960	G	0.0641026
un	3518737	T	0.0454545
un	3519116	C	0.0365854
un	3519585	T	0.0238095
un	3520101	T	0.174419
un	3522383	A	0.453488
un	3523489	A	0.22619
un	3524674	A	0.0731707
un	3526563	C	0.487805
un	3528287	G	0.353659
un	3529157	G	0.442857
un	3529993	C	0.170455
un	3531277	T	0.271429
un	3532388	G	0.344828
un	3532461	A	0.287879
un	3532891	C	0.214286
un	3533030	G	0.0921053
un	3533689	T	0.0238095
un	3534980	T	0.0238095
un	3535878	G	0.223684
un	3536218	C	0.0444444
un	3536584	G	0.0609756
un	3536852	G	0.1
un	3537604	G	0.322222
un	3539234	C	0.202703
un	3539262	C	0.2375
un	3541294	T	0.21875
un	3543002	A	0.216216
un	3543636	C	0.177419
un	3546921	C	0.0606061
un	3546951	A	0.340909
un	3547756	T	0.186047
un	3548111	A	0.0111111
un	3549315	A	0.261905
un	3549339	T	0.154762
un	3549511	A	0.277778
un	3550016	A	0.366667
un	3550084	T	0.136364
[truncated: 50,824 more rows]

## Sheet: Subgroup 4
CHR	POS	MA	MAF
un	21947	G	0.4
un	190200	C	0.0125
un	240837	A	0.105263
un	242846	A	0.381579
un	244134	A	0.0897436
un	244252	T	0.2
un	246453	T	0.162162
un	247397	A	0.378788
un	249604	C	0.1125
un	282836	C	0.0357143
un	300573	G	0.166667
un	311540	T	0.243243
un	331683	C	0.414286
un	337706	A	0.418919
un	340526	T	0.288889
un	350002	A	0.0121951
un	352577	G	0.108108
un	352700	A	0.109756
un	359610	A	0.313953
un	360801	T	0.2125
un	368803	A	0.162162
un	370805	T	0.0555556
un	389700	C	0.109375
un	394685	A	0.102273
un	400642	T	0.244444
un	407855	A	0.108108
un	408166	A	0.290698
un	408377	T	0.384615
un	410515	G	0.255556
un	411820	G	0.227273
un	432957	A	0.166667
un	443800	T	0.30303
un	457544	A	0.309524
un	470992	A	0.157143
un	476676	T	0.0243902
un	487713	G	0.192308
un	490798	A	0.386364
un	495092	C	0.5
un	515453	T	0.381579
un	519855	T	0.0571429
un	525209	C	0.5
un	529151	A	0.232558
un	534813	A	0.375
un	538099	T	0.0921053
un	555991	T	0.242424
un	569228	C	0.162791
un	576614	G	0.0512821
un	588606	G	0.44186
un	599159	C	0.0277778
un	605299	A	0.320513
un	609714	A	0.0243902
un	614087	G	0.380952
un	618052	C	0.115385
un	618135	A	0.0789474
un	627562	G	0.125
un	630176	A	0.0348837
un	638563	A	0.466667
un	654394	A	0.176471
un	656819	G	0.047619
un	659743	C	0.0116279
un	662931	A	0.0333333
un	668779	T	0.233333
un	673029	C	0.463415
un	677801	A	0.0689655
un	679299	A	0.448718
un	688124	A	0.27907
un	694533	G	0.313953
un	695910	T	0.3875
un	702125	G	0.222222
un	712199	A	0.195122
un	723971	T	0.154762
un	724374	A	0.0384615
un	724731	C	0.0588235
un	730489	T	0.133333
un	732597	G	0.166667
un	733799	T	0.418605
un	734678	A	0.0111111
un	746269	A	0.243243
un	747585	A	0.05
un	761402	A	0.333333
un	764477	T	0.19697
un	768023	C	0.139535
un	775533	A	0.410714
un	792002	A	0.47561
un	794019	T	0.0731707
un	796045	C	0.147727
un	801920	T	0.426829
un	802041	C	0.209302
un	804898	C	0.321429
un	814573	C	0.0119048
un	814706	T	0.0333333
un	819041	T	0.236842
un	823434	T	0.0131579
un	838366	T	0.119048
un	842457	C	0.109756
un	844881	C	0.243902
un	848356	A	0.15
un	852513	T	0.0138889
un	853447	A	0.1
un	867125	G	0.0641026
un	872290	T	0.184211
un	874092	C	0.328571
un	874765	C	0.409091
un	876431	T	0.333333
un	876615	G	0.381579
un	877654	T	0.325581
un	881274	G	0.0333333
un	882317	T	0.182927
un	885595	C	0.144444
un	887899	G	0.378049
un	889577	C	0.244186
un	890580	A	0.189189
un	892861	G	0.3125
un	894059	T	0.320513
un	901968	G	0.157895
un	921455	C	0.0810811
un	923086	A	0.0113636
un	924064	T	0.0568182
un	925496	G	0.162791
un	927272	A	0.188889
un	932375	T	0.390625
un	940471	A	0.392857
un	942255	T	0.102941
un	943285	C	0.0125
un	945897	G	0.474359
un	950285	C	0.144444
un	952110	T	0.4125
un	958342	A	0.418605
un	961967	C	0.459459
un	968922	T	0.0795455
un	979526	A	0.146341
un	979690	C	0.0348837
un	980419	T	0.141026
un	993231	A	0.146341
un	994870	A	0.0131579
un	995755	C	0.125
un	1001076	C	0.431818
un	1002897	A	0.234375
un	1005144	C	0.347222
un	1011188	G	0.139535
un	1012827	A	0.35
un	1014868	G	0.142857
un	1018508	T	0.5
un	1019332	T	0.228571
un	1022099	T	0.318182
un	1024190	C	0.134146
un	1024617	T	0.488372
un	1024974	C	0.352273
un	1037107	G	0.0138889
un	1038502	A	0.0340909
un	1044464	C	0.0416667
un	1044956	G	0.128571
un	1046587	C	0.238636
un	1046912	C	0.365854
un	1046998	C	0.5
un	1047545	A	0.166667
un	1048302	T	0.0810811
un	1058462	G	0.363636
un	1060458	G	0.360465
un	1075705	T	0.342105
un	1075980	G	0.375
un	1076720	T	0.439024
un	1078842	A	0.5
un	1080753	G	0.487179
un	1105960	A	0.170732
un	1106312	A	0.290698
un	1108442	G	0.030303
un	1110305	G	0.272727
un	1121386	T	0.0263158
un	1121565	A	0.119048
un	1122429	A	0.484848
un	1129774	C	0.304878
un	1130442	C	0.366667
un	1135428	G	0.386364
un	1138615	T	0.0595238
un	1151736	A	0.0833333
un	1158539	T	0.0113636
un	1179308	C	0.236842
un	1179517	C	0.288889
un	1180709	T	0.323529
un	1182260	A	0.1625
un	1182443	C	0.102273
un	1184869	A	0.2
un	1196648	A	0.352941
un	1205625	A	0.125
un	1207564	A	0.128205
un	1211620	A	0.297619
un	1222142	G	0.162791
un	1223360	A	0.166667
un	1224272	G	0.115385
un	1230312	T	0.306818
un	1232360	T	0.302326
un	1238954	G	0.333333
un	1244427	A	0.369048
un	1248456	C	0.188889
un	1250390	T	0.44186
un	1251755	A	0.243902
un	1253779	C	0.295455
un	1253894	A	0.431818
un	1253935	A	0.347222
un	1255891	T	0.0263158
un	1256175	G	0.24
un	1257022	A	0.0243902
un	1259580	A	0.0487805
un	1263949	A	0.0813953
un	1264706	A	0.0444444
un	1266249	T	0.327586
un	1270588	T	0.197368
un	1270727	T	0.214286
un	1276642	A	0.0540541
un	1277438	A	0.267442
un	1293607	A	0.486486
un	1295131	C	0.0810811
un	1297112	C	0.155556
un	1297789	C	0.0795455
un	1298184	T	0.297297
un	1303496	C	0.0454545
un	1305582	G	0.488636
un	1308280	T	0.109756
un	1308766	T	0.025641
un	1309416	A	0.0888889
un	1310756	A	0.155172
un	1317873	C	0.116279
un	1318395	G	0.127907
un	1319285	T	0.22619
un	1319642	T	0.3625
un	1325463	A	0.0111111
un	1326677	G	0.118421
un	1328381	T	0.0833333
un	1329252	C	0.121622
un	1330566	C	0.486842
un	1332895	T	0.377778
un	1337597	C	0.396552
un	1340159	A	0.5
un	1344181	T	0.381579
un	1345621	A	0.109375
un	1347766	A	0.0375
un	1348377	A	0.352273
un	1349003	C	0.421053
un	1359543	C	0.378378
un	1365561	A	0.144444
un	1367132	A	0.0142857
un	1370632	A	0.125
un	1374260	G	0.289474
un	1375452	C	0.314286
un	1377194	C	0.464286
un	1378561	C	0.324324
un	1382319	C	0.0238095
un	1388531	A	0.111111
un	1389922	A	0.0581395
un	1393584	G	0.4
un	1393723	C	0.190476
un	1393862	T	0.0571429
un	1394420	C	0.474359
un	1398220	G	0.225
un	1399607	G	0.272727
un	1401909	G	0.488095
un	1402872	C	0.338235
un	1403184	T	0.0135135
un	1405127	G	0.206897
un	1408247	G	0.0384615
un	1411473	C	0.295455
un	1412762	A	0.322222
un	1417142	G	0.0365854
un	1419623	T	0.0277778
un	1420389	A	0.1625
un	1423866	C	0.488095
un	1424981	T	0.0119048
un	1431898	T	0.30303
un	1439376	T	0.236111
un	1443975	G	0.0333333
un	1446100	C	0.5
un	1447018	A	0.125
un	1447172	A	0.0243902
un	1455125	C	0.411111
un	1455839	T	0.027027
un	1457666	C	0.0444444
un	1458674	A	0.0348837
un	1459211	G	0.0125
un	1461685	A	0.1375
un	1473329	G	0.420455
un	1478664	A	0.407895
un	1479317	T	0.0232558
un	1481608	A	0.144737
un	1485216	C	0.0930233
un	1485454	G	0.4
un	1492197	C	0.333333
un	1493065	C	0.0113636
un	1499325	T	0.372093
un	1499673	C	0.466667
un	1502011	T	0.155556
un	1505166	A	0.460526
un	1509262	G	0.159091
un	1512053	C	0.140625
un	1513970	C	0.075
un	1517328	G	0.5
un	1534447	A	0.451613
un	1537254	A	0.393939
un	1541598	G	0.378049
un	1541984	A	0.486842
un	1542739	G	0.0568182
un	1548919	C	0.324324
un	1549387	A	0.111111
un	1551937	A	0.421053
un	1553765	T	0.0111111
un	1555030	T	0.0526316
un	1562996	A	0.0555556
un	1563893	C	0.424242
un	1564024	T	0.485714
un	1572149	C	0.4
un	1573131	C	0.0487805
un	1575347	G	0.337838
un	1580043	G	0.360465
un	1585929	A	0.0119048
un	1586145	C	0.454545
un	1588299	G	0.488372
un	1590906	A	0.0657895
un	1592146	T	0.360465
un	1593472	T	0.276316
un	1595207	G	0.414634
un	1595464	T	0.0119048
un	1597905	T	0.2
un	1599304	A	0.125
un	1606485	A	0.342105
un	1607353	A	0.345238
un	1613693	C	0.453488
un	1616951	T	0.0222222
un	1617452	C	0.470588
un	1617762	G	0.465116
un	1621475	G	0.371429
un	1625632	G	0.414634
un	1627908	T	0.025
un	1630871	A	0.0131579
un	1632240	A	0.411765
un	1633650	A	0.425
un	1634691	T	0.185714
un	1635485	A	0.0952381
un	1637156	A	0.434211
un	1637172	T	0.327586
un	1643117	T	0.375
un	1644690	T	0.328947
un	1646507	A	0.047619
un	1651405	A	0.1
un	1653495	A	0.244186
un	1657582	T	0.0222222
un	1660813	G	0.102273
un	1662064	T	0.0116279
un	1662970	G	0.203125
un	1664654	C	0.2375
un	1664895	G	0.255556
un	1667986	A	0.0111111
un	1671091	G	0.0833333
un	1671618	T	0.488372
un	1673206	T	0.136364
un	1680365	C	0.461538
un	1686313	G	0.208333
un	1690851	G	0.311111
un	1694704	A	0.386364
un	1698040	G	0.025
un	1699842	C	0.204545
un	1700576	T	0.430233
un	1703017	T	0.454545
un	1704690	C	0.47619
un	1705745	T	0.1
un	1706296	G	0.0222222
un	1713715	A	0.0232558
un	1718869	G	0.4375
un	1720003	A	0.465116
un	1720129	G	0.0930233
un	1722780	T	0.231707
un	1724313	G	0.0222222
un	1724999	T	0.282051
un	1728994	T	0.175
un	1729334	G	0.0795455
un	1733998	T	0.0116279
un	1736061	A	0.476744
un	1737376	G	0.222222
un	1737544	C	0.159091
un	1739271	G	0.0795455
un	1739477	T	0.0465116
un	1742293	A	0.363636
un	1748349	C	0.162791
un	1755614	A	0.465517
un	1756531	C	0.181818
un	1758368	A	0.151163
un	1761053	C	0.244186
un	1762504	T	0.397436
un	1763794	T	0.432432
un	1769161	C	0.0111111
un	1770305	C	0.0625
un	1772545	G	0.186047
un	1773380	T	0.5
un	1773564	T	0.0111111
un	1773688	G	0.22973
un	1777297	A	0.290698
un	1777783	T	0.347222
un	1777934	T	0.382353
un	1778306	T	0.2
un	1778533	G	0.0111111
un	1780992	T	0.225
un	1783262	T	0.15
un	1783295	G	0.27381
un	1786160	G	0.1
un	1786199	A	0.410256
un	1787265	G	0.0697674
un	1788787	T	0.121622
un	1789379	A	0.355556
un	1792585	T	0.175
un	1794211	C	0.5
un	1796496	T	0.35
un	1799370	C	0.297619
un	1799934	A	0.155556
un	1803673	C	0.0888889
un	1806537	T	0.305556
un	1809998	G	0.0571429
un	1810052	G	0.340909
un	1810744	C	0.0625
un	1811818	G	0.320513
un	1812332	A	0.255556
un	1825109	G	0.177778
un	1825817	G	0.2
un	1827922	G	0.5
un	1830132	G	0.392857
un	1832109	G	0.483333
un	1832820	C	0.1125
un	1835315	G	0.360465
un	1840553	C	0.419355
un	1843322	C	0.0113636
un	1845264	T	0.428571
un	1848320	A	0.125
un	1850798	A	0.22093
un	1853638	G	0.15
un	1858151	T	0.390244
un	1863097	A	0.363636
un	1863327	A	0.439394
un	1866221	G	0.0138889
un	1866368	T	0.0333333
un	1866930	A	0.175676
un	1867053	T	0.27907
un	1867994	T	0.136364
un	1869736	G	0.0888889
un	1871891	A	0.443182
un	1872102	G	0.0128205
un	1873842	A	0.238095
un	1874824	A	0.197674
un	1877942	A	0.28125
un	1878871	G	0.329545
un	1879025	G	0.366667
un	1879524	A	0.0375
un	1880065	T	0.0121951
un	1880318	G	0.478261
un	1882659	A	0.0714286
un	1883657	C	0.472222
un	1884786	A	0.155556
un	1886544	C	0.142857
un	1891634	T	0.244444
un	1894526	A	0.0645161
un	1895372	T	0.388889
un	1896037	A	0.340909
un	1896837	T	0.122222
un	1897554	A	0.0375
un	1899367	A	0.328125
un	1899498	C	0.0227273
un	1912108	A	0.426471
un	1913293	T	0.0222222
un	1921600	T	0.3125
un	1922389	G	0.0444444
un	1928684	A	0.452381
un	1930731	G	0.0232558
un	1932347	C	0.0833333
un	1932886	A	0.4
un	1933274	T	0.392857
un	1933491	A	0.25
un	1939610	T	0.219512
un	1940082	A	0.261905
un	1941692	A	0.0888889
un	1946260	T	0.0731707
un	1948742	T	0.0111111
un	1960061	A	0.488636
un	1963246	G	0.242424
un	1963435	C	0.0666667
un	1966585	C	0.266667
un	1969914	A	0.210526
un	1973400	T	0.27381
un	1976567	T	0.3
un	1980182	C	0.027027
un	1980766	T	0.4
un	1982471	A	0.0348837
un	1986997	T	0.151515
un	1991556	C	0.125
un	1991667	G	0.0375
un	1994241	G	0.318182
un	1996735	A	0.255814
un	1998247	T	0.377778
un	1998713	G	0.0222222
un	2002583	A	0.0666667
un	2006438	A	0.1875
un	2008955	A	0.0113636
un	2012598	G	0.411111
un	2013883	G	0.0333333
un	2015093	G	0.337209
un	2016529	A	0.0813953
un	2018498	G	0.439024
un	2020085	T	0.320513
un	2023904	A	0.288889
un	2024576	A	0.0666667
un	2025794	T	0.353659
un	2025995	A	0.0222222
un	2026546	G	0.244444
un	2026829	C	0.463415
un	2028525	C	0.109756
un	2031486	T	0.297619
un	2031803	G	0.161765
un	2032328	A	0.0243902
un	2033508	T	0.128205
un	2034431	T	0.161765
un	2035074	T	0.0595238
un	2036044	G	0.0795455
un	2037529	A	0.5
un	2040942	G	0.197674
un	2042178	T	0.357143
un	2043186	C	0.116279
un	2044752	A	0.204545
un	2047084	T	0.308824
un	2047657	T	0.443182
un	2047768	A	0.159091
un	2049743	C	0.170732
un	2054234	T	0.193182
un	2055961	C	0.40625
un	2056802	A	0.0777778
un	2059558	T	0.0147059
un	2063498	G	0.122222
un	2066503	C	0.460526
un	2067475	G	0.27027
un	2068874	A	0.0833333
un	2074358	T	0.452381
un	2077462	A	0.435484
un	2077658	T	0.342105
un	2079073	G	0.0888889
un	2080353	A	0.455882
un	2082006	A	0.0595238
un	2085076	G	0.15
un	2085974	A	0.27907
un	2087497	A	0.0888889
un	2088280	G	0.171429
un	2094104	G	0.0243902
un	2094373	G	0.159091
un	2094736	A	0.1
un	2096558	G	0.337838
un	2098259	T	0.03125
un	2098639	C	0.288889
un	2100849	T	0.0641026
un	2105940	T	0.333333
un	2107540	G	0.177778
un	2110160	T	0.175
un	2110945	G	0.0568182
un	2114245	T	0.358974
un	2116460	C	0.0227273
un	2118735	C	0.5
un	2123133	C	0.109756
un	2126195	A	0.0333333
un	2127085	T	0.133333
un	2127249	T	0.1
un	2127340	T	0.420455
un	2127545	C	0.142857
un	2128844	T	0.127907
un	2128988	G	0.190476
un	2129436	T	0.179487
un	2131845	G	0.113636
un	2131875	A	0.297297
un	2132239	T	0.166667
un	2132409	A	0.355263
un	2133671	T	0.2
un	2134270	A	0.136364
un	2136708	C	0.255556
un	2137054	T	0.0595238
un	2139885	C	0.197368
un	2143805	A	0.111111
un	2145128	A	0.397727
un	2145711	T	0.0119048
un	2145853	C	0.204545
un	2147825	A	0.027027
un	2149840	C	0.0344828
un	2150204	A	0.0357143
un	2153392	C	0.0375
un	2155024	G	0.24359
un	2156397	T	0.27381
un	2158152	A	0.0238095
un	2158232	C	0.390244
un	2159215	T	0.323529
un	2161013	T	0.151163
un	2162063	T	0.0875
un	2162402	T	0.030303
un	2164771	T	0.0333333
un	2166158	T	0.102273
un	2167326	A	0.181818
un	2169041	A	0.116279
un	2170670	T	0.212121
un	2171083	T	0.409091
un	2171861	C	0.178571
un	2172049	G	0.197674
un	2173044	C	0.309524
un	2173332	G	0.363636
un	2173424	C	0.297619
un	2174015	C	0.3375
un	2174767	T	0.116279
un	2175898	A	0.304878
un	2176102	A	0.216216
un	2180763	C	0.243902
un	2180944	T	0.075
un	2181523	G	0.375
un	2183085	A	0.447368
un	2184210	A	0.109756
un	2186553	C	0.453488
un	2192900	T	0.5
un	2193117	A	0.261364
un	2195002	C	0.306452
un	2195438	G	0.302632
un	2200981	T	0.488372
un	2202096	G	0.0285714
un	2202607	C	0.243243
un	2204360	A	0.238095
un	2205130	G	0.0526316
un	2207261	T	0.0972222
un	2208727	T	0.135135
un	2210600	A	0.193182
un	2210770	C	0.395349
un	2211028	T	0.0897436
un	2212849	A	0.369048
un	2216775	C	0.0113636
un	2218567	C	0.0444444
un	2219536	A	0.465909
un	2220764	A	0.261364
un	2223095	G	0.333333
un	2224354	C	0.047619
un	2229200	A	0.151515
un	2230668	T	0.404762
un	2232183	T	0.342105
un	2232677	G	0.22093
un	2234475	A	0.217949
un	2238352	T	0.0581395
un	2239096	A	0.0111111
un	2241894	T	0.329545
un	2247120	C	0.25
un	2247676	A	0.422222
un	2248861	T	0.488372
un	2251856	A	0.395349
un	2252319	T	0.107143
un	2252779	G	0.181818
un	2254131	T	0.105263
un	2255418	T	0.05
un	2257465	C	0.261364
un	2259070	C	0.144444
un	2259272	C	0.306818
un	2260199	C	0.306818
un	2260968	C	0.2
un	2261084	T	0.342857
un	2264998	C	0.216216
un	2265109	A	0.0238095
un	2265702	A	0.104651
un	2265847	G	0.27907
un	2271962	A	0.465909
un	2272475	T	0.1
un	2273366	T	0.181818
un	2275859	G	0.440476
un	2277041	A	0.430233
un	2278251	T	0.337209
un	2278567	C	0.268293
un	2278944	C	0.243902
un	2280435	T	0.333333
un	2282935	G	0.3
un	2284996	T	0.329545
un	2285992	A	0.486486
un	2288462	T	0.25
un	2288880	C	0.352941
un	2290490	A	0.0595238
un	2290694	A	0.0555556
un	2291588	T	0.145833
un	2292900	G	0.142857
un	2297047	T	0.263889
un	2304747	C	0.302632
un	2304923	A	0.233333
un	2308412	T	0.22093
un	2309808	A	0.207317
un	2310037	T	0.344444
un	2310797	T	0.357143
un	2312555	G	0.0348837
un	2314920	A	0.488889
un	2315127	G	0.227273
un	2315487	C	0.159091
un	2317273	G	0.0967742
un	2318445	A	0.344444
un	2318544	T	0.375
un	2319370	A	0.403226
un	2322324	T	0.181818
un	2322919	G	0.317073
un	2324815	G	0.5
un	2329612	T	0.0967742
un	2329952	A	0.193182
un	2331619	G	0.2625
un	2331819	T	0.0333333
un	2332637	G	0.466667
un	2333827	C	0.3625
un	2334872	G	0.313953
un	2335877	T	0.295455
un	2336810	T	0.378378
un	2337193	C	0.104651
un	2340412	A	0.0465116
un	2340682	G	0.102273
un	2340893	A	0.216667
un	2343048	G	0.377778
un	2345294	G	0.0111111
un	2345379	C	0.4875
un	2345737	T	0.432432
un	2346664	G	0.432432
un	2347791	G	0.403226
un	2348904	C	0.453488
un	2349884	A	0.383721
un	2352942	A	0.0138889
un	2353082	A	0.2875
un	2353620	T	0.482759
un	2354060	T	0.27381
un	2354379	T	0.220588
un	2355848	G	0.03125
un	2363571	A	0.397436
un	2372026	G	0.461538
un	2372618	C	0.2
un	2373665	G	0.133333
un	2374602	T	0.0333333
un	2379174	G	0.309524
un	2384722	C	0.285714
un	2385288	G	0.1
un	2387151	G	0.4
un	2387434	A	0.297297
un	2387821	T	0.414286
un	2388278	T	0.355556
un	2389884	C	0.0128205
un	2393232	T	0.407407
un	2393667	A	0.0681818
un	2397886	A	0.0116279
un	2399121	T	0.307692
un	2399324	T	0.375
un	2402047	A	0.202703
un	2403843	C	0.363636
un	2407807	T	0.0465116
un	2410376	T	0.321429
un	2419943	A	0.3875
un	2421245	C	0.25641
un	2421979	A	0.24359
un	2425581	C	0.0222222
un	2426589	G	0.442857
un	2427340	G	0.179487
un	2427792	A	0.448718
un	2429987	C	0.418919
un	2430436	A	0.233333
un	2430713	T	0.402778
un	2431718	A	0.441176
un	2432254	G	0.244186
un	2432358	C	0.197674
un	2434650	A	0.159091
un	2435500	C	0.319444
un	2435639	C	0.0125
un	2438200	T	0.0405405
un	2438479	C	0.361111
un	2438760	T	0.274194
un	2440129	T	0.24359
un	2442152	C	0.0113636
un	2445571	A	0.418919
un	2449437	A	0.328125
un	2450451	G	0.2625
un	2450824	C	0.409091
un	2453333	G	0.276316
un	2456544	A	0.0714286
un	2457043	A	0.255814
un	2457482	C	0.411111
un	2457542	T	0.485294
un	2457770	A	0.0568182
un	2458585	A	0.144444
un	2461531	T	0.0222222
un	2462963	C	0.211111
un	2469310	A	0.444444
un	2469943	A	0.452381
un	2471769	T	0.285714
un	2472972	C	0.266667
un	2473285	G	0.458333
un	2480038	A	0.0121951
un	2480533	T	0.227273
un	2480688	T	0.188889
un	2483668	T	0.0441176
un	2487367	G	0.136364
un	2492181	G	0.0595238
un	2492677	C	0.181818
un	2493877	C	0.428571
un	2494021	G	0.157143
un	2495520	T	0.0813953
un	2496346	A	0.107143
un	2496809	G	0.426471
un	2498507	T	0.0365854
un	2498733	T	0.275862
un	2499697	C	0.0138889
un	2501722	G	0.244444
un	2502771	A	0.452381
un	2504777	C	0.227273
un	2506796	A	0.410256
un	2506978	C	0.465909
un	2510038	C	0.188889
un	2511087	A	0.0227273
un	2514741	A	0.337209
un	2515512	T	0.0641026
un	2515714	A	0.0119048
un	2517525	G	0.404762
un	2517789	C	0.409091
un	2518631	T	0.155556
un	2522082	C	0.0444444
un	2522927	G	0.0113636
un	2524841	T	0.44186
un	2525865	T	0.471429
un	2526955	A	0.388889
un	2527494	G	0.075
un	2527590	A	0.0714286
un	2529546	A	0.0666667
un	2530853	A	0.0138889
un	2531529	C	0.263158
un	2531647	A	0.463415
un	2532026	T	0.414634
un	2535232	C	0.202381
un	2536611	G	0.184211
un	2537384	G	0.207317
un	2538824	C	0.148649
un	2539267	A	0.171875
un	2539357	C	0.448718
un	2539633	A	0.1
un	2540314	T	0.306452
un	2540845	G	0.47619
un	2541281	G	0.467742
un	2542196	A	0.219512
un	2543059	G	0.0487805
un	2543093	C	0.5
un	2544036	T	0.139535
un	2544317	C	0.363636
un	2544607	G	0.0581395
un	2545430	C	0.125
un	2545838	G	0.484848
un	2546639	C	0.104651
un	2547448	A	0.0909091
un	2548359	A	0.27907
un	2552698	A	0.5
un	2552855	T	0.282051
un	2554769	T	0.461538
un	2555836	G	0.453488
un	2556093	C	0.0111111
un	2556423	C	0.0238095
un	2558592	A	0.189189
un	2559196	A	0.116279
un	2563213	T	0.209302
un	2563315	A	0.116279
un	2564000	T	0.325
un	2565258	G	0.159091
un	2565837	A	0.444444
un	2566389	C	0.416667
un	2567337	A	0.108108
un	2567596	A	0.211111
un	2567774	T	0.105263
un	2568098	T	0.12963
un	2569503	G	0.215909
un	2570830	T	0.333333
un	2572061	T	0.166667
un	2573897	G	0.1
un	2574080	C	0.152778
un	2574352	T	0.5
un	2574803	C	0.391892
un	2575369	G	0.460526
un	2577462	G	0.2875
un	2578317	T	0.0697674
un	2579946	T	0.486842
un	2580808	A	0.0853659
un	2582838	T	0.25
un	2585157	C	0.0333333
un	2586897	G	0.118421
un	2592725	T	0.0147059
un	2593548	A	0.318182
un	2593631	T	0.161765
un	2594167	T	0.333333
un	2595831	A	0.0394737
un	2599517	A	0.119048
un	2599751	A	0.4875
un	2601087	T	0.433333
un	2601373	C	0.27381
un	2601912	C	0.166667
un	2602032	T	0.22973
un	2603185	T	0.0714286
un	2603447	G	0.0568182
un	2603782	T	0.329545
un	2608670	G	0.365854
un	2609445	A	0.425
un	2610503	T	0.418919
un	2610694	C	0.451613
un	2612550	C	0.264706
un	2612809	C	0.075
un	2613069	T	0.154762
un	2615081	A	0.47619
un	2616300	A	0.402439
un	2616618	T	0.0222222
un	2616720	T	0.285714
un	2617562	G	0.365854
un	2618330	C	0.372093
un	2619626	G	0.177778
un	2620041	G	0.488636
un	2620482	C	0.426471
un	2620595	A	0.125
un	2621273	T	0.1125
un	2621470	T	0.0675676
un	2623232	T	0.311111
un	2625044	A	0.177778
un	2625307	C	0.344444
un	2625586	T	0.2875
un	2625697	G	0.0125
un	2627133	T	0.166667
un	2631549	T	0.453488
un	2632727	A	0.215909
un	2633282	A	0.243243
un	2633584	G	0.388889
un	2635886	A	0.344444
un	2636227	A	0.211111
un	2638026	G	0.0512821
un	2638242	T	0.186047
un	2640843	G	0.363636
un	2645999	T	0.5
un	2646658	C	0.234375
un	2647468	G	0.481481
un	2648668	A	0.188889
un	2649044	G	0.360465
un	2649458	A	0.222222
un	2651226	A	0.131579
un	2651530	C	0.272727
un	2651846	A	0.115385
un	2651916	A	0.0444444
un	2652057	A	0.0263158
un	2654132	T	0.447368
un	2654678	A	0.0967742
un	2655387	T	0.352273
un	2655675	G	0.27381
un	2656135	A	0.0444444
un	2658137	T	0.314286
un	2660442	G	0.1
un	2661119	C	0.304878
un	2663334	A	0.409091
un	2663651	G	0.25
un	2664114	T	0.416667
un	2665324	C	0.155556
un	2665633	A	0.0454545
un	2666455	G	0.0555556
un	2666783	G	0.361111
un	2667553	A	0.445946
un	2670001	T	0.133333
un	2671255	T	0.0131579
un	2674317	G	0.204545
un	2674821	G	0.455556
un	2676298	A	0.181818
un	2677619	A	0.4875
un	2678521	T	0.351351
un	2678710	G	0.121212
un	2679540	G	0.0131579
un	2679694	A	0.144737
un	2680554	T	0.25
un	2681272	A	0.105263
un	2682489	G	0.369048
un	2682571	A	0.214286
un	2684061	C	0.473684
un	2684178	T	0.0517241
un	2687351	A	0.355556
un	2688400	C	0.231707
un	2689010	C	0.3
un	2691825	G	0.122222
un	2693110	A	0.487805
un	2693805	T	0.147727
un	2695247	G	0.371795
un	2695938	G	0.0581395
un	2696137	G	0.0142857
un	2697319	A	0.283784
un	2697595	T	0.22093
un	2697799	A	0.5
un	2698829	C	0.0731707
un	2701766	T	0.171875
un	2702999	T	0.4
un	2704298	A	0.0277778
un	2705789	C	0.5
un	2706799	G	0.284091
un	2708186	T	0.5
un	2708809	G	0.261905
un	2712264	A	0.372093
un	2713017	A	0.0833333
un	2715258	C	0.426829
un	2716856	T	0.215909
un	2718380	A	0.0789474
un	2718596	T	0.1
un	2718981	A	0.0113636
un	2719314	G	0.238095
un	2720046	T	0.0795455
un	2721397	A	0.0238095
un	2721462	C	0.115385
un	2721676	T	0.0465116
un	2724448	A	0.0454545
un	2725711	T	0.363636
un	2727763	G	0.177778
un	2729346	A	0.488636
un	2733570	G	0.464286
un	2733741	T	0.215909
un	2735446	C	0.318182
un	2735814	A	0.0357143
un	2737486	G	0.0232558
un	2738135	C	0.111111
un	2738931	A	0.243902
un	2740661	T	0.340909
un	2742755	A	0.416667
un	2743149	A	0.016129
un	2744274	C	0.5
un	2749230	C	0.025
un	2753564	A	0.487179
un	2753624	G	0.486486
un	2753960	T	0.222222
un	2755384	T	0.131579
un	2756339	A	0.236842
un	2756988	T	0.0119048
un	2757467	T	0.0930233
un	2757648	G	0.285714
un	2759165	C	0.0125
un	2759215	T	0.0333333
un	2759486	G	0.378049
un	2760517	C	0.3375
un	2760803	A	0.352273
un	2761924	T	0.133333
un	2762103	C	0.3
un	2762542	T	0.027027
un	2763433	C	0.422222
un	2764978	G	0.461538
un	2766818	G	0.390244
un	2766992	A	0.5
un	2772072	A	0.144444
un	2773095	G	0.257143
un	2774338	A	0.1375
un	2774779	C	0.122222
un	2775195	C	0.302326
un	2777952	A	0.25
un	2781899	G	0.0238095
un	2781972	C	0.0121951
un	2782730	T	0.190476
un	2783603	T	0.238636
un	2785409	G	0.219512
un	2788895	T	0.340909
un	2789581	G	0.222222
un	2789972	T	0.439024
un	2793983	C	0.159091
un	2794206	T	0.290698
un	2794604	T	0.2
un	2796102	A	0.474359
un	2796463	G	0.102273
un	2796720	G	0.344444
un	2799967	T	0.2
un	2800219	A	0.0348837
un	2803343	T	0.222222
un	2807300	G	0.348485
un	2807905	A	0.444444
un	2808551	T	0.0681818
un	2808715	G	0.465116
un	2809066	G	0.488372
un	2812492	C	0.24359
un	2812777	A	0.384615
un	2813346	T	0.0135135
un	2816031	T	0.402439
un	2817057	A	0.0111111
un	2817709	A	0.263889
un	2818722	T	0.132353
un	2821582	C	0.0487805
un	2822217	G	0.329268
un	2825202	G	0.313953
un	2826463	A	0.471429
un	2827039	A	0.386364
un	2828863	G	0.392857
un	2829257	T	0.171429
un	2830397	C	0.430233
un	2831879	T	0.344444
un	2832010	A	0.420455
un	2833185	A	0.288889
un	2834683	C	0.352273
un	2836479	A	0.22093
un	2836831	T	0.244444
un	2837283	C	0.333333
un	2838119	T	0.267442
un	2838249	T	0.27381
un	2840860	T	0.0465116
un	2842332	A	0.5
un	2842543	C	0.0119048
un	2842997	T	0.284091
un	2843246	G	0.1
un	2843306	G	0.25
un	2843607	T	0.420455
un	2845311	T	0.1
un	2845443	T	0.0666667
un	2845519	T	0.366667
un	2845758	A	0.488095
un	2846531	C	0.0128205
un	2846620	C	0.177778
un	2847147	G	0.0512821
un	2847971	T	0.0714286
un	2848389	A	0.0375
un	2848704	G	0.5
un	2850084	G	0.295455
un	2850413	A	0.133333
un	2850671	C	0.1375
un	2852707	G	0.147727
un	2853876	G	0.147727
un	2854967	T	0.158537
un	2856283	A	0.205882
un	2859072	C	0.363636
un	2864086	T	0.189189
un	2867774	C	0.375
un	2868035	T	0.1125
un	2870815	A	0.44186
un	2878057	G	0.177778
un	2879273	T	0.441176
un	2882784	C	0.016129
un	2884037	C	0.0375
un	2885514	A	0.351351
un	2885963	T	0.0222222
un	2886094	A	0.388889
un	2886223	G	0.342105
un	2890017	G	0.419355
un	2894978	A	0.297619
un	2895518	T	0.388889
un	2898080	A	0.383333
un	2901045	A	0.162162
un	2902153	A	0.25
un	2903016	A	0.409091
un	2903997	A	0.102273
un	2904494	T	0.5
un	2904584	T	0.236111
un	2905126	T	0.267442
un	2905542	T	0.0444444
un	2906361	T	0.440476
un	2907663	A	0.211111
un	2910493	A	0.0666667
un	2912089	T	0.448276
un	2913152	C	0.486486
un	2914912	A	0.4
un	2915934	A	0.157895
un	2918596	A	0.0227273
un	2919334	T	0.4875
un	2924552	A	0.486486
un	2926056	A	0.157895
un	2927466	G	0.333333
un	2928154	G	0.455556
un	2930316	A	0.155556
un	2931710	C	0.4875
un	2933271	T	0.318182
un	2934672	G	0.230769
un	2935191	A	0.0333333
un	2935959	T	0.0232558
un	2937965	C	0.377778
un	2938685	G	0.217949
un	2942486	T	0.0322581
un	2942862	A	0.0625
un	2944385	C	0.141026
un	2944956	T	0.1
un	2945468	C	0.45122
un	2945860	C	0.119048
un	2947067	C	0.0285714
un	2947589	A	0.302326
un	2953111	T	0.216216
un	2954712	T	0.211111
un	2956032	T	0.0972222
un	2957148	G	0.5
un	2957397	T	0.144737
un	2957752	C	0.5
un	2958143	T	0.0853659
un	2962506	T	0.338235
un	2962967	C	0.102564
un	2966829	C	0.428571
un	2967440	T	0.178571
un	2968705	G	0.329268
un	2970328	A	0.0795455
un	2971915	A	0.0294118
un	2972605	A	0.155556
un	2972870	T	0.0444444
un	2972972	A	0.0555556
un	2973637	C	0.47619
un	2974290	A	0.217949
un	2975416	C	0.5
un	2979004	T	0.453488
un	2980775	T	0.333333
un	2981379	T	0.360465
un	2985826	A	0.28125
un	2987326	T	0.465116
un	2988678	A	0.0222222
un	2991364	T	0.272727
un	2992979	G	0.441176
un	2993469	C	0.147727
un	2994036	A	0.464286
un	2996953	A	0.329545
un	2997826	T	0.488636
un	2999981	G	0.244444
un	3000095	A	0.238095
un	3001596	A	0.238095
un	3002429	T	0.420455
un	3006736	C	0.0227273
un	3007808	T	0.285714
un	3009457	G	0.0416667
un	3010424	A	0.0111111
un	3013322	T	0.0454545
un	3013789	C	0.5
un	3014355	G	0.0581395
un	3018248	A	0.486842
un	3020634	G	0.440476
un	3020920	T	0.1
un	3023631	T	0.263889
un	3024054	G	0.25
un	3032428	G	0.404762
un	3032964	G	0.111111
un	3033511	G	0.0731707
un	3034157	C	0.418919
un	3036031	T	0.275
un	3037390	T	0.197674
un	3040357	C	0.130952
un	3040417	G	0.155556
un	3043556	A	0.487179
un	3043779	A	0.025641
un	3047971	A	0.170732
un	3049194	C	0.125
un	3050692	T	0.209302
un	3052765	G	0.340909
un	3056620	A	0.5
un	3058067	C	0.397436
un	3058543	T	0.222222
un	3060087	T	0.475
un	3061405	C	0.464286
un	3061993	T	0.0454545
un	3063872	C	0.0853659
un	3071565	T	0.1875
un	3071862	T	0.384615
un	3071941	T	0.5
un	3072089	T	0.283784
un	3076719	G	0.488889
un	3076949	C	0.322222
un	3077178	C	0.2
un	3078395	A	0.025
un	3078409	C	0.232558
un	3079480	G	0.0119048
un	3079588	T	0.37931
un	3081833	T	0.122222
un	3083413	G	0.1
un	3084694	C	0.197368
un	3086078	C	0.238636
un	3090935	T	0.0116279
un	3096884	C	0.223684
un	3100453	A	0.0568182
un	3104494	T	0.0769231
un	3105394	T	0.463415
un	3106616	G	0.0952381
un	3109345	G	0.344444
un	3111015	T	0.371429
un	3114767	A	0.384615
un	3115461	T	0.186047
un	3117309	C	0.105263
un	3118090	G	0.0972222
un	3119155	A	0.121212
un	3119341	A	0.0666667
un	3121075	A	0.263158
un	3121745	C	0.27027
un	3122264	G	0.232558
un	3123241	A	0.294118
un	3123779	C	0.452381
un	3124897	T	0.35
un	3129139	G	0.475
un	3130006	C	0.477273
un	3132227	T	0.0238095
un	3133087	G	0.272727
un	3133794	T	0.0853659
un	3134483	C	0.454545
un	3134983	G	0.337209
un	3135144	A	0.1
un	3135718	C	0.3
un	3136380	G	0.291667
un	3139305	A	0.191176
un	3140009	A	0.433333
un	3141634	G	0.2625
un	3141906	T	0.0121951
un	3143344	C	0.447368
un	3143755	T	0.0222222
un	3145029	C	0.333333
un	3145218	A	0.05
un	3147589	C	0.439024
un	3150666	T	0.111111
un	3154602	A	0.0909091
un	3155024	C	0.128205
un	3158603	T	0.0795455
un	3159442	G	0.128205
un	3160664	A	0.134146
un	3161836	A	0.0555556
un	3163365	T	0.0285714
un	3166097	T	0.431818
un	3167218	C	0.0444444
un	3167582	T	0.0526316
un	3168031	T	0.136364
un	3172883	C	0.119048
un	3174949	A	0.486111
un	3175567	C	0.255814
un	3175732	C	0.0833333
un	3177229	T	0.107143
un	3179916	C	0.190476
un	3180070	G	0.133333
un	3180579	T	0.0714286
un	3181885	T	0.47619
un	3186234	T	0.238095
un	3187289	C	0.455882
un	3188303	C	0.0222222
un	3189080	C	0.128205
un	3189268	T	0.05
un	3194493	G	0.0465116
un	3198976	A	0.139535
un	3200535	C	0.182927
un	3200672	T	0.365854
un	3201145	C	0.486486
un	3204400	T	0.238636
un	3204698	G	0.119048
un	3204882	G	0.134146
un	3205363	A	0.465909
un	3209055	G	0.166667
un	3211119	C	0.217949
un	3213186	T	0.255556
un	3214956	A	0.114286
un	3215344	G	0.0444444
un	3215572	T	0.290698
un	3215770	A	0.454545
un	3218076	A	0.329545
un	3220669	G	0.386364
un	3222588	T	0.255556
un	3223187	A	0.25
un	3224160	A	0.102273
un	3227910	T	0.428571
un	3227983	A	0.297619
un	3229097	A	0.142857
un	3229846	A	0.485714
un	3231173	T	0.178571
un	3231403	A	0.171053
un	3231923	T	0.0232558
un	3232390	T	0.025641
un	3232954	T	0.155556
un	3233361	A	0.157143
un	3234554	A	0.155556
un	3234930	A	0.108108
un	3236328	T	0.0405405
un	3239013	A	0.473684
un	3239715	T	0.186047
un	3241218	C	0.382353
un	3241613	G	0.476744
un	3242231	A	0.304878
un	3242673	C	0.25641
un	3244441	G	0.0405405
un	3248704	T	0.0222222
un	3251021	A	0.355556
un	3251775	T	0.104651
un	3252691	T	0.244444
un	3255804	T	0.118421
un	3257872	G	0.5
un	3258287	T	0.170455
un	3263424	T	0.133333
un	3264560	C	0.465909
un	3266035	C	0.424242
un	3267605	G	0.472973
un	3268817	G	0.463415
un	3269273	T	0.102273
un	3269564	C	0.179487
un	3270095	T	0.22093
un	3270245	T	0.27907
un	3271519	A	0.324324
un	3272554	A	0.323529
un	3276898	T	0.027027
un	3277002	G	0.189189
un	3277551	A	0.5
un	3278515	A	0.129032
un	3278903	G	0.421875
un	3280695	T	0.25
un	3282371	T	0.244444
un	3283082	A	0.387097
un	3283113	G	0.0810811
un	3284673	T	0.154762
un	3285915	A	0.341463
un	3286050	C	0.37037
un	3287156	G	0.0697674
un	3288613	T	0.47561
un	3288683	T	0.195122
un	3289565	G	0.434211
un	3289686	G	0.0487805
un	3289988	C	0.174419
un	3290328	C	0.244444
un	3290415	C	0.375
un	3291636	G	0.234375
un	3292574	A	0.0138889
un	3293088	T	0.105263
un	3293333	G	0.236111
un	3294228	G	0.0487805
un	3294309	G	0.435897
un	3295330	A	0.0232558
un	3295711	T	0.347222
un	3296043	T	0.0555556
un	3297113	T	0.0116279
un	3297686	C	0.0365854
un	3297862	T	0.0365854
un	3298744	A	0.45122
un	3299083	T	0.486486
un	3299514	A	0.227273
un	3299668	T	0.422222
un	3300607	T	0.371795
un	3301149	A	0.295455
un	3301607	T	0.0681818
un	3302659	C	0.0581395
un	3302762	G	0.5
un	3303669	T	0.272727
un	3304717	A	0.0769231
un	3305025	C	0.097561
un	3305226	T	0.5
un	3306271	A	0.0555556
un	3306938	G	0.322222
un	3307719	A	0.471429
un	3308150	T	0.182927
un	3309895	T	0.162791
un	3310854	G	0.106061
un	3312777	T	0.375
un	3313428	C	0.337838
un	3314083	A	0.360465
un	3314453	A	0.324324
un	3315759	C	0.5
un	3315826	T	0.153846
un	3316716	T	0.279412
un	3317495	T	0.238636
un	3319430	G	0.377778
un	3319972	T	0.256098
un	3320668	A	0.0111111
un	3322455	G	0.1625
un	3322979	T	0.171053
un	3327668	A	0.0657895
un	3327801	C	0.466667
un	3328431	A	0.268293
un	3329646	A	0.166667
un	3330099	G	0.0119048
un	3331251	C	0.289474
un	3332268	A	0.24359
un	3332710	C	0.5
un	3333779	A	0.0777778
un	3334491	T	0.243902
un	3335143	G	0.272727
un	3337226	A	0.355263
un	3337670	G	0.444444
un	3338740	C	0.174419
un	3338964	T	0.383721
un	3341035	G	0.357143
un	3344158	A	0.244186
un	3344664	A	0.313953
un	3345254	G	0.388889
un	3345815	T	0.397727
un	3349974	G	0.1
un	3351387	G	0.233333
un	3352692	A	0.195122
un	3354749	G	0.322222
un	3355882	T	0.174419
un	3358383	C	0.0111111
un	3358566	G	0.487179
un	3359056	T	0.0666667
un	3359072	T	0.102273
un	3359260	C	0.3
un	3360094	C	0.444444
un	3360327	C	0.0625
un	3361059	T	0.411111
un	3361536	G	0.477778
un	3362885	T	0.0121951
un	3362988	A	0.0697674
un	3363310	A	0.0285714
un	3364608	T	0.280488
un	3365120	A	0.231707
un	3365489	T	0.0888889
un	3366612	C	0.2
un	3367845	A	0.238636
un	3368718	G	0.344444
un	3371145	T	0.383721
un	3372964	T	0.284091
un	3373704	A	0.0681818
un	3374490	C	0.431818
un	3375553	T	0.0795455
un	3377190	T	0.0641026
un	3381516	T	0.488889
un	3382509	T	0.0795455
un	3382644	G	0.320513
un	3383090	C	0.342857
un	3383494	G	0.0465116
un	3383624	C	0.108108
un	3384407	C	0.46875
un	3384736	G	0.157143
un	3386041	A	0.0454545
un	3388765	G	0.0119048
un	3389675	A	0.0681818
un	3390626	T	0.118421
un	3392164	A	0.166667
un	3392929	G	0.4125
un	3393799	A	0.159091
un	3395588	A	0.432432
un	3396316	A	0.0333333
un	3399391	T	0.255814
un	3399668	T	0.186047
un	3401164	G	0.0777778
un	3401359	G	0.222222
un	3401916	A	0.215909
un	3402154	T	0.0972222
un	3405124	T	0.267442
un	3405430	A	0.0113636
un	3407005	T	0.255556
un	3408446	G	0.0641026
un	3408737	T	0.113636
un	3410266	T	0.290323
un	3410454	T	0.305556
un	3412916	G	0.178571
un	3413185	T	0.380952
un	3414161	C	0.397059
un	3414398	G	0.181818
un	3416570	T	0.47619
un	3417194	G	0.244444
un	3417936	A	0.342105
un	3419852	G	0.466667
un	3420373	T	0.369048
un	3420644	C	0.0222222
un	3422087	T	0.487179
un	3423072	A	0.0227273
un	3423443	C	0.329545
un	3423892	T	0.220588
un	3424138	C	0.440476
un	3425494	A	0.3
un	3425776	A	0.414634
un	3429033	T	0.202381
un	3432350	T	0.377778
un	3433100	A	0.284091
un	3434278	G	0.409091
un	3434498	A	0.197674
un	3435147	T	0.107143
un	3438259	G	0.0263158
un	3438752	A	0.231707
un	3439491	T	0.0609756
un	3442394	C	0.135135
un	3443662	A	0.0581395
un	3444399	A	0.280488
un	3447090	T	0.288889
un	3447536	A	0.477778
un	3448513	G	0.3125
un	3451825	T	0.136364
un	3453507	T	0.1625
un	3455259	A	0.0581395
un	3458072	T	0.318182
un	3460362	T	0.364865
un	3461494	T	0.303571
un	3462859	T	0.4
un	3464367	A	0.0116279
un	3465749	C	0.244444
un	3466660	A	0.5
un	3467854	G	0.047619
un	3469571	C	0.420455
un	3470945	A	0.484848
un	3471514	C	0.388889
un	3471785	T	0.0340909
un	3472593	A	0.457143
un	3472651	A	0.484375
un	3473039	T	0.0568182
un	3474075	A	0.0833333
un	3474328	C	0.385714
un	3477184	C	0.322222
un	3478084	C	0.195652
un	3478219	G	0.0243902
un	3479092	T	0.0232558
un	3480562	G	0.487805
un	3481817	A	0.104651
un	3483893	A	0.454545
un	3484915	C	0.1
un	3485462	T	0.426829
un	3485602	G	0.181818
un	3486721	G	0.454545
un	3488548	T	0.0113636
un	3490087	T	0.174419
un	3490758	G	0.181818
un	3491318	C	0.4875
un	3493117	T	0.0444444
un	3494143	A	0.345238
un	3496510	G	0.333333
un	3496911	G	0.344444
un	3497680	T	0.367647
un	3497975	C	0.340909
un	3499485	G	0.443182
un	3501525	T	0.384615
un	3502165	A	0.102273
un	3502735	T	0.0340909
un	3505139	A	0.0147059
un	3507480	T	0.430556
un	3509570	T	0.447368
un	3509822	A	0.0454545
un	3510854	C	0.0714286
un	3513002	T	0.047619
un	3513147	T	0.395833
un	3513364	A	0.0882353
un	3513687	A	0.0119048
un	3514497	C	0.125
un	3515010	G	0.411111
un	3516514	T	0.0111111
un	3517382	T	0.318182
un	3517501	A	0.0454545
un	3517774	G	0.269231
un	3517845	A	0.12963
un	3518737	T	0.295455
un	3519585	T	0.192308
un	3520759	C	0.411111
un	3522383	C	0.1
un	3523489	A	0.238636
un	3526563	T	0.4875
un	3529157	G	0.177778
un	3529993	T	0.1
un	3532461	A	0.426471
un	3532891	T	0.238636
un	3533030	A	0.4375
un	3533689	T	0.444444
un	3534980	T	0.485294
un	3535878	G	0.109756
un	3536584	G	0.233333
un	3537604	G	0.377778
un	3539234	C	0.107143
un	3543002	G	0.486111
un	3543636	C	0.104651
un	3546951	A	0.0555556
un	3547756	T	0.25
un	3549339	T	0.0340909
un	3549511	A	0.0340909
un	3549727	A	0.255556
un	3550016	G	0.288889
un	3550084	T	0.0454545
un	3555847	G	0.397727
un	3556762	C	0.344444
un	3557854	A	0.477778
un	3558713	A	0.0340909
un	3559530	A	0.027027
un	3561924	C	0.0789474
un	3563676	A	0.261364
un	3565089	C	0.0681818
un	3567767	A	0.423077
un	3570625	A	0.431818
un	3572004	A	0.428571
un	3573711	T	0.461538
un	3574323	G	0.25641
un	3574483	C	0.188889
un	3575491	T	0.0568182
un	3575622	A	0.5
un	3575728	G	0.225806
un	3575926	T	0.375
un	3577405	G	0.361111
un	3578197	G	0.135135
un	3578590	A	0.363636
un	3579057	C	0.193182
un	3580113	T	0.378378
un	3581074	T	0.217949
un	3582430	C	0.341463
un	3583505	G	0.0384615
un	3587540	G	0.321429
un	3592605	C	0.255556
un	3593122	C	0.319444
un	3594881	A	0.433333
un	3596312	A	0.0384615
un	3596607	A	0.136364
un	3596803	T	0.151163
un	3596964	G	0.225
un	3598324	A	0.271429
un	3599477	G	0.171053
un	3601091	A	0.025
un	3601541	T	0.319444
un	3603266	A	0.0714286
un	3603855	G	0.0454545
un	3606558	C	0.0444444
un	3606950	G	0.486842
un	3608839	C	0.5
un	3608941	T	0.144444
un	3609022	C	0.154762
un	3611353	T	0.256098
un	3612865	G	0.195122
un	3614695	A	0.395349
un	3616898	G	0.410256
un	3617344	A	0.4875
un	3617514	G	0.388889
un	3617865	C	0.352273
un	3618081	C	0.313953
un	3618610	C	0.214286
un	3619710	T	0.209302
un	3621441	C	0.357143
un	3621894	C	0.0697674
un	3622033	A	0.416667
un	3623829	A	0.25
un	3624362	G	0.181818
un	3624444	C	0.430233
un	3624978	T	0.256098
un	3625513	A	0.372093
un	3626253	A	0.102273
un	3627741	C	0.311111
un	3630920	C	0.351852
un	3631168	A	0.234375
un	3631542	C	0.0512821
un	3631752	T	0.0588235
un	3632924	G	0.130952
un	3633576	T	0.0666667
un	3633754	T	0.166667
un	3634910	T	0.047619
un	3636829	G	0.147727
un	3637429	G	0.464286
un	3639789	C	0.366667
un	3641349	A	0.179487
un	3641583	T	0.178571
un	3642678	A	0.265625
un	3643718	T	0.25
un	3647685	G	0.0609756
un	3650562	A	0.133333
un	3650753	A	0.0609756
un	3651900	C	0.348837
un	3653805	A	0.47561
un	3656091	A	0.345238
un	3656931	G	0.4125
un	3658687	T	0.2875
un	3659842	C	0.472973
un	3661683	A	0.488095
un	3662902	G	0.421875
un	3663586	T	0.434211
un	3664119	T	0.0952381
un	3664418	T	0.0263158
un	3668537	A	0.209302
un	3669816	T	0.344444
un	3669877	T	0.391892
un	3675161	A	0.235294
un	3782587	T	0.102273
un	4796188	T	0.0588235
un	4799234	G	0.175676
un	4800675	A	0.0641026
un	4801307	G	0.37037
un	4921948	C	0.0625
un	4926886	A	0.33871
un	4932980	A	0.157895
un	5195895	C	0.258065
un	5201192	T	0.365854
un	5206818	T	0.402439
un	5211314	A	0.0416667
un	5217376	T	0.27381
un	5227703	T	0.1125
un	5268298	T	0.236111
un	5275878	A	0.0285714
un	5288017	A	0.258065
un	5315368	A	0.0243902
un	5316627	C	0.280488
un	5346421	T	0.5
un	5374896	A	0.244444
un	5378401	A	0.134146
un	5445895	T	0.146341
un	5467123	T	0.170455
un	5482798	C	0.0555556
un	5493756	A	0.309524
un	5538200	T	0.0116279
un	5542452	T	0.0340909
un	5572110	A	0.426471
un	5579424	A	0.284091
un	5713105	G	0.103448
un	5821947	C	0.325581
un	5844168	A	0.311111
un	5893197	C	0.397727
un	5894983	G	0.0666667
un	5903021	G	0.0930233
un	5956478	T	0.171053
un	5963524	G	0.392857
un	5964354	C	0.0111111
un	5993768	T	0.139535
un	6001952	C	0.475
un	6009442	A	0.0285714
un	6011530	A	0.3875
un	6012626	C	0.486842
un	6032627	T	0.268293
un	6037451	C	0.283333
un	6037739	C	0.104651
un	6043859	A	0.0888889
un	6054786	T	0.269231
un	6055573	G	0.458333
un	6056445	A	0.2
un	6084089	T	0.125
un	6090004	A	0.0142857
un	6090707	T	0.1
un	6097579	A	0.284091
un	6102984	T	0.0675676
un	6104569	A	0.233333
un	6148119	A	0.1375
un	6220801	A	0.402778
un	6290814	A	0.391892
un	6327706	T	0.188889
un	6328648	A	0.127907
un	6359843	C	0.0568182
un	6359942	T	0.274194
un	6363065	C	0.0113636
un	6406606	G	0.464286
un	6414839	C	0.426471
un	6415085	T	0.115385
un	6460590	A	0.223684
un	6465259	T	0.179487
un	6465721	A	0.2
un	6473443	C	0.0238095
un	6482104	C	0.0238095
un	6516636	T	0.3375
un	6556112	T	0.488889
un	6557148	C	0.193182
un	6562484	G	0.321429
un	6595413	T	0.383721
un	6598571	T	0.319444
un	6613687	T	0.352273
un	6615606	C	0.488372
un	6623872	A	0.205128
un	6637322	A	0.443182
un	6637397	T	0.0333333
un	6652095	A	0.430233
un	6652268	A	0.2125
un	6655205	C	0.22619
un	6661667	T	0.405405
un	6669118	T	0.302632
un	6676554	T	0.372093
un	6678397	G	0.460526
un	6679386	C	0.34375
un	6697744	T	0.272727
un	6697905	T	0.204545
un	6698722	G	0.0833333
un	6700524	T	0.337209
un	6733861	C	0.0227273
un	6767069	T	0.0454545
un	6772153	C	0.354167
un	6778008	A	0.413793
un	6854774	T	0.207317
un	6877448	A	0.115385
un	6878582	G	0.392857
un	6888779	T	0.439024
un	6888923	A	0.0795455
un	6889552	G	0.105263
un	6937380	A	0.122222
un	6961051	T	0.0454545
un	6968595	T	0.0131579
un	6973892	T	0.152778
un	6974056	A	0.0595238
un	6974480	T	0.324324
un	6976187	A	0.0810811
un	6976881	G	0.457143
un	6984232	A	0.027027
un	6993410	G	0.397059
un	6995969	T	0.0333333
un	6999593	T	0.464286
un	7009689	A	0.135135
un	7010394	A	0.223684
un	7041271	A	0.423077
un	7043219	A	0.444444
un	7048615	T	0.0333333
un	7050234	A	0.340909
un	7053869	C	0.0119048
un	7093434	G	0.476744
un	7111859	T	0.127907
un	7147642	T	0.284091
un	7152871	A	0.215909
un	7211049	G	0.322222
un	7212210	G	0.458333
un	7212322	A	0.202703
un	7230508	T	0.409091
un	7242174	T	0.0340909
un	7242632	T	0.171053
un	7242718	C	0.157143
un	7285053	A	0.4
un	7287160	C	0.0116279
un	7292594	T	0.333333
un	7351640	T	0.375
un	7373087	A	0.284091
un	7380225	A	0.0714286
un	7389669	G	0.233333
un	7391452	G	0.243902
un	7392225	T	0.0833333
un	7395594	C	0.290698
un	7401685	G	0.0540541
un	7401954	A	0.355556
un	7403772	C	0.130952
un	7420177	A	0.0972222
un	7432242	A	0.295455
un	7454357	C	0.454545
un	7456830	T	0.25641
un	7458035	G	0.466667
un	7519466	T	0.215909
un	7520428	C	0.142857
un	7542903	T	0.102273
un	7545171	C	0.0128205
un	7548815	A	0.0454545
un	7555131	G	0.160714
un	7561013	A	0.345238
un	7564990	A	0.223684
un	7565221	A	0.363636
un	7596323	G	0.378378
un	7599575	T	0.1375
un	7603023	A	0.097561
un	7603289	C	0.310811
un	7603532	C	0.421053
un	7608860	T	0.358974
un	7610863	A	0.344444
un	7616726	A	0.305556
un	7622856	T	0.243902
un	7631586	A	0.223684
un	7631639	C	0.109756
un	7643636	T	0.188889
un	7649541	G	0.0348837
un	7650298	T	0.375
un	7654855	A	0.322222
un	7657532	G	0.0111111
un	7659175	C	0.0588235
un	7688143	A	0.487805
un	7690048	C	0.465909
un	7693546	T	0.413793
un	7697196	A	0.0909091
un	7698277	T	0.174419
un	7703453	C	0.144737
un	7715850	T	0.235294
un	7728803	A	0.0128205
un	7733605	G	0.474359
un	7749781	T	0.306818
un	7755585	A	0.125
un	7757689	G	0.211111
un	7763183	A	0.0285714
un	7776191	A	0.0833333
un	7785452	G	0.397059
un	7789179	A	0.3
un	7856800	G	0.466667
un	7861349	G	0.344444
un	7861520	G	0.0930233
un	7864290	G	0.385714
un	7875606	T	0.166667
un	7896863	G	0.193182
un	7904085	C	0.0813953
un	7907541	C	0.385714
un	7915583	G	0.351351
un	7916622	G	0.178571
un	7956295	G	0.0135135
un	7975557	T	0.030303
un	8001493	A	0.242424
un	8008138	A	0.366667
un	8013078	T	0.472973
un	8025601	C	0.353659
un	8026753	G	0.19697
un	8032935	T	0.306818
un	8075458	G	0.257143
un	8075602	C	0.015625
un	8084619	A	0.0333333
un	8093351	G	0.25
un	8098213	A	0.188889
un	8104394	A	0.285714
un	8127127	T	0.333333
un	8131727	T	0.364865
un	8135681	G	0.47619
un	8139508	A	0.0512821
un	8160013	C	0.305556
un	8162168	T	0.416667
un	8169479	A	0.2375
un	8192440	C	0.422222
un	8193128	A	0.277778
un	8196909	C	0.19697
un	8197371	G	0.137931
un	8198330	A	0.244444
un	8199112	A	0.195122
un	8219011	T	0.228571
un	8231105	T	0.21875
un	8247421	A	0.118421
un	8248441	T	0.314286
un	8258472	T	0.354839
un	8270452	C	0.0227273
un	8271457	T	0.0512821
un	8272582	T	0.102564
un	8279625	G	0.170455
un	8305223	A	0.2625
un	8316017	T	0.0277778
un	8317440	C	0.127907
un	8322216	T	0.297619
un	8322369	C	0.27027
un	8324512	A	0.0454545
un	8324981	C	0.386364
un	8326004	C	0.166667
un	8340255	A	0.324324
un	8347487	G	0.134146
un	8351324	C	0.0119048
un	8360789	T	0.111111
un	8372945	T	0.216216
un	8373385	T	0.0394737
un	8380368	C	0.416667
un	8381550	G	0.416667
un	8390739	C	0.397059
un	8435690	T	0.3875
un	8438980	T	0.0227273
un	8439180	T	0.428571
un	8460587	T	0.025
[truncated: 40,438 more rows]
