# Supplementary material for: Geographic population genetic structure and diversity of Sophora moorcroftiana based on genotyping-by-sequencing (GBS)
Source: PeerJ. 2020 Aug 6;8:e9609. doi: 10.7717/peerj.9609 (PMC7676378; doi:10.7717/peerj.9609)
Supplement: Supplemental Information 3 [file peerj-08-9609-s003.xls]

## Sheet: subgroup 1
		Ho	He
un	21947	0.0232558	0.0230233
un	190200	0.2375	0.29675
un	240837	0.369048	0.380879
un	244134	0.243243	0.490811
un	246453	0.0547945	0.0787779
un	247397	0.325301	0.425714
un	249604	0.602564	0.421026
un	273766	0.3	0.36225
un	282836	0.025	0.0246281
un	300573	0.189873	0.19205
un	331683	0.457831	0.467952
un	334334	0.0394737	0.0636842
un	343028	0.283951	0.260988
un	346712	0.240964	0.296145
un	347260	0.091954	0.108378
un	350002	0.472973	0.45973
un	352577	0.15	0.15975
un	352700	0.465116	0.4611
un	359610	0.246377	0.257971
un	368803	0.12987	0.121444
un	370805	0.340909	0.386136
un	388179	0.0657895	0.292105
un	389700	0.415584	0.438514
un	394685	0.551282	0.481538
un	400642	0.270588	0.2982
un	407683	0.091954	0.147948
un	407855	0.0769231	0.184103
un	408166	0.287671	0.481644
un	410515	0.333333	0.322857
un	411820	0.259259	0.389952
un	425156	0.303371	0.315955
un	431141	0.438202	0.354607
un	443800	0.121951	0.195366
un	449928	0.309524	0.293333
un	457544	0.373333	0.4928
un	470992	0.0227273	0.0225
un	476676	0.180556	0.22906
un	487487	0.384615	0.498718
un	487713	0.0632911	0.0612658
un	495092	0.1625	0.381173
un	515453	0.521127	0.485706
un	519855	0.0740741	0.071358
un	525209	0.975309	0.5
un	534813	0.526316	0.48309
un	538099	0.364865	0.400541
un	542945	0.2	0.21875
un	555991	0.779221	0.475584
un	556699	0.232877	0.378356
un	569228	0.109589	0.150843
un	571966	0.166667	0.152756
un	576614	0.292683	0.489268
un	580345	0.103896	0.244935
un	584369	0.213333	0.47433
un	599159	0.0972222	0.117222
un	605299	0.0227273	0.0444268
un	609714	0.36	0.311908
un	614087	0.95122	0.49878
un	615234	0.12	0.2408
un	618052	0.0493827	0.0481481
un	618135	0.0897436	0.173846
un	627562	0.148148	0.216446
un	630176	0.128205	0.204103
un	638563	0.0697674	0.129767
un	654394	0.512821	0.381282
un	655315	0.0273973	0.173425
un	656819	0.178571	0.200619
un	659743	0.205479	0.364471
un	662837	0.382716	0.456049
un	662931	0.226667	0.2408
un	668779	0.0120482	0.0119291
un	673029	0.922078	0.499675
un	673191	0.142857	0.156737
un	677801	0.139535	0.129767
un	679299	0.930556	0.499167
un	688124	0.16092	0.185517
un	694533	0.590361	0.495361
un	695910	0.342105	0.316842
un	698770	0.1	0.15975
un	702125	0.536585	0.495184
un	712199	0.0684932	0.205753
un	723971	0.272727	0.351253
un	724374	0.123288	0.205753
un	724731	0.478873	0.364225
un	725376	0.0779221	0.0749253
un	726490	0.136364	0.267576
un	732597	0.256098	0.241127
un	734678	0.360465	0.480465
un	746269	0.333333	0.389952
un	747585	0.514286	0.382
un	755522	0.594595	0.428378
un	761402	0.64	0.4352
un	764477	0.25	0.32
un	765898	0.0945946	0.137568
un	768023	0.308642	0.324444
un	769500	0.298507	0.418806
un	770595	0.307692	0.42608
un	773039	0.134146	0.483234
un	786106	0.341463	0.314146
un	792002	0.684211	0.450191
un	794019	0.25	0.218684
un	796045	0.346667	0.4978
un	801920	0.435897	0.42608
un	802041	0.0375	0.0605
un	804898	0.113924	0.12951
un	812525	0.222222	0.1975
un	814573	0.139241	0.151032
un	814706	0.378378	0.394406
un	819041	0.0416667	0.0408333
un	823434	0	0.0252596
un	834889	0.164384	0.421096
un	838366	0.179487	0.381282
un	842457	0.310811	0.451696
un	842724	0.0133333	0.0132018
un	844881	0.554217	0.400651
un	848254	0.0930233	0.205489
un	848356	0.0348837	0.0564019
un	852513	0.0705882	0.0681096
un	853447	0.0506329	0.0730472
un	867125	0.112676	0.130986
un	872290	0.0253165	0.0249399
un	874765	0.0821918	0.0787779
un	876615	0	0.0454598
un	876698	0.146667	0.2408
un	877654	0.88764	0.495955
un	881274	0.310345	0.347816
un	882317	0.152778	0.186667
un	885595	0.344828	0.37786
un	887899	0.0379747	0.0846728
un	889577	0.246753	0.499675
un	890580	0.0121951	0.0120746
un	892861	0.181818	0.499935
un	894059	0	0.0235714
un	895881	0.520548	0.409863
un	901968	0.0410959	0.0912329
un	921455	0.463415	0.495184
un	923086	0.091954	0.0877112
un	924064	0.310811	0.495474
un	925496	0.012987	0.0128588
un	927272	0.113636	0.107171
un	932375	0.0689655	0.108378
un	937918	0.468354	0.488419
un	940471	0.195402	0.292874
un	942255	0.236842	0.265956
un	943285	0.35443	0.423038
un	945897	0.025	0.04875
un	946020	0.372093	0.344186
un	950285	0.373494	0.434699
un	952110	0.144737	0.198684
un	952583	0.432432	0.486826
un	953224	0.0229885	0.0227586
un	958342	0.358974	0.393512
un	968922	0.888889	0.499259
un	973836	0.168675	0.247379
un	974049	0.133333	0.169223
un	979690	0.252874	0.254167
un	980419	0.459459	0.353871
un	987383	0.037037	0.0598692
un	993231	0.0526316	0.188421
un	994870	0.328767	0.274695
un	995755	0	0.0222472
un	998385	0.207792	0.186234
un	1000423	0.207792	0.344071
un	1001076	0.282353	0.394752
un	1002329	0.109589	0.216164
un	1005144	0.225	0.237155
un	1011188	0.54023	0.5
un	1012827	0.376471	0.441817
un	1014868	0.523256	0.443191
un	1019332	0.455696	0.471139
un	1022099	0.0333333	0.0327778
un	1024190	0.101449	0.121902
un	1024617	0.909091	0.495844
un	1024974	0.316456	0.396203
un	1037107	0.278481	0.291646
un	1037416	0.183099	0.189014
un	1038502	0.16129	0.14825
un	1044464	0.22619	0.21881
un	1044956	0.0875	0.0836355
un	1046587	0.39759	0.318554
un	1046912	0.114286	0.107714
un	1046998	0.915663	0.496386
un	1047545	0.292683	0.328699
un	1048302	0.0519481	0.165303
un	1058462	0.306818	0.290227
un	1060458	0.430233	0.426346
un	1075705	0.928571	0.499762
un	1075980	0.116883	0.110014
un	1076720	0.419753	0.426737
un	1083915	0.280488	0.241127
un	1091464	0.0930233	0.109535
un	1097490	0.168831	0.289183
un	1106312	0.146341	0.13561
un	1108442	0.292683	0.380976
un	1110305	0.547619	0.49881
un	1110335	0.280488	0.362517
un	1117326	0.351351	0.447372
un	1121386	0.529412	0.389248
un	1121565	0.560976	0.449756
un	1122429	0.763889	0.478333
un	1123786	0.223529	0.2982
un	1128371	0.306818	0.259773
un	1129774	0.986301	0.499931
un	1135428	0.255814	0.256598
un	1138615	0.0125	0.0123765
un	1151736	0.1	0.114765
un	1158539	0.144928	0.182319
un	1170858	0.202381	0.200619
un	1174908	0	0.461622
un	1179308	0.0945946	0.090123
un	1179517	0.402299	0.45534
un	1180709	0.0238095	0.0235714
un	1182260	0.506849	0.426497
un	1182443	0.478261	0.449196
un	1184869	0.453333	0.4352
un	1185417	0.226667	0.311908
un	1193033	0.155844	0.186234
un	1196648	0	0.0241463
un	1205625	0.306667	0.397253
un	1207564	0.358974	0.415897
un	1208983	0.075	0.11725
un	1211620	0.0117647	0.0116484
un	1222142	0.119048	0.24491
un	1223360	0.0227273	0.0225
un	1223475	0.269231	0.33359
un	1224272	0.171429	0.18
un	1228472	0.166667	0.191332
un	1229029	0.376812	0.39913
un	1230312	0.534091	0.496818
un	1232360	0.137931	0.22092
un	1238954	0.409639	0.454633
un	1242445	0.108434	0.12375
un	1244427	0.0617284	0.082716
un	1248456	0.494118	0.469474
un	1249441	0.141176	0.131192
un	1250390	0.954023	0.49977
un	1251755	0.3875	0.368671
un	1252818	0.0379747	0.0372152
un	1253779	0.193182	0.243722
un	1253894	0.045977	0.108378
un	1253935	0.0963855	0.113253
un	1255891	0.0493827	0.216446
un	1257022	0.209302	0.430764
un	1259580	0.223684	0.274832
un	1261907	0.459459	0.447372
un	1263949	0.185714	0.274571
un	1269220	0.231707	0.375046
un	1270588	0.118421	0.111433
un	1270727	0.802632	0.489474
un	1276642	0.113924	0.107455
un	1277438	0.474359	0.463777
un	1281354	0.369048	0.494286
un	1283159	0.195122	0.249848
un	1287377	0.171429	0.224111
un	1293607	0.924051	0.497152
un	1295131	0.24	0.231097
un	1297112	0.482759	0.498391
un	1297789	0.321429	0.315714
un	1298184	0.256757	0.375051
un	1303496	0.458824	0.493117
un	1305582	0.0333333	0.0327778
un	1308280	0.493506	0.371688
un	1308766	0.0568182	0.0552273
un	1309416	0.1875	0.189899
un	1310756	0.802469	0.480494
un	1313683	0.155556	0.14346
un	1316137	0.204545	0.201454
un	1317873	0.614286	0.425632
un	1319285	0.353659	0.362517
un	1319642	0.41573	0.366446
un	1321884	0.0574713	0.0558621
un	1325463	0.412698	0.463577
un	1326677	0.271605	0.23472
un	1328381	0.357143	0.482783
un	1329252	0.056338	0.130986
un	1330566	0.844156	0.494545
un	1332262	0.410256	0.415897
un	1332895	0.329114	0.471139
un	1336329	0.166667	0.251378
un	1337597	0.987952	0.49994
un	1337714	0.0972222	0.0925
un	1338838	0.252874	0.270031
un	1340159	0.24	0.335645
un	1344181	0.333333	0.2952
un	1344396	0.0625	0.0605
un	1345154	0.366197	0.31662
un	1345621	0.440476	0.494286
un	1347766	0.101266	0.0960881
un	1348377	0.222222	0.46642
un	1349003	0.0512821	0.42608
un	1359543	0.0121951	0.0359712
un	1365561	0.505747	0.476152
un	1367132	0.211268	0.210704
un	1370632	0.235294	0.32
un	1374260	0.611111	0.424444
un	1375452	0.506494	0.378182
un	1377194	0.670588	0.477586
un	1378561	0.511905	0.479524
un	1385330	0.191781	0.216164
un	1386602	0.321429	0.368972
un	1388531	0.0681818	0.0659091
un	1389922	0.131579	0.122895
un	1393584	0.0117647	0.0116484
un	1393723	0.0833333	0.101429
un	1393862	0.205128	0.204103
un	1394420	0.310345	0.321379
un	1401909	0.581395	0.497616
un	1403184	0.329114	0.423038
un	1405127	0.333333	0.401235
un	1408247	0.225	0.237155
un	1411473	0.0113636	0.0112513
un	1417142	0.164384	0.216164
un	1417765	0.25	0.218684
un	1419623	0.0933333	0.1128
un	1420389	0.25	0.253333
un	1423866	0.958904	0.499931
un	1424981	0.0795455	0.0970455
un	1426982	0.258824	0.290672
un	1427489	0.0116279	0.011513
un	1431898	0.060241	0.102542
un	1433273	0.197368	0.274832
un	1439376	0.52439	0.398219
un	1443975	0.213483	0.28764
un	1446100	0.793103	0.483048
un	1447018	0.284091	0.275227
un	1447172	0.513889	0.49757
un	1455125	0.402439	0.493964
un	1455839	0.211268	0.189014
un	1457666	0.357143	0.489762
un	1458674	0.149254	0.16311
un	1459211	0.45	0.49975
un	1460193	0.657534	0.450411
un	1460918	0.0365854	0.103768
un	1461685	0.35443	0.351899
un	1467460	0.142857	0.132615
un	1469220	0.195402	0.194575
un	1473329	0.448276	0.490516
un	1476849	0.126437	0.118391
un	1477058	0.231884	0.26801
un	1478664	0.0789474	0.122895
un	1479317	0.0240964	0.0696386
un	1481608	0.565789	0.492961
un	1482420	0.141026	0.213947
un	1484839	0.275	0.28875
un	1485216	0.0795455	0.0763636
un	1493065	0.356322	0.36023
un	1499673	0.26087	0.462029
un	1500069	0.266667	0.452994
un	1502011	0.0449438	0.0651685
un	1505166	0.788732	0.487959
un	1505541	0.213483	0.190696
un	1509262	0.418605	0.380698
un	1512053	0.108434	0.144337
un	1513193	0.216216	0.192864
un	1513970	0.038961	0.0381818
un	1514222	0.267442	0.280381
un	1515409	0.453333	0.378317
un	1517328	0.987342	0.499937
un	1525969	0.415584	0.485714
un	1541598	0.947368	0.498618
un	1541984	0.974026	0.499675
un	1542739	0.231707	0.204878
un	1543512	0.0810811	0.0778378
un	1547820	0.202532	0.239747
un	1548344	0.0487805	0.047561
un	1548525	0.185185	0.225679
un	1549387	0.627907	0.499767
un	1550693	0.119048	0.111905
un	1551937	0.30303	0.470606
un	1553218	0.329412	0.35984
un	1553765	0.325301	0.332771
un	1553864	0.1375	0.189899
un	1555030	0.0114943	0.0113806
un	1561740	0.28	0.2408
un	1562996	0.573333	0.499667
un	1563893	0.222222	0.301728
un	1564024	0.402439	0.467252
un	1568610	0.416667	0.368972
un	1572149	0.95122	0.49878
un	1573131	0.329412	0.347136
un	1575495	0.0595238	0.0798714
un	1580043	0.1625	0.14925
un	1585929	0.41573	0.474772
un	1586145	0.860759	0.493482
un	1588299	0.27381	0.315714
un	1590906	0.0769231	0.0972952
un	1591085	0.423529	0.372
un	1592146	0.914634	0.496341
un	1593472	0.78481	0.476896
un	1595464	0.356164	0.371507
un	1597905	0.164384	0.195179
un	1599304	0.0606061	0.14
un	1600279	0.372093	0.302872
un	1603501	0.146667	0.221229
un	1606485	0.480519	0.487792
un	1607212	0.261905	0.386667
un	1607353	0.25	0.494286
un	1611080	0.0833333	0.101429
un	1613693	0.0987654	0.115802
un	1616951	0	0.107171
un	1617452	1	0.5
un	1622167	0.147727	0.210138
un	1625208	0.435294	0.453176
un	1625632	0.809524	0.481905
un	1626819	0.333333	0.292366
un	1627908	0.48	0.489265
un	1630871	0.0123457	0.0122237
un	1631557	0.04	0.0392
un	1632240	0.0253165	0.0249399
un	1633021	0.269663	0.280225
un	1633650	0.305556	0.388526
un	1634691	0.197674	0.214419
un	1635485	0.216867	0.247379
un	1638727	0.310811	0.262532
un	1643117	0.0909091	0.0867532
un	1644690	0.135802	0.147654
un	1646507	0.202532	0.257628
un	1650317	0.24359	0.33359
un	1651405	0.243902	0.314146
un	1653495	0.430233	0.494477
un	1657582	0.341176	0.340548
un	1660813	0.0337079	0.0546067
un	1662064	0.372093	0.302872
un	1662258	0.186667	0.231097
un	1664066	0.075	0.072134
un	1664654	0.0246914	0.0244444
un	1664895	0.011236	0.0111248
un	1667986	0.135593	0.410169
un	1671091	0.191176	0.481765
un	1671618	0.94186	0.498314
un	1673206	0.204545	0.183636
un	1673589	0.454545	0.375
un	1680365	0.426966	0.439326
un	1686313	0.2375	0.3555
un	1690851	0.367089	0.344893
un	1694517	0.146067	0.20809
un	1694939	0.267442	0.324186
un	1698040	0.382716	0.463144
un	1698379	0.205128	0.184103
un	1699842	0.38961	0.329264
un	1700576	0.341176	0.42
un	1703017	0.283951	0.378025
un	1703287	0.38961	0.499221
un	1704690	0.850575	0.498391
un	1705745	0.123288	0.283836
un	1706296	0.119048	0.111905
un	1713394	0.282051	0.381282
un	1713715	0.0568182	0.0552273
un	1714426	0.181818	0.225974
un	1717785	0.279412	0.261176
un	1719279	0.215909	0.243722
un	1720003	0.986111	0.499931
un	1720129	0.0365854	0.0359712
un	1722780	0.261905	0.227619
un	1724313	0.11236	0.106067
un	1726738	0	0.406667
un	1728994	0.168675	0.19335
un	1729334	0.0348837	0.0342983
un	1733998	0.372093	0.39186
un	1736061	0.317073	0.433102
un	1736210	0.0909091	0.146461
un	1737544	0.474359	0.49
un	1739271	0.410959	0.495342
un	1739477	0.105263	0.247632
un	1742293	0.277108	0.303772
un	1742773	0.226667	0.20096
un	1751388	0.13253	0.238703
un	1755614	0.0357143	0.0351149
un	1756531	0.253731	0.412625
un	1758368	0.0128205	0.0126939
un	1761053	0.321429	0.392215
un	1763794	0.0810811	0.125946
un	1770305	0.136986	0.150843
un	1772545	0.27381	0.484048
un	1773021	0.246914	0.216446
un	1773245	0.106667	0.124417
un	1773380	0.337209	0.350698
un	1773564	0.271605	0.345679
un	1773688	0.0240964	0.0238554
un	1774602	0.318841	0.469642
un	1777297	0.439024	0.499756
un	1777783	0.075	0.11725
un	1778121	0.25	0.218725
un	1778306	0.571429	0.475584
un	1778533	0.505882	0.497471
un	1780992	0.317073	0.298939
un	1783262	0.0416667	0.164283
un	1783295	0.402439	0.490976
un	1785524	0.269663	0.249438
un	1786160	0.139535	0.129767
un	1787265	0.038961	0.0628571
un	1788787	0.342105	0.491316
un	1788923	0.284091	0.259773
un	1789379	0	0.0244444
un	1789778	0.329412	0.275144
un	1789875	0.0116279	0.011513
un	1792585	0.309524	0.427381
un	1794211	0.977273	0.5
un	1794954	0.0813953	0.0781395
un	1796496	0.0238095	0.0235714
un	1797151	0.038961	0.0628571
un	1799370	0.375	0.46225
un	1799934	0.0595238	0.057745
un	1800148	0.158537	0.166199
un	1800206	0.27027	0.289634
un	1802301	0.173333	0.311908
un	1806537	0.291139	0.5
un	1807487	0.536585	0.492621
un	1810052	0.435294	0.410353
un	1811818	0.333333	0.340854
un	1818626	0.223684	0.218684
un	1825109	0.329114	0.323038
un	1825690	0.12987	0.186234
un	1825817	0.0898876	0.0858427
un	1827922	0.763158	0.48309
un	1829897	0.0120482	0.0119291
un	1830132	0.348315	0.315955
un	1830995	0.392405	0.488419
un	1832109	0.025	0.072134
un	1832820	0.139241	0.211646
un	1835315	0.288889	0.345705
un	1836738	0.0533333	0.0768
un	1837910	0.26087	0.453623
un	1843322	0.0714286	0.0907143
un	1845264	0.546512	0.494477
un	1848320	0.207317	0.185854
un	1850798	0.448276	0.461901
un	1851588	0.0909091	0.127045
un	1852062	0.2875	0.29675
un	1853638	0.607143	0.498274
un	1855790	0.45977	0.451891
un	1856384	0.177778	0.18
un	1858151	0.444444	0.496528
un	1860345	0.263158	0.450191
un	1863327	0.402597	0.498701
un	1865509	0.179487	0.242308
un	1865739	0.325843	0.329289
un	1866221	0.0641026	0.131026
un	1866368	0.16	0.190559
un	1866930	0.060241	0.102542
un	1867582	0.197183	0.333239
un	1867676	0.269231	0.318462
un	1867994	0.186047	0.187442
un	1869736	0.047619	0.0464286
un	1870360	0.256757	0.298284
un	1871891	0.348837	0.39186
un	1872102	0.164557	0.266329
un	1873842	0.380952	0.308333
un	1874824	0.247059	0.216563
un	1875380	0.464789	0.432958
un	1877942	0.0246914	0.0244444
un	1878871	0.0454545	0.0444268
un	1879025	0.9125	0.499937
un	1879524	0.356322	0.383448
un	1880065	0.139241	0.12951
un	1882659	0.292135	0.265169
un	1883657	0.710526	0.465334
un	1884786	0.471264	0.483048
un	1886544	0.289157	0.389639
un	1889366	0.436782	0.428046
un	1894526	0.426829	0.48738
un	1895926	0.227848	0.257628
un	1896037	0.292683	0.342683
un	1896556	0.177215	0.201873
un	1896837	0.0886076	0.107455
un	1897554	0.025641	0.05
un	1899367	0.168831	0.196364
un	1899498	0.0724638	0.237391
un	1906554	0.121951	0.13561
un	1907070	0.153846	0.22359
un	1907216	0.235955	0.225031
un	1909296	0.116883	0.175844
un	1912108	0.849315	0.488697
un	1913293	0.453488	0.480465
un	1915436	0.0779221	0.0749253
un	1918802	0.150685	0.226407
un	1921600	0.0921053	0.0878947
un	1922050	0.0243902	0.0241463
un	1922389	0	0.134113
un	1926791	0.115385	0.131026
un	1928684	0.651163	0.439135
un	1930064	0.234568	0.24361
un	1930731	0.127907	0.119767
un	1932886	0.0581395	0.0564019
un	1933491	0.213333	0.444459
un	1939610	0.121951	0.13561
un	1940082	0.03125	0.0307764
un	1941692	0.264368	0.229425
un	1946260	0.102564	0.483846
un	1948742	0.321839	0.328199
un	1950954	0.406977	0.426346
un	1958264	0.241379	0.212274
un	1960061	0.445783	0.5
un	1962115	0.25974	0.244935
un	1963435	0.0769231	0.0739649
un	1966585	0.405063	0.482025
un	1966655	0.147727	0.136818
un	1968098	0.0875	0.106138
un	1969283	0.0361446	0.0355379
un	1969914	0.149425	0.157568
un	1973400	0.426667	0.47433
un	1976567	0.37931	0.394253
un	1976688	0.157303	0.163596
un	1978924	0.430233	0.464186
un	1980132	0.22973	0.262532
un	1980182	0.025641	0.242308
un	1980766	0.493151	0.397808
un	1982471	0.453333	0.444459
un	1986997	0.102273	0.136818
un	1990136	0.0344828	0.0558621
un	1991556	0.36	0.2952
un	1991667	0.170455	0.210138
un	1992791	0.0555556	0.054
un	1993829	0.15942	0.146667
un	1994241	0.388235	0.389248
un	1996277	0.267606	0.307985
un	1996735	0.0243902	0.0241463
un	1998097	0.320513	0.410513
un	1998713	0.310345	0.478621
un	2001929	0.454545	0.449381
un	2002583	0.369048	0.356505
un	2006438	0	0.239747
un	2008955	0.486842	0.497895
un	2009075	0.097561	0.283171
un	2011989	0.378049	0.408952
un	2012598	0.397727	0.465848
un	2013238	0.349398	0.458248
un	2013883	0.104651	0.0991745
un	2015093	0.22973	0.223784
un	2016529	0.185185	0.293914
un	2018498	0.5	0.477081
un	2020085	0.225	0.255
un	2021167	0.303371	0.302022
un	2023904	0.127907	0.119767
un	2024576	0.102273	0.0970455
un	2025531	0.276316	0.308775
un	2025794	0.287356	0.292874
un	2025995	0.333333	0.408988
un	2026829	0.192771	0.447055
un	2027279	0.328767	0.44137
un	2028525	0.0694444	0.164283
un	2031803	0.5	0.499932
un	2032223	0.108434	0.12375
un	2032328	0.316456	0.437215
un	2034431	0.120482	0.113253
un	2035074	0.0235294	0.0232941
un	2036044	0.410256	0.5
un	2036618	0.394737	0.494474
un	2037529	0.888889	0.499938
un	2039410	0.38961	0.481039
un	2040104	0.376623	0.41369
un	2040942	0.0886076	0.211646
un	2042178	0.346154	0.476221
un	2043186	0.125	0.117172
un	2044752	0.164706	0.242499
un	2047084	0.636364	0.487792
un	2047768	0.565789	0.499934
un	2049743	0.130952	0.162619
un	2054234	0.410959	0.421096
un	2055961	0	0.0244444
un	2056559	0.247191	0.233258
un	2056802	0.4625	0.4655
un	2058380	0.192308	0.232979
un	2059558	0.0263158	0.122895
un	2063498	0.337079	0.404045
un	2066503	0.0128205	0.0126939
un	2067475	0.444444	0.472527
un	2068874	0.394366	0.41662
un	2072585	0.367816	0.409587
un	2074358	0.123457	0.115802
un	2074576	0.0266667	0.0262702
un	2077462	0.012987	0.0381818
un	2077658	0.289157	0.365783
un	2079073	0.104651	0.0991745
un	2082006	0.2125	0.228
un	2085076	0.0519481	0.0506494
un	2085538	0.360465	0.407442
un	2087497	0.303797	0.486517
un	2088782	0.241379	0.277784
un	2092975	0.244186	0.248459
un	2094104	0.162162	0.438302
un	2094373	0.0126582	0.0125332
un	2094736	0.133333	0.162
un	2096415	0.314607	0.322697
un	2098259	0.114286	0.107714
un	2098639	0.011236	0.0111248
un	2100849	0.285714	0.2671
un	2101459	0.493333	0.37165
un	2107540	0.337079	0.322697
un	2109524	0.287671	0.265479
un	2110160	0.375	0.499931
un	2110945	0.178082	0.334521
un	2114245	0.753086	0.469564
un	2116460	0.329545	0.332045
un	2118735	0.988235	0.499941
un	2122674	0.195122	0.342683
un	2123133	0.287671	0.265479
un	2123861	0.269663	0.294911
un	2126195	0.275862	0.285369
un	2127249	0.117647	0.110719
un	2127340	0.407407	0.485122
un	2127545	0.321429	0.380879
un	2128988	0.454545	0.487331
un	2129120	0.0540541	0.192864
un	2129436	0.213333	0.231097
un	2129696	0.0921053	0.177895
un	2131845	0.0352941	0.0570655
un	2132239	0.0240964	0.0238554
un	2132409	0.0114943	0.0113806
un	2135572	0.289474	0.247632
un	2137054	0.0357143	0.057745
un	2139885	0.468354	0.467915
un	2142111	0.0266667	0.0518736
un	2143805	0.0487805	0.0927936
un	2145128	0.0114943	0.0113806
un	2145711	0.469136	0.499938
un	2145853	0.44186	0.430764
un	2147825	0.417722	0.484304
un	2149840	0.511628	0.402326
un	2150204	0.060241	0.0584267
un	2153392	0.375	0.42
un	2155024	0.207317	0.22332
un	2157410	0.0694444	0.164283
un	2158152	0.333333	0.307356
un	2158232	0.547619	0.444458
un	2159215	0.370787	0.399034
un	2161013	0.197674	0.196512
un	2162063	0.205479	0.226407
un	2162402	0.0123457	0.0122237
un	2163158	0.156627	0.144337
un	2164056	0.325581	0.317209
un	2164771	0.506024	0.494156
un	2165453	0.158537	0.145958
un	2167326	0.404762	0.427381
un	2168529	0.11236	0.181798
un	2169041	0.0769231	0.393512
un	2170670	0.0229885	0.203448
un	2171083	0.385542	0.339679
un	2173044	0.45122	0.398219
un	2173424	0.164557	0.230477
un	2175448	0.295455	0.2975
un	2175898	0.358974	0.381282
un	2176102	0.0119048	0.0117871
un	2177656	0.125	0.19975
un	2180763	0.481928	0.494156
un	2180944	0.240964	0.296145
un	2181523	0.395349	0.380698
un	2183085	0.290698	0.295499
un	2184210	0.151899	0.161519
un	2186553	0.397727	0.357346
un	2192900	0.328767	0.450411
un	2193117	0.521127	0.474648
un	2194759	0.175676	0.298284
un	2197108	0.159091	0.165322
un	2200981	0.0340909	0.0552273
un	2201796	0.0666667	0.104889
un	2202096	0.120482	0.174217
un	2202607	0.455696	0.449873
un	2205130	0.0128205	0.108718
un	2207261	0.136986	0.236438
un	2208727	0.0533333	0.0518736
un	2210600	0.0875	0.128
un	2210770	0.217391	0.257971
un	2211028	0.5	0.43875
un	2212849	0.6	0.493117
un	2216775	0.35	0.409676
un	2218397	0.202381	0.21881
un	2218567	0.473684	0.432105
un	2220764	0.0235294	0.0232941
un	2223966	0.306667	0.430324
un	2224354	0.37037	0.452346
un	2229200	0.0238095	0.0235714
un	2230668	0.113924	0.151032
un	2232677	0.152941	0.160941
un	2234475	0.193182	0.174545
un	2239096	0.333333	0.368462
un	2240282	0.056338	0.154767
un	2240552	0.325581	0.344186
un	2243769	0.385714	0.497429
un	2247120	0.208333	0.286944
un	2247676	0.0224719	0.0222472
un	2248861	1	0.5
un	2249298	0.421687	0.383855
un	2251856	0.0410959	0.0661553
un	2252319	0.369048	0.494286
un	2252779	0.45	0.48875
un	2254131	0.206897	0.22092
un	2255418	0.263158	0.441505
un	2256990	0.285714	0.43619
un	2257465	0.0449438	0.0439375
un	2259070	0.261364	0.259773
un	2259272	0.3875	0.40425
un	2260968	0.238636	0.345
un	2261084	0.0119048	0.0117871
un	2264998	0.253012	0.220964
un	2265847	0.30137	0.371507
un	2267477	0.156627	0.164337
un	2271962	0.191011	0.225031
un	2272475	0.0681818	0.0868182
un	2273366	0.0769231	0.163333
un	2274322	0.1	0.13875
un	2275859	0.0240964	0.0238554
un	2277041	0.252874	0.314483
un	2278251	0.43038	0.490315
un	2278567	0.380952	0.386667
un	2278725	0.15873	0.2671
un	2280435	0.0111111	0.0110012
un	2282549	0.3125	0.40425
un	2283132	0.24359	0.318462
un	2284536	0.0740741	0.371852
un	2285992	0.975904	0.5
un	2290490	0.0568182	0.0552273
un	2290694	0.102273	0.0970455
un	2291588	0.283951	0.499753
un	2292900	0.283951	0.365601
un	2297047	0.539474	0.480526
un	2300011	0.242857	0.255
un	2304747	0.3125	0.381173
un	2304923	0.409639	0.447055
un	2305901	0.253012	0.318554
un	2308412	0.0232558	0.0230233
un	2309808	0.075	0.072134
un	2310797	0.0253165	0.0249399
un	2312555	0.0675676	0.137568
un	2315127	0.302326	0.344186
un	2315487	0.0361446	0.102542
un	2317273	0.0123457	0.0122237
un	2318445	0.433735	0.467952
un	2318544	0.12987	0.371688
un	2319370	0.0632911	0.0612658
un	2322324	0.329412	0.333882
un	2322919	0.487179	0.44443
un	2324208	0.373494	0.318554
un	2324815	0.935897	0.499936
un	2329612	0.0357143	0.0351149
un	2329952	0.253731	0.355619
un	2330280	0.228916	0.220964
un	2331619	0.0526316	0.0511909
un	2331819	0.282353	0.32
un	2332637	0.109756	0.103768
un	2333827	0.363636	0.475584
un	2336810	0.192771	0.247379
un	2337193	0.367089	0.473991
un	2338876	0.313253	0.365783
un	2340412	0.152941	0.31286
un	2341732	0.0657895	0.111433
un	2343048	0.445783	0.497349
un	2345294	0.581395	0.5
un	2345379	0.894737	0.496842
un	2345737	0.302632	0.308775
un	2346621	0.280899	0.28764
un	2348904	0.61039	0.487792
un	2349884	0.352273	0.391433
un	2352942	0.166667	0.295931
un	2353082	0.858824	0.499765
un	2353620	0.964706	0.499353
un	2354379	0.0617284	0.082716
un	2357093	0.349398	0.434699
un	2363571	0.38961	0.429091
un	2368067	0.420455	0.391433
un	2372618	0.223684	0.292105
un	2373665	0.0227273	0.0225
un	2374602	0.240964	0.247379
un	2376467	0.235294	0.207623
un	2378307	0.0722892	0.0696386
un	2378485	0.235955	0.225031
un	2379174	0.291667	0.268435
un	2380380	0.128205	0.12
un	2384722	0.0227273	0.0225
un	2384882	0.4	0.335645
un	2385288	0.277108	0.416145
un	2387151	0.653846	0.440072
un	2387821	0.309524	0.336746
un	2388278	0.372093	0.39186
un	2389884	0.36	0.499667
un	2393667	0.0454545	0.0444268
un	2397886	0.238636	0.243722
un	2399324	0.325581	0.36907
un	2406869	0.378378	0.438302
un	2407807	0.517647	0.48
un	2416440	0.259259	0.277778
un	2420726	0.272727	0.31174
un	2421245	0.0909091	0.305714
un	2421979	0.0470588	0.0681096
un	2423106	0.333333	0.37165
un	2425581	0.209302	0.223114
un	2426589	0.012987	0.0381818
un	2427340	0.337662	0.447273
un	2427792	0.03125	0.117188
un	2429987	0.2375	0.29675
un	2430436	0.376471	0.347136
un	2430713	0.358974	0.393512
un	2431718	0.22093	0.214419
un	2432254	0.148649	0.262532
un	2432358	0.5	0.48
un	2434650	0.252874	0.22092
un	2435432	0.313433	0.478209
un	2435500	0.505882	0.453176
un	2435639	0.353659	0.49811
un	2437730	0.0843373	0.12375
un	2438200	0.0617284	0.082716
un	2438479	0.0120482	0.0119291
un	2438750	0.114943	0.108378
un	2438760	0.0114943	0.0113806
un	2440129	0.278481	0.291646
un	2442152	0.375	0.47475
un	2442670	0.045977	0.0665594
un	2445434	0.369231	0.497
un	2445571	0.0375	0.0605
un	2449437	0.194805	0.175844
un	2450824	0.345679	0.384121
un	2453333	0.2875	0.246156
un	2454369	0.561798	0.494831
un	2455446	0.356164	0.472877
un	2456060	0.186047	0.168741
un	2456390	0.168831	0.196364
un	2456544	0.146667	0.357781
un	2457043	0.268293	0.298939
un	2457482	0.386364	0.375
un	2457542	0.151899	0.201873
un	2457770	0.460674	0.427031
un	2460853	0.419753	0.459686
un	2461531	0.426829	0.499939
un	2462963	0.0111111	0.0110012
un	2464828	0.126582	0.161519
un	2465634	0.35443	0.337722
un	2469310	0.0649351	0.0628571
un	2469943	0.171429	0.431062
un	2470097	0.0384615	0.0376923
un	2474685	0.114943	0.108378
un	2480038	0.0487805	0.047561
un	2480533	0.197674	0.231628
un	2480688	0.157303	0.216629
un	2483400	0.360465	0.363097
un	2483668	0.180556	0.208223
un	2485952	0.328947	0.274832
un	2487367	0.306818	0.259773
un	2492181	0.337209	0.488605
un	2492677	0.907692	0.498154
un	2493877	0.0352941	0.0347018
un	2494021	0.283951	0.309468
un	2495520	0.3625	0.327416
un	2496809	0.185714	0.274571
un	2498507	0.0273973	0.02699
un	2499697	0.0675676	0.262532
un	2499788	0.0229885	0.0227586
un	2500606	0.104651	0.119767
un	2500669	0.340909	0.433864
un	2501722	0.379747	0.499241
un	2504777	0.436782	0.476152
un	2506796	0.949367	0.498734
un	2506978	0.949367	0.499684
un	2507361	0.129412	0.160941
un	2510038	0.027027	0.0266252
un	2511087	0.181818	0.235541
un	2511637	0.356164	0.310042
un	2512764	0.164557	0.171899
un	2514741	0.344828	0.328199
un	2515512	0.243243	0.253074
un	2515714	0.25	0.236338
un	2517525	0.430233	0.457737
un	2517789	0.35443	0.307595
un	2518631	0.636364	0.495909
un	2518824	0.270588	0.233972
un	2519790	0.517647	0.488295
un	2520868	0.272727	0.33671
un	2522082	0.479452	0.5
un	2522927	0.313953	0.264651
un	2523632	0.480519	0.443045
un	2524841	0	0.108378
un	2524914	0.337079	0.439326
un	2525865	0.671429	0.463143
un	2526955	0.011236	0.0111248
un	2527494	0.376812	0.453623
un	2527590	0.407407	0.324444
un	2529546	0.0674157	0.0651685
un	2531529	0.355263	0.427181
un	2531647	0.406977	0.417209
un	2532026	0.858974	0.499936
un	2533601	0.173333	0.27777
un	2536611	0.0121951	0.0120746
un	2537880	0.522727	0.497727
un	2538697	0.0674157	0.125744
un	2538824	0.27027	0.381622
un	2539267	0.261364	0.357346
un	2539357	0.545455	0.429091
un	2539633	0.62069	0.476152
un	2540845	0.888889	0.493778
un	2541281	0.895349	0.494477
un	2542196	0.164384	0.25589
un	2543059	0.231884	0.494783
un	2543093	0.962963	0.499259
un	2544036	0.545455	0.493181
un	2544317	0.256757	0.298284
un	2544607	0.804878	0.499756
un	2545430	0.303371	0.342247
un	2545694	0.037037	0.0362963
un	2545838	0.0963855	0.0916978
un	2545979	0.22973	0.203351
un	2546639	0.35443	0.496013
un	2547448	0.15	0.19975
un	2548359	0.213483	0.342247
un	2548932	0.296296	0.252346
un	2552698	0.987952	0.49994
un	2555836	0.0263158	0.0259245
un	2556093	0.204819	0.395181
un	2556423	0.0810811	0.102283
un	2559196	0.269231	0.33359
un	2559556	0.197674	0.17814
un	2560332	0.261364	0.227185
un	2563213	0.355556	0.410889
un	2563315	0.3625	0.393
un	2564000	0.265823	0.344893
un	2565258	0.457831	0.438969
un	2566389	0.0470588	0.0896471
un	2567337	0.308642	0.365601
un	2567596	0.151163	0.231628
un	2567774	0.380282	0.398395
un	2568098	0.857143	0.489762
un	2568351	0.47191	0.498427
un	2569503	0.392857	0.431905
un	2570830	0.56	0.4032
un	2572061	0.348837	0.317209
un	2573005	0.125	0.11725
un	2573897	0.0941176	0.0896471
un	2574080	0.358025	0.411852
un	2574352	0.4625	0.40425
un	2574803	0.168539	0.172809
un	2575369	0.0113636	0.0112513
un	2577462	0.435897	0.499679
un	2578317	0.325581	0.302872
un	2579731	0.526316	0.494474
un	2579946	0.116883	0.110014
un	2580808	0.0465116	0.0454598
un	2581219	0.12987	0.297494
un	2581778	0.217949	0.286245
un	2582838	0.168539	0.154382
un	2584269	0.147727	0.155909
un	2585157	0.438202	0.450562
un	2586897	0.217949	0.448647
un	2588586	0.364706	0.445712
un	2588817	0.455556	0.486111
un	2589018	0.3125	0.263658
un	2592725	0.0263158	0.0511909
un	2593631	0.0769231	0.0739649
un	2595831	0.190476	0.191332
un	2596759	0.107143	0.181905
un	2599330	0.185185	0.168045
un	2599517	0.443038	0.344893
un	2599751	0.144578	0.211953
un	2601373	0.0921053	0.324737
un	2601912	0.44	0.4712
un	2602460	0.123596	0.115955
un	2603185	0.325581	0.344186
un	2603782	0.22619	0.269762
un	2608670	0.886076	0.499241
un	2608753	0.366197	0.299155
un	2609445	0.0581395	0.0991745
un	2610503	0.0470588	0.0459946
un	2612006	0.32	0.4608
un	2612185	0.811594	0.499058
un	2612809	0.345238	0.380879
un	2613069	0.0119048	0.0117871
un	2614858	0.297619	0.380879
un	2615081	0.891566	0.496386
un	2616300	0.952941	0.498882
un	2616618	0.136364	0.127045
un	2616720	0.0714286	0.0689204
un	2617142	0.136364	0.165322
un	2617562	0.363636	0.344071
un	2618330	0.0789474	0.28359
un	2619626	0.295455	0.363409
un	2620041	0.258427	0.28764
un	2620482	0.0963855	0.113253
un	2620595	0.415584	0.344071
un	2621273	0.0114943	0.0113806
un	2621470	0.144737	0.218684
un	2623232	0.302326	0.317209
un	2624526	0.157895	0.188421
un	2625044	0.3	0.255
un	2625307	0.54023	0.394253
un	2625697	0.479452	0.364471
un	2627133	0.243902	0.232289
un	2629116	0.309524	0.397619
un	2631549	0.130952	0.122381
un	2633282	0.358025	0.389952
un	2633584	0.432432	0.482162
un	2635886	0.366197	0.447528
un	2636227	0.170455	0.155909
un	2638026	0.454545	0.499675
un	2638242	0.4	0.380444
un	2640843	0.0481928	0.046988
un	2641436	0.405797	0.385596
un	2643335	0.1	0.095
un	2646658	0.025	0.0246281
un	2648668	0.298851	0.354023
un	2649044	0.308642	0.309468
un	2649341	0.445783	0.443133
un	2650891	0.447761	0.441111
un	2651226	0.507463	0.406269
un	2651530	0.284091	0.243722
un	2651846	0.365854	0.298939
un	2652057	0.0875	0.0836355
un	2653921	0.0405405	0.262532
un	2654132	0.141026	0.232979
un	2654678	0.060241	0.0584267
un	2655387	0.227273	0.267583
un	2655675	0.390805	0.496782
un	2655980	0.114943	0.147948
un	2656135	0.470588	0.484471
un	2657686	0.175676	0.182162
un	2658137	0.348315	0.399034
un	2659617	0.231707	0.306585
un	2660442	0.150685	0.162192
un	2661119	0.347222	0.49757
un	2661894	0.217949	0.269137
un	2663334	0.494118	0.48
un	2663651	0.310345	0.372112
un	2663716	0.313953	0.264651
un	2664114	0.953125	0.499922
un	2665324	0.505882	0.400071
un	2665633	0.170455	0.243722
un	2666455	0.116279	0.129767
un	2667553	0.973333	0.499667
un	2667680	0.284091	0.318636
un	2670001	0.0123457	0.0122237
un	2672855	0.310811	0.298284
un	2673424	0.411765	0.437713
un	2674317	0.27907	0.272558
un	2674821	0.440476	0.479524
un	2675552	0	0.335805
un	2676298	0.320988	0.301728
un	2677619	0.839506	0.48716
un	2678521	0.0487805	0.047561
un	2678710	0.302632	0.34
un	2679540	0.289474	0.361495
un	2679694	0.0379747	0.0372152
un	2680554	0.186667	0.2688
un	2681272	0.133333	0.489265
un	2681559	0.282353	0.259059
un	2682571	0.843373	0.487711
un	2684061	0.279412	0.351964
un	2684178	0.0243902	0.0241463
un	2686328	0.441558	0.344071
un	2687351	0.442857	0.470571
un	2687824	0.141026	0.131026
un	2688400	0.142857	0.216364
un	2688784	0.162162	0.27172
un	2689010	0.340909	0.35121
un	2691241	0.0394737	0.0636842
un	2691825	0.329268	0.321463
un	2692366	0.0963855	0.0916978
un	2693110	0.448718	0.361795
un	2693805	0.305882	0.305647
un	2693906	0.142857	0.289183
un	2695247	0.55	0.447181
un	2695938	0.506024	0.467952
un	2696137	0.373333	0.30364
un	2697493	0.164384	0.195179
un	2697595	0.0121951	0.0120746
un	2697799	1	0.5
un	2698829	0.0909091	0.0867532
un	2701196	0.204819	0.255814
un	2701732	0.347222	0.286944
un	2701766	0.0609756	0.349433
un	2702999	0.364706	0.410353
un	2703974	0.517241	0.468046
un	2704298	0.135802	0.126559
un	2705789	0.948718	0.498718
un	2706799	0.284091	0.290227
un	2708033	0.363636	0.46961
un	2708186	0.0121951	0.0120746
un	2708809	0.985294	0.499926
un	2709736	0.240506	0.315443
un	2710843	0.295455	0.35121
un	2711053	0.296296	0.285926
un	2712191	0.269663	0.249438
un	2712264	0.0689655	0.108378
un	2713017	0.0789474	0.0757895
un	2713253	0.296296	0.472527
un	2715258	0.313253	0.339679
un	2715394	0.392857	0.488034
un	2716856	0.11236	0.106067
un	2718596	0.349398	0.405953
un	2720046	0.0952381	0.0907143
un	2720798	0.477273	0.462788
un	2721397	0.432099	0.485122
un	2721462	0.402597	0.43384
un	2721676	0.247191	0.216629
un	2724448	0.159091	0.146461
un	2727763	0.191011	0.225031
un	2729346	0.988506	0.499943
un	2732690	0.101266	0.140362
un	2733570	0.9375	0.49925
un	2733741	0.0352941	0.0347018
un	2735446	0.0120482	0.0119291
un	2735814	0.451613	0.48129
un	2736204	0.153846	0.142051
un	2737486	0.426966	0.499944
un	2738135	0.208955	0.253918
un	2738343	0.270588	0.267208
un	2738931	0.0243902	0.0241463
un	2740019	0.4	0.441817
un	2740661	0.113636	0.183636
un	2741334	0.116279	0.168741
un	2741881	0.0963855	0.0916978
un	2743149	0.148649	0.203351
un	2743274	0.465909	0.459607
un	2743637	0.275862	0.314483
un	2744274	1	0.5
un	2745792	0.257143	0.244857
un	2749230	0.047619	0.0464286
un	2751323	0.226667	0.2408
un	2753564	0.961039	0.499221
un	2753624	0.704225	0.487959
un	2753960	0	0.460256
un	2755384	0.0114943	0.0113806
un	2756339	0.519481	0.499221
un	2756988	0.1125	0.14925
un	2757467	0.104651	0.119767
un	2757648	0.342466	0.403917
un	2758624	0.208955	0.330548
un	2759165	0.209302	0.240144
un	2759215	0.445783	0.443133
un	2759486	0.506024	0.467952
un	2760517	0.405063	0.39038
un	2760803	0.0235294	0.0232941
un	2762103	0.746269	0.494551
un	2762542	0.0519481	0.0749253
un	2763433	0.375	0.42
un	2763977	0.288889	0.292366
un	2766174	0.0740741	0.115802
un	2766818	0.247059	0.32698
un	2766992	0.986486	0.499932
un	2772072	0.360465	0.397209
un	2773623	0.136986	0.216164
un	2773986	0.0933333	0.0889452
un	2774197	0.46988	0.416145
un	2774338	0.315068	0.415616
un	2774727	0.197368	0.177895
un	2774779	0.425287	0.36023
un	2775195	0.0909091	0.0868182
un	2777952	0.329545	0.380611
un	2781795	0.218391	0.229425
un	2781899	0.162162	0.233784
un	2781972	0.406977	0.435051
un	2782730	0.0340909	0.0335189
un	2785409	0.142857	0.18
un	2786400	0.341176	0.282974
un	2787823	0.409639	0.339679
un	2788362	0.135135	0.482162
un	2788895	0.302326	0.380698
un	2789161	0.0232558	0.129767
un	2789972	0.397059	0.499926
un	2793041	0.202381	0.21881
un	2793983	0.0114943	0.0113806
un	2794206	0.405063	0.457653
un	2794604	0.413793	0.465057
un	2796102	0.935065	0.499935
un	2796463	0.0930233	0.129767
un	2797645	0.426667	0.47433
un	2799861	0.37931	0.404598
un	2799967	0.0116279	0.011513
un	2800155	0.324675	0.494545
un	2800219	0.329545	0.401818
un	2800401	0.324675	0.271948
un	2802138	0.223529	0.198588
un	2802329	0.426966	0.498427
un	2802621	0.272727	0.472727
un	2803343	0.0128205	0.0126939
un	2803742	0.325581	0.380698
un	2804968	0.193182	0.192592
un	2805754	0.0568182	0.0552273
un	2806239	0.52	0.3848
un	2807300	0.0963855	0.113253
un	2807905	0.0909091	0.132615
un	2808551	0.0930233	0.0887106
un	2808715	0.488636	0.459607
un	2809066	0.536585	0.403659
un	2810583	0.308642	0.365601
un	2811121	0.209877	0.187901
un	2812492	0.933333	0.4978
un	2812777	0.5	0.473585
un	2813346	0.162162	0.192864
un	2813853	0.341772	0.453855
un	2814842	0.238636	0.227185
un	2816031	0.425287	0.334866
un	2817057	0.1	0.095
un	2817709	0.315068	0.265479
un	2818133	0.84058	0.494783
un	2818722	0.346667	0.4928
un	2821582	0.0238095	0.0235714
un	2821742	0.202703	0.315135
un	2822217	0.333333	0.383448
un	2822411	0.41573	0.418202
un	2826463	0.0365854	0.0817073
un	2827039	0.159091	0.165322
un	2827231	0.222222	0.239167
un	2828863	0.091954	0.108378
un	2829257	0.0246914	0.0244444
un	2830397	0.902778	0.495278
un	2830679	0.175	0.409676
un	2831879	0.505747	0.499943
un	2832010	0.11236	0.106067
un	2833185	0.506024	0.467952
un	2836479	0.426829	0.437492
un	2836831	0.125	0.117172
un	2837283	0.011236	0.0111248
un	2837865	0.243902	0.214146
un	2838119	0.0114943	0.0113806
un	2838249	0.317073	0.328699
un	2840860	0.188235	0.189316
un	2842332	0.894118	0.494353
un	2842543	0.159091	0.183636
un	2842734	0.24359	0.251378
un	2842997	0.123457	0.137177
un	2843246	0.084507	0.0809745
un	2843306	0.406977	0.470233
un	2843607	0.0813953	0.0781395
un	2843809	0.357143	0.408166
un	2844094	0.448276	0.478621
un	2845311	0.259259	0.401235
un	2845443	0.261905	0.261667
un	2845519	0.315068	0.378356
un	2845758	0.8625	0.4905
un	2846531	0.1375	0.169896
un	2846620	0.317073	0.380976
un	2847147	0.182927	0.22332
un	2847971	0.792208	0.478442
un	2848389	0.0714286	0.0689204
un	2848704	1	0.5
un	2850084	0.011236	0.0111248
un	2850413	0.0224719	0.0222472
un	2851169	0.111111	0.126559
un	2852707	0.0795455	0.0763636
un	2853876	0.123596	0.135408
un	2854967	0.0235294	0.0232941
un	2856283	0.0641026	0.0620513
un	2859072	0.421053	0.5
un	2864086	0.833333	0.486111
un	2867371	0.257143	0.336762
un	2867774	0.084507	0.0809745
un	2868035	0.113924	0.151032
un	2870815	0.26506	0.339679
un	2877456	0.2625	0.29675
un	2878057	0.352941	0.290672
un	2882784	0.0909091	0.154545
un	2883731	0.220779	0.378182
un	2884037	0.209877	0.24361
un	2884066	0.179487	0.163333
un	2885514	0.219512	0.249848
un	2885963	0.0714286	0.0907143
un	2886094	0.0111111	0.0110012
un	2886886	0.294118	0.2982
un	2889382	0.275	0.237155
un	2890180	0.395349	0.482731
un	2894590	0.105263	0.122895
un	2894978	0.390805	0.366207
un	2895518	0.448276	0.440524
un	2897614	0.115385	0.108718
un	2898080	0.55814	0.490233
un	2898752	0.148649	0.298284
un	2900234	0.168539	0.154382
un	2901045	0.220588	0.218824
un	2901282	0.191176	0.196295
un	2903016	0.0909091	0.0868182
un	2903997	0.158537	0.275034
un	2904494	0.977011	0.5
un	2904584	0.1125	0.128
un	2905542	0.27381	0.329842
un	2906361	0.270588	0.2982
un	2907663	0.340909	0.363409
un	2910493	0.16	0.169223
un	2912089	0.392405	0.479494
un	2913152	0.963855	0.499337
un	2914912	0.11236	0.106067
un	2915934	0	0.0244444
un	2918596	0.494118	0.488295
un	2919334	0.909091	0.495844
un	2926056	0	0.0227586
un	2927466	0.531646	0.490315
un	2928154	0.127907	0.196512
un	2933271	0.364706	0.366043
un	2934672	0.315068	0.318356
un	2935959	0.115385	0.108718
un	2940837	0.488636	0.471531
un	2942486	0.277778	0.475278
un	2942862	0.175	0.30475
un	2943852	0.195402	0.229425
un	2944385	0.6	0.42
un	2944956	0.308824	0.261176
un	2945468	0.988095	0.49994
un	2945860	0.188235	0.225321
un	2946798	0.184211	0.167259
un	2947067	0.0361446	0.0355379
un	2947589	0	0.0232941
un	2953111	0.174419	0.159205
un	2954712	0.0888889	0.0848889
un	2956032	0.0821918	0.103562
un	2956908	0.413333	0.4712
un	2957148	0.975	0.49975
un	2957397	0.356164	0.488697
un	2957752	0.987805	0.499939
un	2958143	0.114943	0.128406
un	2962967	0.101449	0.0962319
un	2966829	0.266667	0.32
un	2967440	0.193182	0.174545
un	2968705	0.0487805	0.0704878
un	2969537	0.310811	0.315135
un	2970328	0.544304	0.499684
un	2971034	0.243243	0.253074
un	2971915	0.283784	0.492634
un	2971945	0.342857	0.284102
un	2972605	0.405063	0.423038
un	2972870	0.22619	0.236338
un	2972972	0.197674	0.196512
un	2973292	0.453488	0.450698
un	2973637	0.573333	0.477264
un	2974290	0.346154	0.374952
un	2975416	0.0113636	0.0112513
un	2975765	0.0833333	0.101429
un	2979004	0.284091	0.332045
un	2981379	0.365854	0.380976
un	2985826	0.871795	0.49468
un	2988678	0.5875	0.424928
un	2990247	0.277108	0.255814
un	2991364	0.343284	0.412625
un	2992231	0.435897	0.467179
un	2992979	0.0125	0.0605
un	2993469	0.411765	0.353571
un	2994036	0.828947	0.489474
un	2996953	0.138889	0.129288
un	2997826	0.493827	0.459686
un	2999686	0.135802	0.147654
un	2999981	0.493827	0.482899
un	3000095	0.0843373	0.144337
un	3001596	0.0714286	0.0689204
un	3002217	0.223684	0.218684
un	3002429	0.505618	0.469438
un	3003953	0.171429	0.264857
un	3004572	0.246753	0.378182
un	3007808	0.2	0.224111
un	3008617	0.209877	0.293914
un	3009457	0.413333	0.32791
un	3010424	0.0674157	0.0858427
un	3010772	0.123288	0.115738
un	3013322	0.136364	0.165322
un	3013534	0.114943	0.108378
un	3013789	1	0.5
un	3014355	0.04	0.0392
un	3014484	0.220779	0.196364
un	3014781	0.407407	0.480494
un	3018248	0.90411	0.499178
un	3019222	0.3	0.255
un	3019327	0.383721	0.457737
un	3020634	0.1	0.095
un	3020920	0.344828	0.314483
un	3023631	0.253165	0.337722
un	3024054	0.202703	0.388108
un	3024724	0.298851	0.328199
un	3025426	0.174419	0.159205
un	3025692	0.28	0.311908
un	3026067	0.360465	0.407442
un	3027667	0.206897	0.203448
un	3027760	0.226667	0.357781
un	3032428	0.986842	0.499934
un	3032964	0.528736	0.444432
un	3033511	0.171053	0.156427
un	3034157	0.439024	0.489268
un	3036031	0.512195	0.499756
un	3037390	0.219512	0.470244
un	3038209	0.355263	0.393947
un	3040357	0.375	0.499167
un	3040417	0.382022	0.360521
un	3043556	0.545455	0.495844
un	3043779	0.102273	0.136818
un	3047971	0.0657895	0.0636842
un	3049194	0.298701	0.478442
un	3050692	0.358974	0.393512
un	3052765	0.210526	0.247632
un	3056620	0.970149	0.5
un	3058067	0.575342	0.431585
un	3058543	0.0113636	0.0112513
un	3060087	0.242857	0.234571
un	3061405	0.341176	0.366043
un	3061993	0.246154	0.371077
un	3063872	0.108434	0.102542
un	3071565	0.246914	0.317037
un	3071862	0.2375	0.2805
un	3071941	0.855263	0.499211
un	3072089	0.780488	0.475854
un	3076719	1	0.5
un	3077178	0.26506	0.325783
un	3078174	0.315789	0.316842
un	3078395	0.253165	0.221111
un	3078409	0.235294	0.207623
un	3079480	0.045977	0.108378
un	3080152	0.294872	0.348032
un	3081454	0.379747	0.323038
un	3081833	0.253012	0.238703
un	3083413	0.54023	0.490516
un	3084694	0.231884	0.499928
un	3086078	0.123596	0.154382
un	3089678	0.0777778	0.0747695
un	3090935	0.356164	0.2927
un	3095056	0.170732	0.232289
un	3096884	0.448718	0.49
un	3100453	0.488095	0.448333
un	3104988	0.292683	0.328699
un	3106616	0.341463	0.36878
un	3109345	0.609195	0.49977
un	3111015	0.975	0.5
un	3113868	0.3125	0.29675
un	3114767	0.414634	0.403659
un	3115461	0.0958904	0.493973
un	3117309	0.101266	0.118593
un	3118090	0.126582	0.182025
un	3119155	0.924051	0.497152
un	3119341	0.011236	0.0111248
un	3121745	0.779221	0.489804
un	3122264	0.241379	0.262214
un	3123241	0.45122	0.499329
un	3123779	0.12	0.158288
un	3123855	0.189189	0.213678
un	3124897	0.135802	0.126559
un	3129139	0.826667	0.4978
un	3129719	0.22619	0.455714
un	3130006	0.528736	0.458683
un	3132227	0.45	0.34875
un	3134983	0.0909091	0.216364
un	3135144	0.457831	0.461622
un	3135718	0.552941	0.497471
un	3136380	0.275	0.32
un	3138403	0.0526316	0.0757895
un	3138680	0.2	0.282974
un	3139305	0.493333	0.4488
un	3140009	0.0666667	0.104889
un	3140533	0.263889	0.22906
un	3141634	0.238095	0.397619
un	3141906	0.075	0.072134
un	3143344	0.0120482	0.0119291
un	3143755	0.0119048	0.0117871
un	3145029	0.36	0.42
un	3145218	0.283582	0.5
un	3147037	0.114943	0.147948
un	3147589	0.30303	0.351212
un	3149820	0.108434	0.144337
un	3150666	0.202381	0.21881
un	3154602	0.228916	0.288348
un	3155024	0.265823	0.230477
un	3159442	0.139241	0.151032
un	3160664	0.0120482	0.0355379
un	3161193	0.0121951	0.0591391
un	3161836	0.488636	0.492215
un	3163365	0.0779221	0.0749253
un	3166097	0.329268	0.306585
un	3167218	0.190476	0.277771
un	3167582	0.375	0.304722
un	3168031	0.388235	0.477586
un	3172883	0.0864198	0.469564
un	3174949	0.976744	0.5
un	3175129	0.141176	0.131192
un	3175567	0.426966	0.413549
un	3175732	0.291667	0.249167
un	3176825	0.517647	0.433478
un	3177229	0.409091	0.325455
un	3179916	0.0113636	0.0112513
un	3180070	0.241379	0.229425
un	3180579	0.0779221	0.0984416
un	3181885	0.418605	0.412394
un	3182848	0.325301	0.383855
un	3186234	0.434211	0.427181
un	3187289	0.386667	0.4968
un	3188303	0.213483	0.20809
un	3189268	0.27027	0.233784
un	3194493	0.2	0.18
un	3198976	0.101266	0.0960881
un	3199113	0.180723	0.255814
un	3200535	0.112676	0.177746
un	3200672	0.107692	0.101846
un	3201145	0.589744	0.415897
un	3204400	0.375	0.499943
un	3204698	0.168831	0.154545
un	3204882	0.259259	0.492346
un	3205363	0.4875	0.393
un	3206294	0.0243902	0.047561
un	3208433	0.390805	0.354023
un	3209055	0.151899	0.351899
un	3210189	0.253333	0.357781
un	3211448	0.306818	0.290227
un	3213186	0.25	0.237155
un	3214956	0.0131579	0.0386842
un	3215344	0.6875	0.487812
un	3215572	0.2	0.37165
un	3215770	0.43038	0.432658
un	3216675	0.25	0.30475
un	3218076	0.942529	0.499368
un	3219256	0.324675	0.378182
un	3220218	0.136364	0.146461
un	3220669	0.44186	0.412394
un	3222588	0.482353	0.5
un	3224160	0.390244	0.499756
un	3224859	0.0465116	0.0454598
un	3225141	0.177215	0.239747
un	3227983	0.0963855	0.134113
un	3228361	0.311688	0.313766
un	3229097	0.3	0.255
un	3229846	0.931507	0.499178
un	3231173	0.152941	0.216563
un	3231191	0.191011	0.190696
un	3231403	0.1875	0.246156
un	3231532	0.22093	0.31008
un	3231832	0.402778	0.429722
un	3231923	0.361446	0.400651
un	3232390	0.346667	0.495666
un	3232954	0.206897	0.237789
un	3233361	0.333333	0.2952
un	3234554	0.157303	0.144944
un	3234930	0.506329	0.471139
un	3236328	0.177215	0.161519
un	3236705	0.512821	0.488205
un	3237692	0.0921053	0.134211
un	3238390	0.5	0.496528
un	3238606	0.133333	0.169223
un	3239013	0.52381	0.489762
un	3239715	0.347222	0.286944
un	3241218	0.0722892	0.0696386
un	3241613	0.0465116	0.0454598
un	3242231	0.684211	0.494474
un	3242673	0.642857	0.455
un	3244441	0.0117647	0.0116484
un	3246285	0.321429	0.300952
un	3246773	0.390805	0.428046
un	3248704	0.289157	0.311242
un	3250322	0.157143	0.234571
un	3251021	0.440476	0.44041
un	3251775	0.195122	0.176098
un	3252691	0.468354	0.491963
un	3256425	0.151163	0.17814
un	3257290	0.282353	0.290672
un	3257646	0.191011	0.172809
un	3257872	0.12987	0.165303
un	3258287	0.3375	0.312414
un	3263424	0.380952	0.489762
un	3266035	0.134146	0.125122
un	3267605	0.333333	0.485122
un	3268817	0.0731707	0.0704878
un	3269273	0.238095	0.261667
un	3269564	0.666667	0.444444
un	3270095	0.356322	0.36023
un	3270407	0.304348	0.348406
un	3271519	0.828947	0.489474
un	3276383	0.353659	0.386904
un	3276898	0.12987	0.121444
un	3277002	0.316456	0.315443
un	3277551	0.987952	0.49994
un	3278515	0.142857	0.152756
un	3278903	0.0875	0.14925
un	3280695	0.518987	0.417975
un	3281743	0.0933333	0.1128
un	3282037	0.269663	0.265169
un	3283082	0.963855	0.49994
un	3283113	0.0810811	0.102283
un	3284024	0.240506	0.211646
un	3284673	0.362319	0.493333
un	3284763	0.166667	0.255
un	3285915	0.392857	0.49994
un	3286050	0.297619	0.329842
un	3287156	0	0.499941
un	3288613	0.369863	0.426497
un	3288683	0.242857	0.491714
un	3289565	0	0.0225
un	3289686	0.0833333	0.0798714
un	3289988	0.552941	0.490058
un	3290117	0.0441176	0.0708824
un	3290328	0.298851	0.300149
un	3290415	0.0232558	0.0230233
un	3291295	0.289474	0.247632
un	3291636	0.1875	0.3555
un	3292574	0.4	0.46875
un	3292664	0.465753	0.44137
un	3293088	0.0526316	0.0511909
un	3293333	0.126582	0.161519
un	3294228	0.027027	0.476686
un	3295330	0.116279	0.109535
un	3295966	0.537313	0.392926
un	3296043	0.0235294	0.0232941
un	3297113	0.24359	0.318462
un	3297686	0.350649	0.494545
un	3297862	0.448276	0.448212
un	3298744	0.506173	0.485122
un	3299083	0.988506	0.499943
un	3299514	0.487805	0.49878
un	3299668	0.869048	0.491429
un	3300607	0.272727	0.390649
un	3301149	0.26087	0.26801
un	3301284	0.465116	0.467271
un	3302659	0.45122	0.473171
un	3302762	0.925926	0.498765
un	3303669	0.41791	0.459782
un	3304717	0.0119048	0.0117871
un	3305025	0.493151	0.478904
un	3305226	0.753247	0.475584
un	3305400	0.185185	0.207063
un	3306271	0.060241	0.0807229
un	3306938	0.186047	0.223114
un	3307719	0.444444	0.468815
un	3308150	0.247059	0.216563
un	3309895	0.436782	0.444432
un	3310298	0.318182	0.375057
un	3310854	0.361446	0.377997
un	3312631	0.405797	0.462029
un	3312760	0.0853659	0.103768
un	3312777	0.0921053	0.0878947
un	3313215	0.0533333	0.124417
un	3313428	0.047619	0.152756
un	3314083	0.364706	0.499765
un	3314742	0.229885	0.254167
un	3315759	0.97619	0.499762
un	3315826	0.202899	0.204928
un	3315979	0.316456	0.330464
un	3317495	0.988235	0.499941
un	3318788	0.41573	0.354607
un	3319430	0.359551	0.348466
un	3320668	0.238636	0.259773
un	3322455	0.0116279	0.011513
un	3322979	0.873418	0.491963
un	3324091	0.0568182	0.0552273
un	3326572	0.333333	0.427381
un	3327668	0.118421	0.274832
un	3329646	0.35	0.43875
un	3330099	0.436782	0.498391
un	3331251	0.390244	0.441707
un	3332268	0.382716	0.463144
un	3332710	0.391304	0.46601
un	3333779	0.261364	0.275227
un	3334491	0.025641	0.0252596
un	3337670	0.95	0.49875
un	3338740	0.011236	0.0111248
un	3338964	0.178082	0.490685
un	3339561	0.0786517	0.0959551
un	3341035	0.961538	0.499231
un	3344034	0.156627	0.183855
un	3344158	0.0229885	0.0227586
un	3345254	0.363636	0.396659
un	3345815	0.25	0.267583
un	3346690	0.0588235	0.141277
un	3349974	0.337209	0.363097
un	3350849	0.185714	0.191313
un	3351685	0.348837	0.45425
un	3352692	0.22093	0.196512
un	3354749	0.647727	0.499943
un	3355882	0.432099	0.495062
un	3357526	0.0779221	0.0984416
un	3358383	0.546512	0.494477
un	3358566	0.129412	0.141277
un	3359056	0.369863	0.415616
un	3359072	0.240964	0.264185
un	3359260	0	0.42186
un	3360094	0.386364	0.363409
un	3360327	0.183908	0.166992
un	3360467	0.114943	0.108378
un	3361536	0.431818	0.490682
un	3362885	0.0909091	0.0867532
un	3362988	0.0128205	0.0620513
un	3363310	0.197368	0.218684
un	3364608	0.144578	0.174217
un	3365120	0.438356	0.499178
un	3365489	0.0909091	0.127045
un	3367198	0.0833333	0.1975
un	3367723	0.353659	0.386904
un	3367845	0.177215	0.307595
un	3370347	0.506667	0.452994
un	3371145	0.206897	0.237789
un	3371750	0.115942	0.247826
un	3372964	0.0337079	0.0546067
un	3373704	0.54023	0.497643
un	3374490	0.27907	0.36907
un	3375553	0.170455	0.227185
un	3377190	0.0571429	0.0555635
un	3380186	0.255814	0.240144
un	3382509	0.423529	0.48
un	3382644	0.426829	0.437492
un	3383090	0.345238	0.356505
un	3383494	0.558442	0.43384
un	3383624	0.0833333	0.105
un	3384407	0.458824	0.490058
un	3384736	0.405063	0.499937
un	3385556	0.175	0.19975
un	3386041	0.372093	0.380698
un	3388765	0.316456	0.461266
un	3389413	0.2	0.237155
un	3389675	0.348837	0.28799
un	3391777	0.0240964	0.0238554
un	3392929	0.147727	0.155909
un	3393350	0.529412	0.490058
un	3393799	0.445783	0.499759
un	3395588	0.962963	0.499259
un	3396316	0.114943	0.128406
un	3396924	0.253333	0.2952
un	3399391	0.308642	0.352426
un	3399668	0.431818	0.468697
un	3401164	0.270588	0.31286
un	3401359	0.595238	0.5
un	3401916	0.45679	0.448463
un	3402154	0.493827	0.444444
un	3403655	0.301205	0.332771
un	3405124	0.309859	0.447528
un	3407252	0.317647	0.340548
un	3407875	0.227273	0.282809
un	3408200	0.146341	0.13561
un	3408446	0.232558	0.356977
un	3408737	0.397727	0.445682
un	3410117	0.367089	0.299747
un	3410454	0.0625	0.0836355
un	3412916	0.102941	0.240406
un	3414161	0.3875	0.4655
un	3414398	0.476744	0.457737
un	3416570	0.767123	0.478904
un	3417936	0.5125	0.48675
un	3419852	0.406977	0.484824
un	3420373	0.539326	0.499382
un	3420644	0.1	0.095
un	3422087	0.973333	0.499667
un	3423072	0.170455	0.174545
un	3423443	0.464286	0.496489
un	3423892	0.337838	0.479459
un	3429033	0.517241	0.432349
un	3430149	0.337349	0.353012
un	3432350	0.223881	0.446053
un	3433100	0.45977	0.476152
un	3434278	0.858974	0.499936
un	3434498	0.375	0.455
un	3435147	0.0449438	0.0439375
un	3435652	0.166667	0.152756
un	3437960	0.39759	0.476449
un	3438259	0.156627	0.220964
un	3438752	0.289157	0.264185
un	3439491	0.047619	0.0464286
un	3442394	0.130435	0.146667
un	3442571	0.345238	0.422857
un	3443662	0.102273	0.0970455
un	3444247	0.305882	0.424638
un	3444399	0.477273	0.490682
un	3446151	0.0853659	0.125122
un	3447090	0.179775	0.181798
un	3447536	0.25	0.325455
un	3448191	0.180723	0.202747
un	3448513	0.37037	0.452346
un	3449716	0.487179	0.467179
un	3452067	0.202247	0.199461
un	3452476	0.30137	0.25589
un	3453507	0.386667	0.477264
un	3454929	0.361111	0.313333
un	3455090	0.121212	0.277769
un	3455259	0.494382	0.453933
un	3458451	0.168831	0.216364
un	3459117	0.402439	0.493964
un	3460362	0.277778	0.413252
un	3461494	0.05	0.072134
un	3464367	0.192771	0.22988
un	3465749	0.244444	0.247111
un	3466660	0.988506	0.499943
un	3467854	0.333333	0.397619
un	3469571	0.3125	0.368671
un	3470945	0.202381	0.236338
un	3471514	0.025	0.0246281
un	3471785	0.458824	0.498882
un	3472593	0.959459	0.499189
un	3472651	0.975309	0.5
un	3473039	0.2625	0.29675
un	3475911	0.37931	0.383448
un	3477184	0.011236	0.0111248
un	3478219	0.450704	0.471268
un	3479092	0.202247	0.280225
un	3480562	0.975309	0.499753
un	3483893	0.506849	0.496643
un	3484553	0.202532	0.257628
un	3484915	0.442857	0.360286
un	3485462	0.0833333	0.162619
un	3485602	0.125	0.117172
un	3486721	0.131579	0.122895
un	3487996	0.283951	0.411852
un	3488548	0.135802	0.147654
un	3490087	0.152778	0.268435
un	3490618	0.24359	0.213947
un	3490758	0.215909	0.259773
un	3491318	0.302632	0.393947
un	3492211	0.306818	0.304694
un	3492389	0.173333	0.20096
un	3493117	0.454545	0.499773
un	3493783	0.341176	0.429176
un	3495885	0.17284	0.216446
un	3496510	0.885714	0.493429
un	3496911	0.5	0.407442
un	3497975	0.222222	0.490349
un	3498741	0.162791	0.187442
un	3499485	0.439024	0.495184
un	3499983	0.345238	0.329842
un	3500129	0.0119048	0.0117871
un	3500264	0.180723	0.238703
un	3501193	0.22093	0.231628
un	3501525	0.0731707	0.13561
un	3502165	0.0246914	0.0244444
un	3502735	0.341176	0.490058
un	3505139	0.168675	0.154458
un	3505346	0.207792	0.206494
un	3507480	0.434783	0.482319
un	3509822	0.197183	0.241972
un	3511433	0.125	0.117172
un	3513002	0.0588235	0.121045
un	3513147	0.0697674	0.0673334
un	3513364	0.0810811	0.102283
un	3513687	0.0121951	0.0359712
un	3514497	0.5	0.479091
un	3516514	0.454545	0.499773
un	3516779	0.147727	0.155909
un	3517382	0.287356	0.307356
un	3517501	0.475	0.48
un	3517774	0.794872	0.478974
un	3517845	0.0133333	0.0132018
un	3517960	0.037037	0.082716
un	3519116	0.189873	0.171899
un	3519585	0.0337079	0.0331423
un	3520101	0.0930233	0.0887106
un	3522383	0.235294	0.32
un	3523320	0.410256	0.415897
un	3523489	0.375	0.387173
un	3524674	0.0857143	0.202457
un	3526563	1	0.5
un	3528287	0.539326	0.481798
un	3529157	0.169014	0.261868
un	3531277	0.197368	0.177895
un	3531384	0.333333	0.334866
un	3532388	0.301205	0.318554
un	3532891	0.275862	0.341379
un	3533030	0.0243902	0.047561
un	3533689	0.0731707	0.0704878
un	3534980	0.0136986	0.040274
un	3535878	0.518987	0.407342
un	3536218	0.367089	0.497152
un	3536852	0.111111	0.187901
un	3537604	0.267442	0.295499
un	3539234	0.0705882	0.0681096
un	3541294	0.0731707	0.0704878
un	3543002	0.117647	0.110719
un	3543636	0.0493827	0.0938272
un	3546921	0.27027	0.490811
un	3546951	0.302326	0.331008
un	3547756	0.658228	0.464625
un	3548111	0.476744	0.480465
un	3549315	0.0740741	0.0938272
un	3549339	0.369048	0.479524
un	3549511	0.337079	0.404045
un	3550016	0.402439	0.445786
un	3550084	0.0795455	0.0970455
un	3552425	0.533333	0.391119
un	3554876	0.27381	0.285629
un	3555425	0.0821918	0.127671
un	3555847	0.52809	0.499045
un	3555935	0.297297	0.253074
un	3556680	0.0243902	0.0241463
un	3557854	0.511905	0.479524
un	3558373	0.238095	0.336746
un	3558713	0.590909	0.428268
un	3559530	0.30137	0.397808
un	3561924	0.271429	0.414202
un	3562890	0.586207	0.5
un	3563676	0.182927	0.258383
un	3564026	0.0930233	0.149535
un	3564488	0.179487	0.242308
un	3565089	0.608108	0.492634
un	3567372	0.342105	0.458158
un	3567767	0.780822	0.481644
un	3568107	0.08	0.100947
un	3570625	0.481013	0.44159
un	3572753	0.270588	0.32698
un	3573711	0.929577	0.499155
un	3573959	0.142857	0.132615
un	3574323	0.0487805	0.13561
un	3574483	0.117647	0.184706
un	3575491	0.197674	0.248459
un	3575622	0.289157	0.296145
un	3575926	0.482759	0.470865
un	3577019	0.407895	0.485331
un	3577405	0.383721	0.337674
un	3578042	0.716049	0.499938
un	3578590	0.153846	0.260351
un	3579057	0.097561	0.0927936
un	3579462	0.2	0.30475
un	3580113	0.39726	0.403917
un	3581074	0.454545	0.466234
un	3582430	0.22093	0.280381
un	3583505	0.22973	0.315135
un	3587010	0.333333	0.348406
un	3587540	0.581081	0.412242
un	3589817	0.270588	0.233972
un	3591557	0.302326	0.272558
un	3592167	0.261364	0.259773
un	3592605	0.0449438	0.0651685
[truncated: 48,621 more rows]

## Sheet: subgroup 2
		Ho	He
un	21947	0.2	0.18
un	190200	0.416667	0.496667
un	240837	0.5	0.489818
un	244134	0.125	0.249167
un	246453	0.037037	0.0362963
un	247397	0.285714	0.477143
un	249604	0.214286	0.191429
un	273766	0.178571	0.162558
un	282836	0.0740741	0.071455
un	300573	0.458333	0.395
un	331683	0.466667	0.464488
un	334334	0.16	0.2112
un	343028	0.037037	0.0362963
un	346712	0.166667	0.152667
un	347260	0.233333	0.255
un	350002	0.172414	0.157532
un	352577	0.206897	0.185517
un	352700	0.533333	0.5
un	359610	0.2	0.18
un	368803	0.0357143	0.035
un	370805	0.655172	0.490345
un	388179	0.08	0.3648
un	389700	0.107143	0.162558
un	394685	0.482759	0.428079
un	400642	0.481481	0.475361
un	407683	0.444444	0.493887
un	407855	0.0333333	0.152667
un	408166	0.36	0.4872
un	410515	0.535714	0.468571
un	411820	0.185185	0.324444
un	431141	0.111111	0.104854
un	443800	0.16	0.4352
un	457544	0.416667	0.468555
un	470992	0.291667	0.353333
un	476676	0.24	0.2112
un	487487	0.269231	0.286154
un	487713	0.25	0.218659
un	490798	0.103448	0.097931
un	495092	0.166667	0.413333
un	515453	0.703704	0.488889
un	519855	0.0454545	0.0445455
un	525209	0.88	0.4928
un	534813	0.464286	0.448374
un	538099	0.285714	0.471429
un	555991	0.888889	0.493887
un	556699	0.0666667	0.0643548
un	569228	0.037037	0.168148
un	571966	0.241379	0.212414
un	576614	0.291667	0.492288
un	580345	0.0769231	0.0738462
un	584369	0.4	0.4992
un	599159	0.272727	0.235455
un	609714	0.454545	0.396638
un	614087	0.785714	0.477143
un	615234	0.0344828	0.0337931
un	618052	0.12	0.18
un	618135	0.25	0.375
un	627562	0.173913	0.226957
un	630176	0.24	0.4352
un	638563	0.2	0.231077
un	654394	0.25	0.218659
un	655315	0.0384615	0.0376923
un	659743	0.346154	0.463846
un	662837	0.423077	0.33359
un	662931	0.137931	0.128276
un	668779	0.208333	0.30471
un	673029	0.851852	0.488889
un	673191	0.25	0.269739
un	677801	0.344828	0.285517
un	679299	0.956522	0.49913
un	688124	0.107143	0.101429
un	694533	0.2	0.18
un	695910	0.62963	0.456095
un	698770	0.263158	0.361389
un	702125	0.464286	0.484101
un	723971	0.333333	0.336827
un	724374	0.310345	0.262069
un	724731	0.346154	0.286154
un	725376	0.333333	0.456095
un	726490	0.12	0.1128
un	732597	0.103448	0.097931
un	733799	0.0333333	0.0326667
un	734678	0.666667	0.464488
un	746269	0.521739	0.491304
un	747585	0.269231	0.233077
un	755522	0.36	0.2952
un	761402	0.857143	0.489818
un	764477	0.291667	0.492288
un	765898	0.0384615	0.0376923
un	768023	0.448276	0.383448
un	769500	0.321429	0.269739
un	773039	0.111111	0.40126
un	786106	0.04	0.0392
un	792002	0.96	0.4992
un	794019	0.222222	0.197481
un	796045	0.407407	0.40126
un	801920	0.5	0.490909
un	802041	0.173913	0.423478
un	804898	0.444444	0.482963
un	812525	0.269231	0.233077
un	814573	0.259259	0.40126
un	814706	0.37037	0.30174
un	819041	0.12	0.1128
un	823434	0.0384615	0.0376923
un	834889	0.269231	0.463846
un	838366	0.173913	0.385485
un	842457	0.238095	0.336827
un	842724	0.0384615	0.108804
un	844881	0.827586	0.485005
un	848254	0.137931	0.128276
un	848356	0.107143	0.101429
un	852513	0.296296	0.345684
un	853447	0	0.0768
un	867125	0.25	0.277801
un	872290	0.0909091	0.0867787
un	874765	0.0714286	0.068904
un	876615	0.0740741	0.30174
un	876698	0	0.071455
un	877654	0.689655	0.471034
un	881274	0.642857	0.436227
un	882317	0.0384615	0.0376923
un	885595	0.533333	0.491164
un	887899	0.142857	0.191429
un	889577	0.178571	0.499286
un	890580	0.0769231	0.0738462
un	892861	0.25	0.499286
un	894059	0.04	0.1128
un	895881	0.269231	0.233077
un	901968	0.115385	0.173846
un	921455	0.5	0.444398
un	923086	0.222222	0.30174
un	924064	0.148148	0.444444
un	925496	0.0909091	0.0867787
un	927272	0.206897	0.237931
un	932375	0.137931	0.185517
un	937918	0.36	0.3848
un	940471	0.04	0.0392
un	942255	0.0714286	0.132547
un	943285	0.357143	0.436227
un	945897	0.1	0.32
un	946020	0.0689655	0.0665747
un	950285	0.518519	0.466469
un	952110	0.208333	0.478333
un	952583	0.482759	0.49931
un	953224	0.206897	0.237931
un	958342	0.28	0.4488
un	968922	0.791667	0.492288
un	973836	0.25	0.269739
un	974049	0.291667	0.429762
un	979526	0.0666667	0.124375
un	979690	0.344828	0.366207
un	980419	0.384615	0.310769
un	987383	0.25	0.218659
un	993231	0.115385	0.108804
un	994870	0.148148	0.137037
un	995755	0.107143	0.162558
un	998385	0.0769231	0.0738462
un	1000423	0.115385	0.173846
un	1001076	0.433333	0.374875
un	1002329	0.0344828	0.097931
un	1002897	0.037037	0.0362963
un	1005144	0.0769231	0.141978
un	1011188	0.689655	0.494483
un	1012827	0.357143	0.436227
un	1014868	0.411765	0.492941
un	1019332	0.555556	0.497223
un	1024190	0.222222	0.197481
un	1024617	0.923077	0.496923
un	1024974	0.222222	0.30174
un	1037107	0.142857	0.191429
un	1037416	0.0416667	0.0408333
un	1038502	0.307692	0.310769
un	1044956	0.037037	0.0362963
un	1046587	0.566667	0.472667
un	1046912	0.272727	0.462727
un	1046998	0.928571	0.497322
un	1047545	0.153846	0.204152
un	1048302	0.24	0.2688
un	1058462	0.206897	0.185517
un	1060458	0.37931	0.414483
un	1075705	0.862069	0.497758
un	1075980	0.2	0.42
un	1076720	0.111111	0.104854
un	1083915	0.413793	0.328276
un	1091464	0.037037	0.0362963
un	1097490	0.230769	0.260285
un	1106312	0.153846	0.141978
un	1108442	0.125	0.186667
un	1110305	0.269231	0.286154
un	1117326	0.148148	0.137037
un	1121386	0.52	0.3848
un	1121565	0.517241	0.5
un	1122429	0.965517	0.49931
un	1123786	0.464286	0.392143
un	1128371	0.285714	0.245
un	1129774	1	0.5
un	1135428	0.37037	0.417037
un	1138615	0.125	0.186667
un	1151736	0.344828	0.366207
un	1158539	0.0952381	0.0904762
un	1170858	0.24	0.2112
un	1174908	0	0.49913
un	1175782	0.230769	0.204152
un	1179308	0.111111	0.104854
un	1179517	0.275862	0.237931
un	1182260	0.478261	0.405476
un	1182443	0.347826	0.385485
un	1184869	0.48	0.3648
un	1185417	0.206897	0.185517
un	1193033	0.291667	0.249167
un	1196648	0.32	0.2688
un	1205625	0.192308	0.410543
un	1207564	0.423077	0.44
un	1208983	0.269231	0.410543
un	1211620	0.222222	0.197481
un	1222142	0.222222	0.197481
un	1223360	0.0333333	0.0326667
un	1223475	0.333333	0.324444
un	1224272	0.0769231	0.0738462
un	1228472	0.136364	0.127273
un	1229029	0.153846	0.204152
un	1230312	0.7	0.472667
un	1238954	0.444444	0.482963
un	1242445	0.0689655	0.0665747
un	1244427	0.166667	0.444398
un	1248456	0.37931	0.383448
un	1249441	0.357143	0.293319
un	1250390	0.821429	0.484101
un	1251755	0.461538	0.426154
un	1253779	0.37037	0.345684
un	1253894	0.103448	0.157532
un	1253935	0.133333	0.124375
un	1257022	0.375	0.429762
un	1261907	0.36	0.2952
un	1263949	0.37037	0.345684
un	1264706	0.0740741	0.137037
un	1266249	0.0344828	0.0337931
un	1269220	0.103448	0.097931
un	1270588	0.307692	0.310769
un	1270727	0.807692	0.481538
un	1276642	0.208333	0.186667
un	1277438	0.333333	0.413333
un	1281354	0.392857	0.356429
un	1283159	0.214286	0.245
un	1287377	0.037037	0.104854
un	1293607	0.916667	0.5
un	1295131	0.148148	0.137037
un	1297112	0.5	0.408069
un	1297789	0.0333333	0.0326667
un	1298184	0.5	0.44
un	1303496	0.533333	0.491164
un	1305582	0.133333	0.124375
un	1308280	0.538462	0.393613
un	1308766	0.0344828	0.0337931
un	1310756	0.703704	0.456095
un	1313683	0.1	0.095
un	1316137	0.0666667	0.0643548
un	1317873	0.47619	0.362857
un	1319285	0.5	0.486
un	1319642	0.259259	0.277778
un	1321884	0.310345	0.307347
un	1325463	0.304348	0.439374
un	1326677	0.2	0.18
un	1328381	0.36	0.2952
un	1329252	0.0833333	0.08
un	1330566	0.84	0.5
un	1332262	0.307692	0.260285
un	1332895	0.461538	0.426154
un	1336329	0.241379	0.307347
un	1337597	1	0.5
un	1337714	0.0689655	0.0665747
un	1338838	0.0740741	0.137037
un	1340159	0.26087	0.423478
un	1344181	0.321429	0.392143
un	1344396	0.125	0.249167
un	1345154	0.0714286	0.068904
un	1345621	0.409091	0.499091
un	1347766	0.103448	0.097931
un	1348377	0.275862	0.471034
un	1349003	0	0.496923
un	1365561	0.413793	0.485005
un	1367132	0.413793	0.451724
un	1370632	0.461538	0.488265
un	1374260	0.833333	0.486047
un	1375452	0.814815	0.482963
un	1377194	0.37037	0.345684
un	1378561	0.56	0.4992
un	1382319	0.0384615	0.0376923
un	1385330	0.0666667	0.0643548
un	1386602	0.1	0.152667
un	1388531	0.0333333	0.0326667
un	1389922	0.347826	0.287266
un	1393584	0.384615	0.426154
un	1393723	0.0769231	0.0738462
un	1393862	0.142857	0.132547
un	1394420	0.333333	0.386667
un	1401909	0.5	0.459286
un	1403184	0.3	0.32
un	1405127	0.2	0.39113
un	1408247	0.478261	0.439374
un	1417142	0.24	0.32
un	1419623	0.185185	0.225639
un	1420389	0.434783	0.385485
un	1423866	0.9375	0.497814
un	1424981	0.214286	0.191429
un	1426982	0.310345	0.347811
un	1427489	0.266667	0.231077
un	1431898	0.08	0.0768
un	1433273	0.0357143	0.035
un	1439376	0.444444	0.345684
un	1443975	0.310345	0.347811
un	1446100	1	0.5
un	1447018	0.233333	0.206
un	1447172	0.32	0.4992
un	1455125	0.413793	0.399517
un	1455839	0.08	0.0768
un	1457666	0.678571	0.484101
un	1459211	0.428571	0.489818
un	1460193	0.269231	0.233077
un	1460918	0.107143	0.101429
un	1461685	0.518519	0.499259
un	1467460	0.142857	0.191429
un	1469220	0.137931	0.128276
un	1473329	0.6	0.5
un	1476849	0.333333	0.444398
un	1477058	0.0344828	0.0337931
un	1478664	0.185185	0.168148
un	1479317	0.12	0.1128
un	1481608	0.296296	0.30174
un	1482420	0.0714286	0.068904
un	1484839	0.222222	0.252316
un	1485216	0.2	0.231077
un	1485454	0.142857	0.209524
un	1493065	0.133333	0.18
un	1499673	0.266667	0.5
un	1500069	0.0714286	0.132547
un	1502011	0.533333	0.464488
un	1505166	0.608696	0.491304
un	1505541	0.107143	0.101429
un	1509262	0.333333	0.324444
un	1512053	0.178571	0.269739
un	1513193	0.125	0.117132
un	1514222	0.275862	0.237931
un	1517328	1	0.5
un	1525969	0.52	0.5
un	1541598	0.888889	0.493887
un	1541984	1	0.5
un	1542739	0.551724	0.399517
un	1543512	0.25	0.269739
un	1547820	0.0869565	0.0830796
un	1548344	0.272727	0.235455
un	1548525	0.148148	0.137037
un	1548919	0.0869565	0.0830796
un	1549387	0.7	0.486
un	1550693	0.166667	0.206
un	1551937	0.259259	0.277778
un	1553218	0.107143	0.101429
un	1553765	0.1	0.095
un	1553864	0.285714	0.245
un	1555030	0.107143	0.101429
un	1561740	0.318182	0.267606
un	1562996	0.482759	0.471034
un	1563893	0.607143	0.422857
un	1564024	0.407407	0.40126
un	1568610	0.433333	0.406
un	1572149	0.962963	0.499259
un	1573131	0.285714	0.245
un	1575347	0.142857	0.132547
un	1575495	0.214286	0.191429
un	1580043	0.269231	0.33359
un	1585929	0.481481	0.431322
un	1586145	0.964286	0.499286
un	1588299	0.285714	0.293319
un	1590906	0.24	0.4032
un	1591085	0.37931	0.347811
un	1592146	0.65	0.438719
un	1593472	0.869565	0.491304
un	1595464	0.380952	0.471429
un	1597905	0.0384615	0.173846
un	1599304	0.115385	0.173846
un	1603501	0.206897	0.185517
un	1606485	0.142857	0.132547
un	1607212	0.307692	0.310769
un	1607353	0.344828	0.399517
un	1611080	0.517241	0.44069
un	1613693	0.0357143	0.035
un	1616951	0	0.0665747
un	1617452	1	0.5
un	1622167	0.08	0.0768
un	1625208	0.275862	0.285517
un	1625632	0.655172	0.44069
un	1626819	0.185185	0.168148
un	1627908	0.153846	0.141978
un	1630871	0.0384615	0.0376923
un	1631557	0.518519	0.417037
un	1632240	0.0769231	0.0738462
un	1633021	0.0333333	0.0326667
un	1633650	0.259259	0.5
un	1634691	0.37931	0.414483
un	1635485	0.56	0.4608
un	1637156	0.0869565	0.0830796
un	1638727	0.321429	0.269739
un	1643117	0.0344828	0.0337931
un	1644690	0.666667	0.444481
un	1646507	0.0869565	0.226957
un	1650317	0.391304	0.439374
un	1651405	0.148148	0.137037
un	1653495	0.586207	0.462069
un	1657582	0.241379	0.212414
un	1660813	0.153846	0.141978
un	1662064	0.592593	0.417037
un	1664066	0.115385	0.108804
un	1664654	0.04	0.0392
un	1664895	0.241379	0.212414
un	1667986	0.0384615	0.0376923
un	1671091	0.541667	0.478333
un	1671618	0.928571	0.497322
un	1673206	0.275862	0.237931
un	1673589	0.0357143	0.035
un	1680365	0.551724	0.471034
un	1686313	0.166667	0.218659
un	1690851	0.333333	0.42
un	1694517	0.137931	0.128276
un	1694939	0.0689655	0.0665747
un	1698040	0.454545	0.433894
un	1698379	0.259259	0.225639
un	1699842	0.333333	0.277759
un	1700576	0.423077	0.44
un	1703017	0.206897	0.185517
un	1703287	0.318182	0.474307
un	1704690	0.608696	0.476522
un	1705745	0.333333	0.488889
un	1706296	0.1	0.095
un	1713394	0.28	0.2408
un	1713715	0.107143	0.101429
un	1717785	0.296296	0.252316
un	1718869	0.0333333	0.0326667
un	1719279	0.0666667	0.0643548
un	1720003	0.962963	0.499259
un	1720129	0.347826	0.340287
un	1722780	0.5	0.375144
un	1724313	0.478261	0.496303
un	1726738	0	0.375
un	1728994	0.407407	0.40126
un	1729334	0.25	0.218659
un	1733998	0.566667	0.432667
un	1736061	0.535714	0.468571
un	1736210	0.0344828	0.0337931
un	1737544	0.310345	0.383448
un	1739271	0.333333	0.481905
un	1742293	0.285714	0.459286
un	1742773	0.172414	0.262069
un	1748349	0.133333	0.124375
un	1751388	0.222222	0.197481
un	1755614	0.0714286	0.068904
un	1756531	0.423077	0.44
un	1758368	0.2	0.18
un	1761053	0.275862	0.285517
un	1763794	0.0357143	0.035
un	1769161	0.1	0.095
un	1770305	0.285714	0.362857
un	1772545	0.428571	0.497322
un	1773021	0.0384615	0.0376923
un	1773245	0.0833333	0.08
un	1773380	0.241379	0.307347
un	1773564	0.413793	0.366207
un	1773688	0.185185	0.225639
un	1774541	0.35	0.289
un	1774602	0.454545	0.483636
un	1777297	0.5	0.481538
un	1777783	0.24	0.2688
un	1778121	0.178571	0.162558
un	1778306	0.52	0.4488
un	1778533	0.464286	0.422857
un	1780992	0.37037	0.345684
un	1783262	0.192308	0.173846
un	1783295	0.423077	0.44
un	1785524	0.241379	0.347811
un	1786160	0.466667	0.464488
un	1787265	0.181818	0.165455
un	1788787	0.296296	0.466469
un	1788923	0.266667	0.277759
un	1789379	0.37931	0.383448
un	1789778	0.0769231	0.0738462
un	1789875	0.133333	0.277759
un	1792585	0.206897	0.185517
un	1794211	1	0.5
un	1794954	0.464286	0.448374
un	1796496	0.0714286	0.068904
un	1797151	0.047619	0.209524
un	1799370	0.521739	0.49913
un	1799934	0.0833333	0.08
un	1800148	0.0689655	0.0665747
un	1800206	0.142857	0.245
un	1802301	0.192308	0.233077
un	1803673	0.392857	0.315714
un	1806537	0.285714	0.444497
un	1807487	0.185185	0.168148
un	1809998	0.0384615	0.233077
un	1810052	0.37037	0.384216
un	1810744	0.347826	0.287266
un	1811818	0.32	0.4032
un	1818626	0.0909091	0.165455
un	1825109	0.172414	0.212414
un	1825690	0.166667	0.152853
un	1825817	0.0333333	0.0326667
un	1827922	0.928571	0.497322
un	1829897	0.2	0.18
un	1830132	0.535714	0.484101
un	1830995	0.482759	0.471034
un	1832109	0.0740741	0.071455
un	1832820	0.538462	0.47328
un	1835315	0.3	0.374875
un	1836738	0.111111	0.104854
un	1837910	0.321429	0.448374
un	1843322	0.178571	0.162558
un	1845264	0.482759	0.471034
un	1848320	0.259259	0.324444
un	1850798	0.551724	0.494483
un	1851588	0.0666667	0.0643548
un	1852062	0.291667	0.353333
un	1853638	0.481481	0.431322
un	1855790	0.344828	0.471034
un	1856384	0.0714286	0.068904
un	1858151	0.458333	0.429762
un	1860345	0.296296	0.345684
un	1863327	0.36	0.3848
un	1865509	0.307692	0.310769
un	1865739	0.37931	0.383448
un	1866221	0.307692	0.260285
un	1866368	0.344828	0.285517
un	1867053	0.0333333	0.0326667
un	1867582	0.0416667	0.117132
un	1867676	0.458333	0.492288
un	1867994	0.16	0.32
un	1869736	0.103448	0.157532
un	1870360	0.217391	0.257938
un	1871891	0.464286	0.499286
un	1872102	0.36	0.2952
un	1873842	0.166667	0.152667
un	1874824	0.37037	0.345684
un	1875380	0.291667	0.249167
un	1877942	0.04	0.0392
un	1878871	0.0344828	0.0337931
un	1879025	0.666667	0.486047
un	1879524	0.518519	0.482963
un	1880065	0.185185	0.168148
un	1880318	0.333333	0.32
un	1882659	0.137931	0.128276
un	1883657	1	0.5
un	1884786	0.733333	0.5
un	1886544	0.566667	0.486
un	1889366	0.1	0.152667
un	1891634	0.1	0.095
un	1894526	0.0833333	0.08
un	1896037	0.692308	0.488265
un	1896556	0.12	0.1128
un	1897554	0.136364	0.267606
un	1899498	0.103448	0.212414
un	1906554	0.111111	0.168148
un	1907070	0.0909091	0.165455
un	1907216	0.0689655	0.0665747
un	1909296	0.142857	0.481905
un	1912108	1	0.5
un	1913293	0.275862	0.237931
un	1915436	0.222222	0.197481
un	1918802	0	0.2112
un	1921600	0.230769	0.260285
un	1922050	0.206897	0.185517
un	1926791	0.259259	0.431322
un	1928684	0.571429	0.436227
un	1930064	0.08	0.0768
un	1930731	0.37931	0.307347
un	1932886	0.357143	0.293319
un	1933274	0.0833333	0.08
un	1933491	0.5	0.463846
un	1939610	0.269231	0.233077
un	1941692	0.137931	0.185517
un	1946260	0.103448	0.497758
un	1948742	0.137931	0.128276
un	1950954	0.172414	0.157532
un	1958264	0.0357143	0.035
un	1960061	0.518519	0.417037
un	1963246	0.0869565	0.158765
un	1963435	0.307692	0.260285
un	1966585	0.347826	0.49913
un	1966655	0.266667	0.277759
un	1968098	0.08	0.0768
un	1969283	0.4	0.3648
un	1969914	0.12	0.1128
un	1973400	0.375	0.492288
un	1976567	0.433333	0.495
un	1976688	0.178571	0.162558
un	1978924	0.392857	0.422857
un	1980132	0.037037	0.0362963
un	1980182	0	0.0830796
un	1980766	0.962963	0.499259
un	1982471	0.24	0.3648
un	1986997	0.148148	0.137037
un	1990136	0.206897	0.237931
un	1991556	0.5	0.375144
un	1991667	0.4	0.39113
un	1992791	0.366667	0.299333
un	1993829	0.333333	0.33
un	1994241	0.458333	0.395
un	1996277	0.413793	0.451724
un	1996735	0.0714286	0.068904
un	1998097	0.185185	0.225639
un	1998713	0.310345	0.490345
un	2001929	0.413793	0.471034
un	2002583	0.64	0.4928
un	2006438	0	0.336665
un	2008955	0.428571	0.436227
un	2009075	0.111111	0.104942
un	2011989	0.2	0.18
un	2012598	0.428571	0.477143
un	2013238	0.125	0.117132
un	2013883	0.26087	0.226957
un	2015093	0.259259	0.277778
un	2016529	0.416667	0.375
un	2018498	0.535714	0.494286
un	2020085	0.107143	0.101429
un	2021167	0.178571	0.162558
un	2023904	0.37931	0.307347
un	2024576	0.185185	0.225639
un	2025531	0.2	0.42
un	2025794	0.310345	0.307347
un	2025995	0.5	0.459286
un	2026829	0.12	0.18
un	2027279	0.571429	0.499048
un	2028525	0.190476	0.40829
un	2031486	0.148148	0.137037
un	2031803	0.357143	0.477143
un	2032223	0.36	0.4488
un	2032328	0.277778	0.424444
un	2035074	0.125	0.117132
un	2036044	0.103448	0.157532
un	2036618	0.461538	0.47328
un	2037529	0.916667	0.496667
un	2039410	0.384615	0.355137
un	2040104	0.48	0.48
un	2040942	0.0434783	0.193913
un	2042178	0.518519	0.444444
un	2043186	0.0333333	0.152667
un	2044752	0.2	0.18
un	2047084	0.178571	0.162558
un	2047768	0.692308	0.488265
un	2049743	0.26087	0.287266
un	2054234	0.333333	0.5
un	2055961	0.115385	0.233077
un	2056802	0.448276	0.497758
un	2058380	0.0384615	0.0376923
un	2063498	0.344828	0.366207
un	2067475	0.346154	0.44
un	2068874	0.409091	0.416364
un	2072585	0.518519	0.493887
un	2074358	0.518519	0.482963
un	2074576	0.321429	0.315714
un	2077658	0.217391	0.193913
un	2079073	0.678571	0.448374
un	2082006	0.103448	0.097931
un	2085076	0.25	0.218659
un	2085538	0.153846	0.141978
un	2085974	0.0333333	0.0326667
un	2087497	0.142857	0.132547
un	2088782	0.307692	0.260285
un	2092975	0.0333333	0.0326667
un	2094104	0.2	0.3848
un	2094373	0.185185	0.225639
un	2094736	0.433333	0.406
un	2096415	0.333333	0.357786
un	2098259	0.44	0.4488
un	2098639	0.233333	0.206
un	2100849	0.12	0.1128
un	2101459	0.407407	0.324444
un	2107540	0.333333	0.32
un	2110160	0.269231	0.286154
un	2110945	0.12	0.18
un	2114245	0.384615	0.310769
un	2116460	0.466667	0.444481
un	2118735	1	0.5
un	2122674	0.037037	0.0362963
un	2123133	0.333333	0.33
un	2123861	0.517241	0.414483
un	2126195	0.25	0.218571
un	2127249	0.0689655	0.0665747
un	2127340	0.428571	0.459286
un	2127545	0.208333	0.249167
un	2128988	0.366667	0.374875
un	2129120	0.111111	0.104854
un	2129436	0.444444	0.345684
un	2129696	0.111111	0.168148
un	2131845	0.12	0.1128
un	2132239	0.0833333	0.08
un	2133671	0.111111	0.104854
un	2134270	0.266667	0.231077
un	2135572	0.178571	0.162558
un	2137054	0.384615	0.393613
un	2139885	0.448276	0.383448
un	2142111	0.117647	0.207525
un	2143805	0.206897	0.185517
un	2145128	0.04	0.0392
un	2145711	0.448276	0.478621
un	2145853	0.269231	0.33359
un	2147825	0.16	0.3648
un	2149840	0.481481	0.40126
un	2150204	0.206897	0.185517
un	2153392	0.357143	0.375
un	2155024	0.291667	0.4575
un	2157410	0.296296	0.252316
un	2158152	0.310345	0.307347
un	2158232	0.62069	0.471034
un	2159215	0.535714	0.468571
un	2162063	0.0909091	0.165455
un	2162402	0.0740741	0.197481
un	2163158	0.0689655	0.0665747
un	2164056	0.366667	0.339333
un	2164771	0.111111	0.104854
un	2165453	0.434783	0.340287
un	2166158	0.241379	0.212414
un	2167326	0.392857	0.315714
un	2168529	0.111111	0.104854
un	2169041	0.285714	0.489818
un	2170670	0.103448	0.157532
un	2171083	0.37037	0.345684
un	2171861	0.269231	0.233077
un	2173044	0.392857	0.392143
un	2173424	0.0740741	0.071455
un	2174767	0.192308	0.173846
un	2175448	0.1	0.095
un	2175898	0.482759	0.471034
un	2177656	0.148148	0.30174
un	2180763	0.407407	0.488889
un	2180944	0.178571	0.269739
un	2181523	0.434783	0.385485
un	2183085	0.357143	0.408069
un	2184210	0.153846	0.141978
un	2186553	0.37931	0.383448
un	2192900	0.461538	0.47328
un	2193117	0.36	0.4968
un	2194759	0.0952381	0.172381
un	2195002	0.0689655	0.0665747
un	2197108	0.259259	0.277778
un	2200981	0.206897	0.328276
un	2201796	0.344828	0.285517
un	2202096	0.0689655	0.0665747
un	2202607	0.590909	0.490909
un	2205130	0.0769231	0.141978
un	2207261	0.166667	0.486
un	2210770	0.37931	0.478621
un	2211028	0.0666667	0.0643548
un	2212849	0.461538	0.355137
un	2216775	0.333333	0.365691
un	2218397	0.32	0.3648
un	2218567	0.125	0.117132
un	2220764	0.233333	0.206
un	2223095	0.153846	0.204152
un	2223966	0.444444	0.499259
un	2224354	0.538462	0.488265
un	2229200	0.32	0.32
un	2232677	0.275862	0.366207
un	2234475	0.37037	0.30174
un	2239096	0.32	0.32
un	2240282	0.173913	0.226957
un	2240552	0.392857	0.422857
un	2243769	0.24	0.3648
un	2247120	0.333333	0.386667
un	2248861	0.964286	0.499286
un	2249298	0.133333	0.124375
un	2252319	0.333333	0.486047
un	2252779	0.346154	0.493272
un	2254131	0.172414	0.157532
un	2255418	0.107143	0.162558
un	2256990	0.24	0.3648
un	2257465	0.166667	0.152667
un	2259070	0.321429	0.499286
un	2259272	0.448276	0.44069
un	2260968	0.607143	0.494286
un	2261084	0.0689655	0.0665747
un	2264998	0.36	0.3848
un	2265109	0.173913	0.226957
un	2265702	0.15	0.398699
un	2265847	0.538462	0.47328
un	2267477	0.259259	0.277778
un	2271962	0.392857	0.392143
un	2272475	0.0333333	0.0326667
un	2273366	0.0344828	0.0337931
un	2274322	0.517241	0.383448
un	2275859	0.296296	0.30174
un	2277041	0.481481	0.456095
un	2278251	0.64	0.4608
un	2278567	0.346154	0.33359
un	2278725	0.0384615	0.0376923
un	2282549	0.428571	0.408069
un	2284536	0.137931	0.237931
un	2285992	0.962963	0.499259
un	2288880	0.259259	0.324444
un	2290490	0.178571	0.218571
un	2290694	0.37931	0.307347
un	2291588	0.25	0.468571
un	2292900	0.208333	0.249167
un	2297047	0.777778	0.5
un	2300011	0.148148	0.137037
un	2304747	0.37037	0.482963
un	2304923	0.304348	0.484993
un	2305901	0.133333	0.124375
un	2312555	0.32	0.2688
un	2315127	0.142857	0.191429
un	2315487	0.047619	0.0466667
un	2317273	0.0689655	0.0665747
un	2318445	0.464286	0.356429
un	2318544	0.222222	0.444444
un	2322324	0.333333	0.32
un	2322919	0.535714	0.484101
un	2324208	0.115385	0.108804
un	2324815	0.925926	0.497223
un	2329612	0.04	0.0392
un	2329952	0.482759	0.428079
un	2330280	0.0689655	0.0665747
un	2331619	0.16	0.2112
un	2331819	0.607143	0.484101
un	2332637	0.37037	0.384216
un	2333827	0.48	0.4032
un	2334872	0.0714286	0.068904
un	2336810	0.466667	0.491164
un	2337193	0.653846	0.463846
un	2338876	0.321429	0.448374
un	2340412	0.142857	0.132547
un	2340893	0.037037	0.0362963
un	2343048	0.466667	0.39113
un	2345294	0.565217	0.405476
un	2345379	0.964286	0.499286
un	2345737	0.592593	0.493887
un	2346621	0.44	0.3432
un	2348904	0.655172	0.497758
un	2349884	0.551724	0.399517
un	2352942	0.32	0.48
un	2353082	1	0.5
un	2353620	0.931034	0.497758
un	2354379	0.0384615	0.108804
un	2355848	0.185185	0.168148
un	2357093	0.222222	0.384216
un	2363571	0.52	0.4968
un	2368067	0.62069	0.485005
un	2372026	0.172414	0.157532
un	2373665	0.2	0.231077
un	2374602	0.133333	0.124375
un	2378307	0.241379	0.262069
un	2378485	0.266667	0.231077
un	2379174	0.275862	0.237931
un	2380380	0.481481	0.40126
un	2384722	0.310345	0.262069
un	2384882	0.25	0.218571
un	2385288	0.153846	0.204152
un	2387151	0.64	0.4352
un	2387434	0.0666667	0.0643548
un	2387821	0.36	0.3432
un	2388278	0.607143	0.448374
un	2389884	0.24	0.2112
un	2393667	0.214286	0.245
un	2397886	0.214286	0.245
un	2399324	0.62963	0.5
un	2403843	0.0333333	0.0326667
un	2407807	0.37931	0.44069
un	2416440	0.0769231	0.0738462
un	2419943	0.0416667	0.0408333
un	2420726	0.178571	0.162558
un	2421979	0.192308	0.173846
un	2423106	0.269231	0.33359
un	2425581	0.535714	0.392143
un	2426589	0.0384615	0.0376923
un	2427340	0.24	0.2688
un	2427792	0.0740741	0.071455
un	2429987	0.461538	0.452518
un	2430436	0.464286	0.422857
un	2430713	0.478261	0.5
un	2431718	0.192308	0.173846
un	2432254	0.142857	0.336665
un	2432358	0.518519	0.493887
un	2434650	0.166667	0.152667
un	2435432	0.346154	0.286154
un	2435500	0.535714	0.448374
un	2435639	0.357143	0.408069
un	2437730	0.409091	0.37483
un	2438200	0.310345	0.347811
un	2438479	0.269231	0.286154
un	2438750	0.178571	0.162558
un	2438760	0.142857	0.132547
un	2440129	0.133333	0.124375
un	2442152	0.407407	0.365691
un	2442670	0.333333	0.365691
un	2445434	0.111111	0.104854
un	2445571	0.5	0.416364
un	2449437	0.0689655	0.0665747
un	2450824	0.0344828	0.097931
un	2453333	0.409091	0.37483
un	2454369	0.4	0.32
un	2455446	0.214286	0.459286
un	2456060	0.482759	0.49931
un	2456390	0.166667	0.152853
un	2456544	0.206897	0.399517
un	2457043	0.37931	0.347811
un	2457482	0.333333	0.33
un	2457542	0.230769	0.260285
un	2457770	0.466667	0.39113
un	2460853	0.37037	0.345684
un	2461531	0.310345	0.307347
un	2462963	0.0714286	0.068904
un	2464828	0.222222	0.252316
un	2465634	0.230769	0.260285
un	2467445	0.458333	0.395
un	2469310	0.346154	0.33359
un	2469943	0.217391	0.314783
un	2470097	0.0384615	0.0376923
un	2471769	0.037037	0.0362963
un	2474685	0.5	0.444398
un	2480038	0.28	0.2408
un	2480533	0.25	0.448374
un	2480688	0.366667	0.374875
un	2483400	0.241379	0.307347
un	2485952	0.037037	0.104854
un	2487367	0.428571	0.489818
un	2492181	0.409091	0.416364
un	2492677	0.916667	0.496667
un	2493877	0.137931	0.128276
un	2494021	0.482759	0.494483
un	2495520	0.321429	0.356429
un	2496809	0.407407	0.40126
un	2498507	0.0357143	0.035
un	2498733	0.0357143	0.035
un	2499697	0.241379	0.383448
un	2499788	0.0689655	0.0665747
un	2500606	0.458333	0.395
un	2500669	0.285714	0.245
un	2501722	0.434783	0.49913
un	2504777	0.517241	0.44069
un	2506796	0.64	0.4352
un	2506978	1	0.5
un	2507361	0.0714286	0.068904
un	2510038	0.153846	0.310769
un	2511087	0.148148	0.197481
un	2512764	0.192308	0.233077
un	2514741	0.137931	0.128276
un	2515512	0.272727	0.235455
un	2515714	0.192308	0.173846
un	2517525	0.518519	0.482963
un	2517789	0.551724	0.399517
un	2518631	0.428571	0.489818
un	2519790	0.466667	0.497833
un	2520868	0.0689655	0.0665747
un	2522082	0.153846	0.260285
un	2522927	0.384615	0.310769
un	2523632	0.444444	0.444444
un	2524841	0	0.185517
un	2524914	0.233333	0.255
un	2525865	0.862069	0.490345
un	2527494	0.36	0.3432
un	2527590	0.583333	0.413333
un	2529546	0.178571	0.162558
un	2531529	0.24	0.2112
un	2531647	0.413793	0.49931
un	2532026	0.818182	0.5
un	2533601	0.04	0.0392
un	2536611	0.08	0.0768
un	2537880	0.633333	0.495
un	2538697	0.233333	0.299333
un	2538824	0.380952	0.444497
un	2539267	0.296296	0.30174
un	2539357	0.785714	0.477143
un	2539633	0.266667	0.42
un	2540845	1	0.5
un	2541281	0.896552	0.49931
un	2542196	0.24	0.2688
un	2543059	0.208333	0.492288
un	2543093	1	0.5
un	2544036	0.413793	0.49931
un	2544317	0.04	0.0392
un	2544607	0.666667	0.493887
un	2545430	0.2	0.231077
un	2545694	0.241379	0.262069
un	2545838	0.208333	0.186667
un	2545979	0.24	0.2112
un	2546639	0.535714	0.392143
un	2547448	0.148148	0.197481
un	2548359	0.166667	0.206
un	2552698	1	0.5
un	2554769	0.037037	0.0362963
un	2555836	0.0333333	0.0326667
un	2556093	0.227273	0.267606
un	2556423	0.111111	0.104942
un	2559196	0.321429	0.448374
un	2560332	0.25	0.218571
un	2563213	0.366667	0.339333
un	2563315	0.517241	0.44069
un	2564000	0.517241	0.478621
un	2565258	0.56	0.4992
un	2566389	0.0714286	0.132547
un	2567337	0.241379	0.212414
un	2567596	0.344828	0.428079
un	2567774	0.5	0.481538
un	2568098	0.892857	0.494286
un	2568351	0.392857	0.499286
un	2569503	0.36	0.2952
un	2570830	0.37037	0.345684
un	2572061	0.44	0.4488
un	2573005	0.0833333	0.08
un	2573897	0.37037	0.466469
un	2574080	0.25	0.315714
un	2574352	0.291667	0.249167
un	2574803	0.357143	0.336665
un	2575369	0.185185	0.225639
un	2577462	0.296296	0.252316
un	2578317	0.172414	0.157532
un	2579731	0.5	0.497322
un	2579946	0.44	0.4968
un	2580808	0.291667	0.30471
un	2581219	0.3	0.495
un	2581778	0.222222	0.252316
un	2582838	0.310345	0.307347
un	2584269	0.357143	0.375
un	2585157	0.586207	0.478621
un	2586897	0.4	0.4992
un	2588586	0.481481	0.365691
un	2588817	0.533333	0.444481
un	2589018	0.178571	0.269739
un	2592725	0	0.152853
un	2593548	0.2	0.18
un	2593631	0.185185	0.168148
un	2595831	0.111111	0.168148
un	2596759	0.0740741	0.071455
un	2599330	0.37037	0.30174
un	2599517	0.166667	0.152853
un	2599751	0.592593	0.499259
un	2601373	0.296296	0.384216
un	2601912	0.5	0.463846
un	2602460	0.241379	0.262069
un	2603185	0.448276	0.44069
un	2603447	0.233333	0.206
un	2603782	0.0357143	0.035
un	2604244	0.241379	0.212414
un	2608670	0.84	0.4968
un	2608753	0.153846	0.141978
un	2609445	0.166667	0.206
un	2610503	0.3	0.339333
un	2612006	0.44	0.4872
un	2612185	0.285714	0.244762
un	2612809	0.407407	0.431322
un	2613069	0.0689655	0.0665747
un	2614858	0.52	0.4712
un	2615081	0.954545	0.499091
un	2616300	1	0.5
un	2616618	0.3	0.299333
un	2616720	0.12	0.1128
un	2617142	0.259259	0.225639
un	2617562	0.607143	0.499286
un	2618330	0.259259	0.324444
un	2619626	0.172414	0.157532
un	2620041	0.461538	0.393613
un	2620595	0.307692	0.260285
un	2621273	0.26087	0.226957
un	2621470	0.241379	0.262069
un	2623232	0.433333	0.339333
un	2624526	0.178571	0.218571
un	2625044	0.555556	0.40126
un	2625307	0.518519	0.384216
un	2625586	0.0689655	0.0665747
un	2625697	0.625	0.429762
un	2627133	0.172414	0.157532
un	2629116	0.428571	0.497322
un	2631549	0.291667	0.429762
un	2633282	0.36	0.2952
un	2633584	0.227273	0.267606
un	2635886	0.185185	0.225639
un	2636227	0.241379	0.262069
un	2638026	0.48	0.4608
un	2638242	0.461538	0.496923
un	2640843	0.137931	0.185517
un	2641436	0.25	0.218659
un	2643335	0.241379	0.307347
un	2646658	0.392857	0.422857
un	2647468	0.115385	0.108804
un	2648668	0.4	0.42
un	2649044	0.423077	0.493272
un	2649341	0.535714	0.448374
un	2650891	0.392857	0.422857
un	2651226	0.555556	0.40126
un	2651530	0.37931	0.44069
un	2651846	0.62963	0.431322
un	2651916	0.0689655	0.0665747
un	2652057	0.0333333	0.0326667
un	2653921	0.0384615	0.286154
un	2654132	0.153846	0.204152
un	2654678	0.115385	0.173846
un	2655387	0.178571	0.162558
un	2655675	0.566667	0.495
un	2655980	0.142857	0.132547
un	2656135	0.357143	0.477143
un	2657686	0.037037	0.0362963
un	2658137	0.551724	0.49931
un	2659617	0.214286	0.336665
un	2660442	0.153846	0.141978
un	2661119	0.285714	0.40829
un	2661894	0.52	0.4712
un	2663334	0.357143	0.375
un	2663651	0.448276	0.347811
un	2663716	0.26087	0.226957
un	2664114	1	0.5
un	2665324	0.551724	0.428079
un	2665633	0.37931	0.307347
un	2666455	0.0714286	0.068904
un	2667553	1	0.5
un	2667680	0.275862	0.237931
un	2670001	0.0416667	0.0408333
un	2671255	0.0384615	0.0376923
un	2672855	0.5	0.413333
un	2673424	0.482759	0.451724
un	2674317	0.433333	0.455
un	2674821	0.586207	0.414483
un	2675552	0	0.0665747
un	2676298	0.538462	0.488265
un	2677619	0.821429	0.484101
un	2678521	0.222222	0.197481
un	2678710	0.310345	0.347811
un	2679540	0.148148	0.137037
un	2679694	0.2	0.18
un	2680554	0.166667	0.206
un	2681272	0.222222	0.417037
un	2681559	0.25	0.269739
un	2682571	0.791667	0.478333
un	2684061	0.153846	0.393613
un	2684178	0.214286	0.191429
un	2686328	0.6	0.42
un	2687351	0.5	0.5
un	2687824	0.45	0.438719
un	2688400	0.4	0.3648
un	2689010	0.464286	0.499286
un	2691825	0.444444	0.444444
un	2692366	0.344828	0.399517
un	2693110	0.423077	0.33359
un	2693805	0.413793	0.399517
un	2693906	0.142857	0.132547
un	2695247	0.583333	0.468555
un	2695938	0.6	0.5
un	2696137	0.0689655	0.0665747
un	2697319	0.037037	0.0362963
un	2697493	0.04	0.0392
un	2697595	0.04	0.0392
un	2697799	0.928571	0.497322
un	2698829	0.166667	0.206
un	2701196	0.384615	0.355137
un	2701766	0.241379	0.497758
un	2702999	0.3	0.406
un	2703974	0.206897	0.237931
un	2704298	0.24	0.2112
un	2705789	1	0.5
un	2706799	0.5	0.472667
un	2708033	0.44	0.4968
un	2708809	1	0.5
un	2709736	0.392857	0.392143
un	2710843	0.32	0.4032
un	2711053	0.333333	0.39113
un	2712264	0.103448	0.157532
un	2713017	0.05	0.138569
un	2713253	0.04	0.3848
un	2715258	0.37931	0.383448
un	2715394	0.461538	0.47328
un	2716856	0.0689655	0.0665747
un	2718380	0.125	0.117132
un	2718596	0.321429	0.315714
un	2720046	0.0689655	0.128276
un	2720798	0.482759	0.49931
un	2721397	0.259259	0.225639
un	2721462	0.192308	0.233077
un	2721676	0.178571	0.162558
un	2724448	0.652174	0.439374
un	2725711	0.0666667	0.0643548
un	2727763	0.266667	0.277759
un	2729346	0.964286	0.499286
un	2732690	0.4	0.4032
un	2733570	0.925926	0.497223
un	2733741	0.206897	0.237931
un	2735446	0.04	0.0392
un	2735814	0.28	0.42
un	2736204	0.607143	0.448374
un	2737486	0.538462	0.488265
un	2738135	0.333333	0.324444
un	2738343	0.241379	0.212414
un	2738931	0.107143	0.101429
un	2740019	0.0357143	0.035
un	2740661	0.233333	0.206
un	2741334	0.230769	0.204152
un	2741881	0.444444	0.345684
un	2743149	0.0344828	0.0337931
un	2743274	0.535714	0.499286
un	2743637	0.428571	0.408069
un	2744274	1	0.5
un	2745792	0.5	0.486047
un	2749230	0.206897	0.285517
un	2751323	0.307692	0.310769
un	2753564	1	0.5
un	2753624	0.782609	0.491304
un	2753960	0	0.48
un	2755384	0.04	0.0392
un	2756339	0.407407	0.40126
un	2756988	0.37931	0.307347
un	2757467	0.259259	0.225639
un	2757648	0.384615	0.496923
un	2758624	0.153846	0.204152
un	2759165	0.56	0.4352
un	2759215	0.481481	0.365691
un	2759486	0.37037	0.499259
un	2760517	0.346154	0.410543
un	2760803	0.466667	0.39113
un	2762103	0.851852	0.497223
un	2762542	0.318182	0.267606
un	2763433	0.392857	0.392143
un	2763977	0.384615	0.310769
un	2764978	0.0454545	0.0445455
un	2766174	0.222222	0.252316
un	2766818	0.428571	0.336665
un	2766992	0.96	0.4992
un	2772072	0.344828	0.485005
un	2773986	0.0833333	0.08
un	2774338	0.24	0.32
un	2774727	0.24	0.2112
un	2774779	0.3	0.255
un	2775195	0.333333	0.277778
un	2777952	0.482759	0.399517
un	2781795	0.0344828	0.0337931
un	2781899	0.6	0.4968
un	2781972	0.0666667	0.0643548
un	2782730	0.2	0.18
un	2784839	0.275862	0.328276
un	2785409	0.259259	0.475361
un	2786400	0.461538	0.355137
un	2787823	0.413793	0.328276
un	2788362	0.133333	0.5
un	2788895	0.285714	0.245
un	2789161	0.1	0.206
un	2789581	0.0666667	0.0643548
un	2789972	0.434783	0.476522
un	2793041	0.206897	0.285517
un	2793983	0.517241	0.490345
un	2794206	0.2	0.2408
un	2794604	0.1	0.095
un	2796102	1	0.5
un	2796463	0.433333	0.374875
un	2797645	0.115385	0.108804
un	2799861	0.4	0.32
un	2799967	0.037037	0.0362963
un	2800155	0.28	0.2408
un	2800219	0.517241	0.490345
un	2800401	0.0357143	0.035
un	2802329	0.241379	0.347811
un	2802621	0.333333	0.40126
un	2803343	0.192308	0.173846
un	2803742	0.25	0.484101
un	2804968	0.1	0.095
un	2805754	0.241379	0.262069
un	2806239	0.230769	0.204152
un	2807300	0.275862	0.399517
un	2807905	0.24	0.2688
un	2808551	0.633333	0.472667
un	2808715	0.518519	0.499259
un	2809066	0.407407	0.365691
un	2810583	0.111111	0.104854
un	2811121	0.148148	0.137037
un	2812492	0.928571	0.5
un	2812777	0.233333	0.206
un	2813346	0.192308	0.173846
un	2813853	0.241379	0.478621
un	2814842	0.0666667	0.0643548
un	2816031	0.366667	0.299333
un	2817057	0.0384615	0.0376923
un	2817709	0.346154	0.286154
un	2818133	0.56	0.4032
un	2818722	0.416667	0.486047
un	2821582	0.315789	0.332632
un	2821742	0.0740741	0.071455
un	2822217	0.214286	0.436227
un	2822411	0.333333	0.357786
un	2826463	0.217391	0.193913
un	2827039	0.1	0.255
un	2827231	0.0769231	0.141978
un	2828863	0.111111	0.104854
un	2829257	0.15	0.138569
un	2830397	0.961538	0.499231
un	2830679	0.5	0.496667
un	2831879	0.482759	0.485005
un	2832010	0.166667	0.152667
un	2833185	0.607143	0.494286
un	2836479	0.321429	0.269739
un	2836831	0.25	0.269739
un	2837865	0.137931	0.128276
un	2838249	0.566667	0.472667
un	2840860	0.321429	0.269739
un	2842332	0.566667	0.406
un	2842543	0.0416667	0.0408333
un	2843246	0.24	0.2112
un	2843306	0.481481	0.475361
un	2843607	0.444444	0.384216
un	2843809	0.482759	0.485005
un	2844094	0.266667	0.357786
un	2845311	0.62963	0.5
un	2845443	0.0333333	0.0326667
un	2845519	0.185185	0.225639
un	2845758	0.862069	0.497758
un	2846531	0.111111	0.104854
un	2846620	0.172414	0.157532
un	2847147	0.310345	0.307347
un	2847971	0.409091	0.325455
un	2848389	0.12	0.1128
un	2848704	0.966667	0.499333
un	2850084	0.166667	0.152667
un	2850413	0.454545	0.351204
un	2850671	0.259259	0.225639
un	2851169	0.1	0.095
un	2852707	0.137931	0.128276
un	2853876	0.4	0.32
un	2854967	0.45	0.348674
un	2856283	0.130435	0.121739
un	2859072	0.653846	0.493272
un	2864086	0.888889	0.499259
un	2867371	0.25	0.218659
un	2867774	0.363636	0.297592
un	2868035	0.111111	0.225639
un	2870815	0.413793	0.366207
un	2877456	0.130435	0.193913
un	2878057	0.214286	0.191429
un	2882784	0.214286	0.245
un	2883731	0.0384615	0.0376923
un	2884037	0.2	0.2408
un	2884066	0.047619	0.0466667
un	2885514	0.724138	0.462069
un	2885963	0.12	0.18
un	2886094	0.0666667	0.0643548
un	2886223	0.0333333	0.0326667
un	2886886	0.0689655	0.0665747
un	2889382	0.142857	0.132547
un	2894590	0.137931	0.128276
un	2894978	0.464286	0.484101
un	2895518	0.444444	0.417037
un	2897614	0.344828	0.328276
un	2898080	0.6	0.497833
un	2898752	0.16	0.3648
un	2900234	0.241379	0.262069
un	2901045	0.444444	0.482963
un	2901282	0.137931	0.128276
un	2903016	0.206897	0.185517
un	2903997	0.172414	0.212414
un	2904494	1	0.5
un	2904584	0.269231	0.286154
un	2905542	0.206897	0.185517
un	2906361	0.538462	0.452518
un	2907663	0.0344828	0.0337931
un	2910493	0.310345	0.307347
un	2912089	0.423077	0.493272
un	2913152	1	0.5
un	2914912	0.185185	0.168148
un	2915934	0	0.08
un	2918596	0.413793	0.485005
un	2919334	0.962963	0.499259
un	2926056	0.107143	0.101429
un	2927466	0.482759	0.471034
un	2928154	0.428571	0.436227
un	2933271	0.571429	0.477143
un	2934672	0.037037	0.0362963
un	2935191	0.0833333	0.277801
un	2935959	0.321429	0.356429
un	2940837	0.310345	0.262069
un	2942486	0.275862	0.237931
un	2942862	0.172414	0.262069
un	2943852	0.137931	0.128276
un	2944385	0.714286	0.459286
un	2944956	0.111111	0.104854
un	2945468	1	0.5
un	2945860	0.125	0.249167
un	2946798	0.32	0.2688
un	2947067	0.1	0.095
un	2954712	0.172414	0.157532
un	2956032	0.1	0.095
un	2956908	0.142857	0.132547
un	2957148	1	0.5
un	2957397	0.423077	0.44
un	2957752	1	0.5
un	2958143	0.178571	0.162558
un	2962967	0.0526316	0.0510795
un	2966829	0.565217	0.405476
un	2967440	0.137931	0.128276
un	2968705	0.233333	0.206
un	2969537	0.107143	0.101429
un	2970328	0.347826	0.476522
un	2971034	0.384615	0.393613
un	2971915	0.586207	0.478621
un	2971945	0.625	0.4575
un	2972605	0.366667	0.406
un	2972870	0.357143	0.293319
un	2972972	0.0344828	0.0337931
un	2973292	0.266667	0.277759
un	2973637	0.655172	0.44069
un	2974290	0.56	0.4608
un	2975765	0.3	0.299333
un	2979004	0.535714	0.484101
un	2981379	0.275862	0.366207
un	2985826	0.821429	0.484101
un	2988678	0.72	0.4608
un	2990247	0.0689655	0.0665747
un	2991364	0.517241	0.497758
un	2992231	0.391304	0.439374
un	2992979	0.16	0.1472
un	2993469	0.428571	0.408069
un	2994036	0.961538	0.499231
un	2996953	0.4	0.32
un	2997826	0.5	0.375
un	2999686	0.1	0.152667
un	2999981	0.4	0.4608
un	3001596	0.103448	0.097931
un	3002217	0.0769231	0.0738462
un	3002429	0.666667	0.5
un	3003953	0.173913	0.226957
un	3004572	0.0689655	0.128276
un	3007808	0.347826	0.385485
un	3008617	0.137931	0.128276
un	3009457	0.521739	0.385485
un	3010424	0.266667	0.231077
un	3010772	0.24	0.2112
un	3013322	0.310345	0.262069
un	3013534	0.275862	0.285517
un	3013789	0.888889	0.493887
un	3014355	0.304348	0.257938
un	3014484	0.304348	0.257938
un	3014781	0.4	0.3648
un	3018248	0.962963	0.499259
un	3019222	0.0714286	0.068904
un	3019327	0.275862	0.237931
un	3020634	0.0666667	0.0643548
un	3020920	0.666667	0.482963
un	3023631	0.428571	0.489818
un	3024054	0.107143	0.269739
un	3025426	0.103448	0.097931
un	3025692	0.153846	0.141978
un	3026067	0.518519	0.466469
un	3027667	0.428571	0.375
un	3027760	0.321429	0.484101
un	3032428	0.928571	0.497322
un	3032964	0.366667	0.406
un	3033511	0.32	0.2688
un	3034157	0.407407	0.5
un	3036031	0.724138	0.490345
un	3037390	0.241379	0.414483
un	3038209	0.344828	0.285517
un	3040357	0.423077	0.44
un	3040417	0.4	0.357786
un	3043556	0.48	0.3648
un	3047971	0.259259	0.225639
un	3049194	0.592593	0.444444
un	3050692	0.392857	0.392143
un	3052765	0.357143	0.293319
un	3056620	1	0.5
un	3058067	0.769231	0.47328
un	3058543	0.333333	0.277801
un	3060087	0.2	0.2408
un	3061405	0.285714	0.375
un	3061993	0.136364	0.127273
un	3063872	0.107143	0.101429
un	3071565	0.466667	0.444481
un	3071862	0.56	0.4608
un	3071941	0.962963	0.499259
un	3072089	0.857143	0.489818
un	3076719	1	0.5
un	3077178	0.44	0.4488
un	3078174	0.481481	0.456095
un	3078395	0.318182	0.325455
un	3078409	0.310345	0.262069
un	3079480	0.413793	0.428079
un	3080152	0.346154	0.375144
un	3081454	0.107143	0.101429
un	3081833	0.037037	0.0362963
un	3083413	0.366667	0.432667
un	3084694	0.185185	0.277778
un	3086078	0.321429	0.315714
un	3089678	0.269231	0.233077
un	3090935	0.185185	0.168148
un	3095056	0.185185	0.225639
un	3096884	0.363636	0.483636
un	3100453	0.565217	0.439374
un	3104494	0.111111	0.104854
un	3104988	0.206897	0.237931
un	3106616	0.392857	0.392143
un	3109345	0.535714	0.448374
un	3111015	0.965517	0.49931
un	3113868	0.0357143	0.035
un	3114767	0.555556	0.475361
un	3115461	0.208333	0.499167
un	3117309	0.142857	0.132547
un	3118090	0.32	0.4032
un	3119155	0.961538	0.499231
un	3119341	0.266667	0.277759
un	3121745	0.88	0.4992
un	3122264	0.0344828	0.0337931
un	3123241	0.423077	0.44
un	3123779	0.291667	0.429762
un	3123855	0.0344828	0.0337931
un	3124897	0.333333	0.431322
un	3129139	0.923077	0.496923
un	3129719	0.185185	0.225639
un	3130006	0.482759	0.471034
un	3132227	0.73913	0.466087
un	3133794	0.173913	0.158765
un	3134983	0.52	0.4968
un	3135144	0.2	0.42
un	3135718	0.566667	0.472667
un	3136380	0.413793	0.451724
un	3138403	0.6	0.4488
un	3138680	0.037037	0.0362963
un	3139305	0.434783	0.453676
un	3140009	0.166667	0.206
un	3140533	0.2	0.18
un	3141634	0.269231	0.375144
un	3141906	0.16	0.1472
un	3143755	0.0344828	0.097931
un	3145029	0.285714	0.499048
un	3145218	0.285714	0.293319
un	3147037	0.214286	0.336665
un	3147589	0.44	0.42
un	3149820	0.148148	0.137037
un	3150666	0.0344828	0.0337931
un	3152838	0.321429	0.499286
un	3154602	0.1	0.095
un	3155024	0.192308	0.173846
un	3158603	0.241379	0.212414
un	3159442	0.28	0.4488
un	3160664	0.0714286	0.068904
un	3161193	0.111111	0.168148
un	3161836	0.586207	0.462069
un	3163365	0.0416667	0.0408333
un	3166097	0.433333	0.374875
un	3167218	0.555556	0.497223
un	3167582	0.307692	0.260285
un	3168031	0.482759	0.494483
un	3172883	0.0833333	0.468555
un	3174949	0.964286	0.499286
un	3175129	0.125	0.249167
un	3175567	0.466667	0.444481
un	3175732	0.416667	0.375
un	3176825	0.357143	0.408069
un	3177229	0.44	0.3432
un	3179916	0.0714286	0.068904
un	3180070	0.321429	0.392143
un	3180579	0.2	0.18
un	3181885	0.466667	0.39113
un	3182848	0.333333	0.431322
un	3186234	0.655172	0.462069
un	3187289	0.423077	0.410543
un	3188303	0.0333333	0.0326667
un	3189268	0.125	0.117132
un	3194493	0.296296	0.252316
un	3198976	0.518519	0.444444
un	3199113	0.137931	0.185517
un	3200535	0.0434783	0.0426087
un	3200672	0.192308	0.233077
un	3201145	0.851852	0.488889
un	3204400	0.285714	0.489818
un	3204698	0.346154	0.286154
un	3204882	0.214286	0.497322
un	3205363	0.5	0.499091
un	3206294	0.269231	0.33359
un	3208433	0.62963	0.456095
un	3209055	0.392857	0.484101
un	3210189	0.0434783	0.121739
un	3211448	0.166667	0.206
un	3213186	0.517241	0.478621
un	3214956	0.125	0.117132
un	3215344	0.521739	0.423478
un	3215572	0.518519	0.493887
un	3215770	0.380952	0.444497
un	3216675	0.269231	0.33359
un	3218076	0.75	0.468571
un	3219256	0.333333	0.40126
un	3220218	0.107143	0.101429
un	3220669	0.275862	0.237931
un	3222588	0.357143	0.489818
un	3224160	0.111111	0.324444
un	3224859	0.166667	0.152778
un	3225141	0.210526	0.188421
un	3227983	0.2	0.357786
un	3228361	0.115385	0.173846
un	3229097	0.241379	0.212414
un	3229846	1	0.5
un	3231173	0.32	0.4992
un	3231191	0.0333333	0.0326667
un	3231532	0.166667	0.152667
un	3231832	0.272727	0.351204
un	3231923	0.0357143	0.035
un	3232390	0.0689655	0.49931
un	3232954	0.535714	0.468571
un	3233361	0.444444	0.384216
un	3234554	0.566667	0.432667
un	3234930	0.555556	0.475361
un	3236328	0.0869565	0.0830796
un	3236705	0.166667	0.152853
un	3237692	0.0833333	0.08
un	3238390	0.346154	0.410543
un	3238606	0.363636	0.433894
un	3239013	0.266667	0.277759
un	3239715	0.384615	0.310769
un	3241218	0.172414	0.157532
un	3242231	0.482759	0.399517
un	3242673	0.615385	0.426154
un	3244441	0.307692	0.260285
un	3246285	0.285714	0.244762
un	3248704	0.166667	0.152667
un	3250322	0.153846	0.204152
un	3251021	0.413793	0.399517
un	3251775	0.307692	0.260285
un	3252691	0.444444	0.499259
un	3255804	0.103448	0.097931
un	3256425	0.0740741	0.071455
un	3257290	0.222222	0.252316
un	3257646	0.148148	0.137037
un	3257872	0.0333333	0.0326667
un	3258287	0.259259	0.225639
un	3263424	0.555556	0.5
un	3266035	0.1	0.095
un	3267605	0.466667	0.5
un	3268817	0.166667	0.152853
un	3269273	0.103448	0.097931
un	3269564	0.851852	0.497223
un	3270095	0.241379	0.347811
un	3270407	0.25	0.277801
un	3271519	0.68	0.4488
un	3276383	0.296296	0.252316
un	3276898	0.461538	0.355137
un	3277002	0.310345	0.307347
un	3277551	1	0.5
un	3278515	0.178571	0.162558
un	3278903	0.2	0.18
un	3280695	0.24	0.3648
un	3281743	0.409091	0.416364
un	3282037	0.233333	0.206
un	3283082	0.875	0.492288
un	3283113	0.25	0.392143
un	3284024	0.148148	0.137037
un	3284673	0.185185	0.277778
un	3285915	0.571429	0.5
un	3286050	0.307692	0.47328
un	3287156	0	0.285517
un	3288613	0.62069	0.471034
un	3288683	0.409091	0.37483
un	3289565	0.0714286	0.068904
un	3289686	0.44	0.3432
un	3289988	0.5	0.494835
un	3290117	0.259259	0.324444
un	3290328	0.666667	0.464488
un	3290415	0.310345	0.347811
un	3291636	0.285714	0.245
un	3292574	0.384615	0.393613
un	3292664	0.222222	0.252316
un	3293088	0.275862	0.285517
un	3293333	0.0689655	0.0665747
un	3294228	0.0357143	0.484101
un	3295330	0.103448	0.157532
un	3295966	0.464286	0.356429
un	3297113	0.333333	0.40126
un	3297686	0.107143	0.162558
un	3297862	0.344828	0.328276
un	3298744	0.407407	0.488889
un	3299083	1	0.5
un	3299514	0.576923	0.499231
un	3299668	0.88	0.4928
un	3300607	0.416667	0.413333
un	3301149	0.555556	0.456095
un	3301284	0.56	0.4928
un	3302659	0.4	0.4352
un	3302762	0.962963	0.499259
un	3303669	0.333333	0.475361
un	3304717	0.0333333	0.095
un	3305025	0.642857	0.497322
un	3305226	0.777778	0.475361
un	3305400	0.285714	0.293319
un	3306271	0.0434783	0.193913
un	3306938	0.1	0.095
un	3307719	0.333333	0.365691
un	3308150	0.214286	0.191429
un	3309895	0.37931	0.347811
un	3310298	0.0344828	0.0337931
un	3310854	0.344828	0.49931
un	3312631	0.172414	0.478621
un	3312760	0.166667	0.218659
un	3312777	0.0454545	0.0445455
un	3313215	0.28	0.2952
un	3313428	0.192308	0.410543
un	3314083	0.517241	0.497758
un	3314742	0.233333	0.206
un	3315759	0.964286	0.499286
un	3315826	0.416667	0.33
un	3315979	0.458333	0.4575
un	3317495	0.964286	0.499286
un	3319430	0.333333	0.32
un	3320668	0.266667	0.39113
un	3322455	0.392857	0.315714
un	3322979	0.708333	0.492288
un	3324091	0.464286	0.356429
un	3326572	0.444444	0.417037
un	3327668	0.130435	0.257938
un	3329646	0.5	0.375144
un	3330099	0.333333	0.431322
un	3331251	0.392857	0.494286
un	3332268	0.444444	0.384216
un	3332710	0.24	0.2112
un	3333779	0.172414	0.157532
un	3334491	0.0833333	0.08
un	3337670	0.740741	0.466469
un	3338964	0.269231	0.481538
un	3339561	0.56	0.48
un	3341035	0.931034	0.497758
un	3344034	0.454545	0.396638
un	3344158	0.133333	0.18
un	3344664	0.037037	0.0362963
un	3345254	0.407407	0.324444
un	3346690	0.0769231	0.141978
un	3349974	0.344828	0.366207
un	3350849	0.111111	0.104854
un	3351685	0.1	0.095
un	3352692	0.4	0.48
un	3354749	0.366667	0.472667
un	3355882	0.285714	0.293319
un	3357526	0.125	0.249167
un	3358383	0.4	0.497833
un	3358566	0.172414	0.157532
un	3359056	0.296296	0.345684
un	3359072	0.241379	0.262069
un	3359260	0	0.488265
un	3360094	0.448276	0.44069
un	3360327	0.5	0.37483
un	3360467	0.321429	0.269739
un	3361536	0.555556	0.497223
un	3362885	0.0909091	0.0867787
un	3362988	0.296296	0.444444
un	3363310	0.153846	0.141978
un	3364608	0.444444	0.417037
un	3365120	0.521739	0.453676
un	3365489	0.12	0.18
un	3367198	0.0714286	0.068904
un	3367723	0.241379	0.262069
un	3367845	0.296296	0.345684
un	3368718	0.0344828	0.0337931
un	3370347	0.37037	0.417037
un	3371145	0.137931	0.128276
un	3372964	0.233333	0.206
un	3373704	0.366667	0.299333
un	3374490	0.133333	0.124375
un	3375553	0	0.0768
un	3377190	0.16	0.2112
un	3380186	0.37931	0.414483
un	3381516	0.0333333	0.0326667
un	3382509	0.241379	0.383448
un	3382644	0.407407	0.497223
un	3383090	0.448276	0.347811
un	3383494	0.153846	0.141978
un	3383624	0.16	0.1472
un	3384407	0.464286	0.484101
un	3384736	0.36	0.4968
un	3385556	0.25	0.315714
un	3386041	0.555556	0.497223
un	3388765	0.333333	0.277778
un	3389413	0.366667	0.374875
un	3389675	0.269231	0.286154
un	3391777	0.28	0.2952
un	3392929	0.62963	0.488889
un	3393350	0.653846	0.499231
un	3393799	0.148148	0.252316
un	3395588	1	0.5
un	3396316	0.178571	0.218571
un	3396924	0.0384615	0.0376923
un	3399391	0.407407	0.456095
un	3399668	0.413793	0.485005
un	3401164	0.1	0.095
un	3401359	0.566667	0.486
un	3401916	0.583333	0.413333
un	3402154	0.68	0.4872
un	3403655	0.16	0.32
un	3405124	0.586207	0.490345
un	3405430	0.185185	0.168148
un	3407252	0.275862	0.285517
un	3407875	0.137931	0.128276
un	3408200	0.0384615	0.0376923
un	3408446	0.413793	0.471034
un	3408737	0.3	0.255
un	3410117	0.166667	0.152667
un	3410266	0.230769	0.310769
un	3410454	0.222222	0.30174
un	3412916	0.423077	0.493272
un	3414161	0.428571	0.459048
un	3414398	0.214286	0.245
un	3416570	0.961538	0.499231
un	3417194	0.0333333	0.0326667
un	3417936	0.25	0.315714
un	3419852	0.62963	0.456095
un	3420373	0.423077	0.493272
un	3420644	0.1	0.095
un	3422087	1	0.5
un	3423072	0.172414	0.307347
un	3423443	0.1	0.095
un	3423892	0.482759	0.399517
un	3429033	0.607143	0.422857
un	3430149	0.217391	0.193913
un	3432350	0.24	0.4352
un	3433100	0.62069	0.485005
un	3434278	0.814815	0.482963
un	3434498	0.346154	0.481538
un	3435147	0.0769231	0.0738462
un	3435652	0.125	0.117132
un	3437960	0.615385	0.496923
un	3438259	0.266667	0.231077
un	3438752	0.448276	0.414483
un	3439491	0.37037	0.30174
un	3442394	0.12	0.1128
un	3442571	0.0769231	0.141978
un	3443662	0.3	0.374875
un	3444247	0.464286	0.494286
un	3444399	0.538462	0.426154
un	3446151	0.307692	0.355137
un	3447090	0.466667	0.464488
un	3447536	0.464286	0.494286
un	3448191	0.214286	0.293319
un	3448513	0.347826	0.385485
un	3449716	0.4	0.32
un	3452067	0.172414	0.157532
un	3452476	0.318182	0.267606
un	3453507	0.346154	0.463846
un	3454929	0.291667	0.30471
un	3455090	0.1	0.095
un	3455259	0.466667	0.491164
un	3458451	0.241379	0.262069
un	3459117	0.5	0.493272
un	3460362	0.166667	0.152667
un	3461494	0.208333	0.186667
un	3465749	0.428571	0.408069
un	3466660	1	0.5
un	3467854	0.206897	0.237931
un	3469571	0.36	0.4712
un	3470945	0.571429	0.489818
un	3471514	0.0740741	0.071455
un	3471785	0.241379	0.212414
un	3472593	0.958333	0.499167
un	3472651	0.875	0.492288
un	3473039	0.115385	0.108804
un	3474075	0.275862	0.237931
un	3475911	0.416667	0.496667
un	3477184	0.137931	0.128276
un	3478084	0.3	0.255
un	3478219	0.153846	0.141978
un	3479092	0.1	0.095
un	3480562	0.925926	0.5
un	3483893	0.285714	0.408069
un	3484553	0.0344828	0.097931
un	3484915	0.703704	0.456095
un	3485602	0.423077	0.33359
un	3486721	0.08	0.0768
un	3488548	0.25	0.218659
un	3490087	0.304348	0.314783
un	3490618	0.25	0.218571
un	3490758	0.241379	0.262069
un	3491318	0.444444	0.384216
un	3492211	0.321429	0.315714
un	3492389	0.5	0.42
un	3493117	0.2	0.231077
un	3493783	0.433333	0.374875
un	3495885	0.230769	0.204152
un	3496510	0.692308	0.452518
un	3496911	0.551724	0.451724
un	3497680	0.217391	0.193913
un	3497975	0.26087	0.385485
un	3498741	0.178571	0.218571
un	3499485	0.566667	0.486
un	3499983	0.666667	0.491164
un	3500129	0.535714	0.499286
un	3500264	0.142857	0.191429
un	3501193	0.4	0.357786
un	3501525	0.285714	0.375
un	3502165	0.037037	0.0362963
un	3502735	0.310345	0.490345
un	3505139	0.4	0.32
un	3505346	0.285714	0.245
un	3507480	0.192308	0.33359
un	3509570	0.103448	0.097931
un	3509822	0.6	0.455
un	3510854	0.166667	0.152667
un	3511433	0.241379	0.212414
un	3513002	0.0909091	0.165455
un	3513364	0.0833333	0.08
un	3513687	0.0909091	0.396638
un	3514497	0.5	0.436227
un	3516514	0.482759	0.428079
un	3516779	0.384615	0.355137
un	3517382	0.5	0.374875
un	3517501	0.444444	0.482963
un	3517774	0.88	0.4992
un	3517845	0.0333333	0.0326667
un	3517960	0.142857	0.132547
un	3519116	0.304348	0.363755
un	3519585	0.407407	0.40126
un	3520101	0.0666667	0.0643548
un	3522383	0.192308	0.33359
un	3523320	0.08	0.0768
un	3523489	0.233333	0.299333
un	3524674	0.185185	0.277778
un	3526563	1	0.5
un	3528287	0.633333	0.499333
un	3529157	0.307692	0.260285
un	3531277	0.208333	0.30471
un	3531384	0.5	0.375
un	3532388	0.285714	0.408069
un	3532461	0.296296	0.252316
un	3532891	0.233333	0.299333
un	3533689	0.269231	0.286154
un	3535878	0.571429	0.477143
un	3536218	0.321429	0.484101
un	3536852	0.0384615	0.0376923
un	3537604	0.333333	0.40126
un	3539234	0.291667	0.395
un	3539262	0.2	0.231077
un	3541294	0.230769	0.260285
un	3543002	0.448276	0.347811
un	3543636	0.0384615	0.286154
un	3546921	0.555556	0.456095
un	3546951	0.666667	0.491164
un	3547756	0.703704	0.488889
un	3548111	0.266667	0.277759
un	3549315	0.137931	0.128276
un	3549339	0.0689655	0.0665747
un	3549511	0.407407	0.497223
un	3550016	0.642857	0.497322
un	3550084	0.448276	0.383448
un	3552425	0.592593	0.417037
un	3554876	0.464286	0.468571
un	3555425	0	0.158765
un	3555847	0.607143	0.494286
un	3555935	0.0416667	0.0408333
un	3556680	0.0666667	0.0643548
un	3556762	0.0689655	0.0665747
un	3557854	0.482759	0.428079
un	3558373	0.0689655	0.128276
un	3558713	0.666667	0.444398
un	3559530	0.269231	0.233077
un	3561924	0.185185	0.225639
un	3562890	0.238095	0.209524
un	3563676	0.2	0.18
un	3564026	0.3	0.374875
un	3564488	0.107143	0.218571
un	3565089	0.615385	0.452518
un	3567372	0.357143	0.477143
un	3567767	0.8	0.48
un	3568107	0.26087	0.385485
un	3568218	0.1	0.095
un	3570625	0.541667	0.492288
un	3572753	0.592593	0.466469
un	3573711	0.964286	0.499286
un	3573959	0.217391	0.193913
un	3574323	0.185185	0.225639
un	3574483	0.148148	0.137037
un	3575622	0.535714	0.422857
un	3575926	0.36	0.4968
un	3577019	0.24	0.4352
un	3577405	0.538462	0.393613
un	3578042	0.62963	0.475361
un	3578590	0.16	0.2112
un	3579057	0.214286	0.191429
un	3579462	0.28	0.3432
un	3580113	0.185185	0.225639
un	3581074	0.44	0.3848
un	3582430	0.5	0.436227
un	3583505	0.32	0.32
un	3587010	0.392857	0.422857
un	3587540	0.925926	0.497223
un	3589817	0.444444	0.444444
un	3591557	0.178571	0.218571
un	3592167	0.4	0.4928
un	3592605	0.137931	0.128276
un	3593122	0.62069	0.485005
un	3594881	0.4	0.464488
un	3595828	0.346154	0.286154
un	3596312	0.333333	0.324444
un	3596803	0.413793	0.471034
un	3596964	0.259259	0.277778
un	3597602	0.259259	0.225639
un	3598324	0.653846	0.463846
un	3599477	0.0357143	0.035
un	3599722	0.448276	0.414483
un	3601091	0.333333	0.277801
un	3601541	0.12	0.1128
un	3603126	0.166667	0.152853
un	3603266	0.310345	0.262069
un	3603855	0.166667	0.218659
un	3606558	0.037037	0.324444
un	3606950	0.888889	0.493887
un	3608839	1	0.5
un	3608941	0.592593	0.493887
[truncated: 47,762 more rows]

## Sheet: subgroup 3
		Ho	He
un	21947	0.581395	0.412421
un	190200	0.388889	0.444444
un	240837	0.153846	0.184103
un	244134	0.277778	0.47541
un	244252	0.131579	0.167368
un	247397	0.236842	0.499605
un	249604	0.368421	0.300526
un	282836	0.0357143	0.035
un	300573	0.421053	0.332456
un	311540	0.0512821	0.0972044
un	331683	0.146341	0.414146
un	334334	0.0810811	0.213726
un	337706	0.030303	0.0866667
un	340526	0.195122	0.342599
un	343028	0.0357143	0.101429
un	346712	0.0930233	0.168837
un	347260	0.0666667	0.0644444
un	350002	0.0833333	0.0797444
un	352577	0.475	0.387153
un	352700	0.25	0.255
un	359610	0.05	0.04875
un	360801	0.0731707	0.070505
un	368803	0.111111	0.105
un	370805	0.447368	0.4
un	388179	0.0789474	0.283684
un	389700	0.0487805	0.0475726
un	394685	0.555556	0.486111
un	400642	0.047619	0.0906927
un	407683	0.452381	0.397619
un	407855	0.117647	0.389412
un	408166	0.27027	0.233721
un	410515	0.577778	0.48
un	411820	0.348837	0.495697
un	431141	0.025	0.0247438
un	432957	0.27027	0.417838
un	443800	0.142857	0.49357
un	457544	0.375	0.429643
un	470992	0.193548	0.224766
un	476676	0.0512821	0.0499872
un	487487	0.0227273	0.0659091
un	487713	0.190476	0.172381
un	490798	0.0681818	0.0659091
un	495092	0.105263	0.487503
un	515453	0.473684	0.487503
un	525209	0.794872	0.494742
un	529151	0.0238095	0.0235658
un	534813	0.452381	0.477143
un	538099	0.195122	0.414146
un	542945	0.0243902	0.070505
un	555991	0.702703	0.455676
un	556699	0.0526316	0.0513023
un	569228	0.0930233	0.0886253
un	571966	0.222222	0.239233
un	576614	0.15	0.455
un	580345	0.157895	0.145488
un	584369	0.179487	0.277764
un	599159	0.1	0.18
un	609714	0.204545	0.218636
un	614087	0.926829	0.497438
un	615234	0	0.095
un	618052	0.0666667	0.5
un	618135	0.166667	0.375
un	627562	0.0571429	0.156812
un	630176	0.142857	0.336667
un	638563	0.285714	0.277791
un	654394	0.588235	0.415294
un	655315	0.027027	0.125946
un	656819	0.340909	0.311818
un	659743	0.0833333	0.453333
un	662837	0.113636	0.107273
un	662931	0.277778	0.239233
un	668779	0.195122	0.463902
un	673029	0.837838	0.486888
un	677801	0.047619	0.0464396
un	679299	0.921053	0.499605
un	688124	0.025641	0.0253781
un	694533	0.288889	0.401333
un	695910	0.560976	0.4416
un	698770	0.151515	0.382424
un	702125	0.5	0.492857
un	712199	0.025	0.0247438
un	723971	0.025641	0.0253781
un	724374	0.342105	0.4
un	724731	0.390244	0.314146
un	725376	0.257143	0.42
un	726490	0.0540541	0.233721
un	730489	0.0681818	0.0659091
un	732597	0.431818	0.493636
un	734678	0.4	0.444444
un	746269	0.225	0.409648
un	747585	0.111111	0.105
un	755522	0.179487	0.163375
un	761402	0.5	0.375089
un	764477	0.216216	0.271695
un	765898	0.102564	0.184103
un	768023	0.325581	0.499651
un	769500	0.0227273	0.0224949
un	773039	0.125	0.409648
un	775533	0.030303	0.029697
un	792002	0.923077	0.496923
un	794019	0.352941	0.36
un	796045	0.236842	0.483158
un	801920	0.255814	0.446977
un	802041	0.264706	0.496031
un	804898	0.194444	0.175556
un	812525	0.102564	0.0972044
un	814573	0.25641	0.29454
un	814706	0.0555556	0.0538889
un	819041	0.0263158	0.0757895
un	823434	0.16129	0.366893
un	834889	0.0769231	0.242246
un	838366	0.380952	0.444418
un	842457	0.333333	0.408095
un	842724	0.129032	0.412068
un	844881	0.785714	0.477143
un	848254	0	0.04875
un	848356	0.205882	0.309209
un	852513	0.2	0.218805
un	853447	0.225	0.237191
un	867125	0.179487	0.204103
un	872290	0.111111	0.105
un	874765	0.1	0.095
un	876615	0.0769231	0.340857
un	876698	0.131579	0.122927
un	877654	0.731707	0.463902
un	881274	0.342857	0.466857
un	882317	0.0526316	0.0513023
un	885595	0.488889	0.499667
un	887899	0.117647	0.16093
un	889577	0.314286	0.498286
un	890580	0.117647	0.16093
un	892861	0.236842	0.471966
un	895881	0.0512821	0.0499872
un	901968	0.108108	0.148959
un	921455	0.35	0.5
un	923086	0.153846	0.184103
un	924064	0.230769	0.488205
un	925496	0.0810811	0.171351
un	927272	0.422222	0.42
un	932375	0.102564	0.0972044
un	937918	0.128205	0.163375
un	940471	0.146341	0.214146
un	942255	0.157895	0.188421
un	943285	0.16129	0.5
un	945897	0.05	0.13875
un	946020	0.2	0.214667
un	950285	0.545455	0.474091
un	952110	0.147059	0.37511
un	952583	0.27027	0.499595
un	953224	0.227273	0.490793
un	958342	0.27027	0.499595
un	968922	0.414634	0.356098
un	973836	0.157895	0.332456
un	974049	0.205882	0.37511
un	979526	0.0731707	0.114634
un	979690	0.390244	0.485366
un	980419	0.189189	0.213726
un	987383	0.133333	0.18
un	993231	0.186047	0.454292
un	994870	0.047619	0.0464396
un	995755	0.0952381	0.172381
un	998385	0.0833333	0.129203
un	1000423	0.0454545	0.0443283
un	1001076	0.302326	0.495697
un	1002329	0.135135	0.252973
un	1002897	0.128205	0.204103
un	1005144	0.25641	0.260323
un	1011188	0.422222	0.499111
un	1012827	0.25641	0.473333
un	1014868	0.351351	0.494054
un	1018508	0.0714286	0.0688259
un	1019332	0.371429	0.498286
un	1022099	0.27907	0.331007
un	1024190	0.309524	0.261604
un	1024617	0.97619	0.499643
un	1024974	0.547619	0.497499
un	1037107	0	0.0526885
un	1037416	0.0789474	0.0757895
un	1038502	0.2	0.18
un	1044464	0.0227273	0.0224949
un	1044956	0.125	0.117221
un	1046587	0.386364	0.406818
un	1046912	0.0512821	0.0972044
un	1046998	0.97619	0.499643
un	1047545	0.2	0.247111
un	1048302	0.114286	0.107745
un	1058462	0.05	0.04875
un	1060458	0.181818	0.297568
un	1075705	0.925	0.499625
un	1075980	0.0540541	0.490811
un	1076720	0.1	0.218805
un	1080753	0.0833333	0.0797444
un	1083915	0.027027	0.0267495
un	1091464	0.204545	0.251818
un	1097490	0.159091	0.146364
un	1105960	0.116279	0.109509
un	1106312	0.372093	0.302791
un	1108442	0.0952381	0.0906927
un	1110305	0.405405	0.428494
un	1117326	0.125	0.15971
un	1121386	0.102564	0.0972044
un	1121565	0.560976	0.495122
un	1122429	0.722222	0.47541
un	1123786	0.0666667	0.0644444
un	1128371	0.025	0.0247438
un	1129774	0.883721	0.493141
un	1135428	0.190476	0.386667
un	1138615	0.40625	0.39
un	1151736	0.266667	0.369333
un	1158539	0.0769231	0.163375
un	1174908	0	0.302791
un	1175782	0.368421	0.432105
un	1179308	0.0294118	0.0291091
un	1179517	0.4	0.458222
un	1180709	0.0909091	0.0866667
un	1182260	0.363636	0.375
un	1182443	0.428571	0.481905
un	1184869	0.465116	0.486857
un	1185417	0.275	0.304674
un	1193033	0.225	0.237191
un	1196648	0.0333333	0.206
un	1205625	0.272727	0.316364
un	1207564	0.108108	0.192973
un	1208983	0.131579	0.247566
un	1211620	0.0681818	0.107273
un	1222142	0.243902	0.314146
un	1223475	0.0540541	0.192973
un	1229029	0.243902	0.249756
un	1230312	0.44186	0.473023
un	1232360	0.177778	0.262667
un	1238954	0.243902	0.249756
un	1242445	0.243243	0.213726
un	1244427	0.0833333	0.413333
un	1248456	0.414634	0.498902
un	1249441	0.0952381	0.0906927
un	1250390	0.55	0.39875
un	1251755	0.302326	0.482791
un	1252818	0.166667	0.152667
un	1253779	0.454545	0.44942
un	1253894	0.0277778	0.0274924
un	1253935	0.243902	0.449756
un	1257022	0.378378	0.482162
un	1259580	0.0540541	0.0526885
un	1261907	0.097561	0.0926829
un	1263949	0.325	0.362159
un	1264706	0.047619	0.0464396
un	1269220	0.0909091	0.127074
un	1270588	0.190476	0.209712
un	1270727	0.864865	0.490811
un	1276642	0.119048	0.111905
un	1277438	0.285714	0.308407
un	1281354	0.131579	0.167368
un	1283159	0.121951	0.156098
un	1293607	0.852941	0.489262
un	1295131	0.1	0.095
un	1297112	0.422222	0.491111
un	1297789	0.0697674	0.0674419
un	1298184	0.181818	0.201364
un	1303496	0.311111	0.391111
un	1305582	0.355556	0.410798
un	1308280	0.157895	0.145488
un	1308766	0.318182	0.351216
un	1309416	0.0588235	0.0570588
un	1310756	0.914286	0.496428
un	1313683	0.209302	0.223075
un	1317873	0.666667	0.444473
un	1318395	0	0.0526885
un	1319285	0.35	0.495
un	1319642	0.236842	0.208739
un	1321884	0.309524	0.293333
un	1325463	0.268293	0.299024
un	1326677	0.323529	0.271176
un	1328381	0.0681818	0.0659091
un	1329252	0.0952381	0.132651
un	1330566	0.875	0.492341
un	1332262	0.463415	0.498902
un	1332895	0.340909	0.386049
un	1336329	0.0697674	0.0674419
un	1337597	0.970588	0.499559
un	1337714	0.27027	0.30684
un	1340159	0.097561	0.0926829
un	1344181	0.405405	0.323243
un	1344396	0.318182	0.375
un	1345621	0.228571	0.284
un	1347766	0.1	0.13875
un	1348377	0.454545	0.490793
un	1349003	0.027027	0.486888
un	1365561	0.227273	0.498977
un	1367132	0.128205	0.204103
un	1370632	0.44186	0.430698
un	1374260	0.380952	0.308407
un	1375452	0.928571	0.497499
un	1377194	0.486486	0.394431
un	1378561	0.390244	0.392683
un	1385330	0.0540541	0.0526885
un	1388531	0.155556	0.143556
un	1389922	0.0882353	0.184706
un	1393584	0.190476	0.308407
un	1393723	0.1	0.218805
un	1393862	0.342857	0.408169
un	1394420	0.111111	0.239233
un	1398220	0.0277778	0.0274924
un	1401909	0.181818	0.235455
un	1402872	0.162162	0.192973
un	1403184	0.121951	0.114634
un	1408247	0.117647	0.110588
un	1417142	0.388889	0.498333
un	1417765	0.102564	0.0972044
un	1419623	0.097561	0.13561
un	1420389	0.394737	0.316842
un	1423866	0.868421	0.491445
un	1424981	0.227273	0.267561
un	1426982	0.372093	0.302791
un	1427489	0.311111	0.262667
un	1431898	0.258065	0.495321
un	1433273	0.0277778	0.0274924
un	1439376	0.175	0.15971
un	1443975	0.333333	0.481905
un	1446100	0.875	0.492127
un	1447018	0.361111	0.496667
un	1447172	0.138889	0.434843
un	1455125	0.219512	0.40356
un	1457666	0.325581	0.331007
un	1458674	0.162162	0.30684
un	1459211	0.297297	0.381622
un	1460193	0.111111	0.104889
un	1460918	0.162162	0.192973
un	1461685	0.2	0.218805
un	1467460	0	0.120645
un	1469220	0.114286	0.107745
un	1473329	0.47619	0.471554
un	1476849	0.0263158	0.122927
un	1477058	0.131579	0.247566
un	1479317	0.146341	0.249756
un	1481608	0.357143	0.418095
un	1482420	0.0222222	0.0219951
un	1484839	0.0227273	0.0224949
un	1485216	0.0909091	0.0868182
un	1485454	0.184211	0.208739
un	1492197	0.0263158	0.0260458
un	1493065	0.0888889	0.0848889
un	1499673	0.162791	0.317209
un	1502011	0.340909	0.386049
un	1505166	0.526316	0.465263
un	1509262	0.395349	0.473023
un	1512053	0.372093	0.43907
un	1513193	0.025641	0.0253781
un	1513970	0.268293	0.232195
un	1514222	0.113636	0.107273
un	1515409	0.139535	0.129767
un	1517328	0.972222	0.499583
un	1525969	0.171429	0.43102
un	1541598	0.75	0.468636
un	1541984	0.848485	0.495758
un	1542739	0.205882	0.184706
un	1543512	0.114286	0.156812
un	1548344	0.333333	0.424444
un	1548919	0.097561	0.0926829
un	1549387	0.295455	0.441818
un	1550693	0.142857	0.172381
un	1551937	0.317073	0.299024
un	1553218	0.0888889	0.124444
un	1553765	0.511111	0.475228
un	1553864	0.128205	0.12
un	1555030	0.162162	0.271695
un	1561740	0.333333	0.277778
un	1562996	0.166667	0.152857
un	1563893	0.461538	0.460138
un	1564024	0.119048	0.152857
un	1568610	0.0909091	0.0868182
un	1572149	0.794872	0.478974
un	1573131	0.435897	0.478974
un	1575347	0.269231	0.33359
un	1575495	0.209302	0.187442
un	1580043	0.292683	0.485366
un	1585929	0.348837	0.344186
un	1586145	0.977273	0.499659
un	1588299	0.2	0.32
un	1590906	0.166667	0.239233
un	1591085	0.186047	0.168837
un	1592146	0.638889	0.434843
un	1593472	0.928571	0.497499
un	1595464	0.162162	0.30684
un	1597905	0.205128	0.184103
un	1599304	0.047619	0.0906927
un	1600279	0.0666667	0.0644444
un	1603501	0.189189	0.171351
un	1606485	0.166667	0.227619
un	1607212	0.113636	0.146364
un	1607353	0.318182	0.325455
un	1611080	0.0697674	0.0674419
un	1613693	0.410256	0.473333
un	1617452	1	0.5
un	1622167	0.0222222	0.0219951
un	1625208	0.142857	0.244942
un	1625632	0.767442	0.495697
un	1626819	0.162791	0.14957
un	1627908	0.325	0.272182
un	1630871	0.121951	0.32878
un	1631557	0.0454545	0.0443283
un	1633650	0.342105	0.499605
un	1634691	0.315789	0.300526
un	1635485	0.324324	0.368108
un	1637156	0.0263158	0.0260458
un	1638727	0.463415	0.356098
un	1643117	0.25641	0.22359
un	1644690	0.675	0.474631
un	1646507	0.119048	0.35
un	1650317	0.210526	0.228421
un	1651405	0.189189	0.213726
un	1653495	0.394737	0.458037
un	1660813	0.0731707	0.070505
un	1662064	0.261905	0.227619
un	1662970	0.0243902	0.114634
un	1664066	0.325581	0.272558
un	1664654	0.135135	0.125946
un	1664895	0.422222	0.436889
un	1667986	0.146341	0.176098
un	1671091	0.459459	0.494054
un	1671618	0.954545	0.498977
un	1673206	0.272727	0.267561
un	1673589	0.0222222	0.0219951
un	1680365	0.488372	0.430698
un	1686313	0.258065	0.383027
un	1690851	0.230769	0.478974
un	1694517	0.0227273	0.0224949
un	1694704	0.0681818	0.146364
un	1694939	0	0.0554286
un	1698040	0.228571	0.202514
un	1698379	0.0465116	0.0453594
un	1699842	0.340909	0.282727
un	1700576	0.292683	0.392683
un	1703017	0.386364	0.468636
un	1703287	0.0714286	0.0688259
un	1704690	0.595238	0.418095
un	1705745	0.0833333	0.388503
un	1706296	0.177778	0.231111
un	1713394	0.378378	0.338919
un	1713715	0.333333	0.277778
un	1714426	0.075	0.0722319
un	1717785	0.2	0.18
un	1718869	0.216216	0.271695
un	1719279	0.0681818	0.146364
un	1720003	0.97619	0.499643
un	1720129	0.65	0.498625
un	1722780	0.414634	0.32878
un	1724313	0.52381	0.481905
un	1724999	0.0416667	0.30471
un	1726738	0	0.0868182
un	1728994	0.139535	0.129767
un	1729334	0.323529	0.271176
un	1733998	0.2	0.28875
un	1736061	0.225	0.334666
un	1736210	0.146341	0.13561
un	1737544	0.225	0.1997
un	1739271	0.5	0.498625
un	1739477	0.136364	0.297568
un	1742293	0.355556	0.345778
un	1742773	0.166667	0.322857
un	1748349	0.0666667	0.0644444
un	1755614	0.166667	0.227619
un	1756531	0.294118	0.437647
un	1758368	0.333333	0.277764
un	1761053	0.395349	0.391769
un	1769161	0.228571	0.408169
un	1770305	0.459459	0.428494
un	1772545	0.348837	0.446977
un	1773021	0.0930233	0.0886253
un	1773245	0.512821	0.460138
un	1773380	0.244444	0.464444
un	1773564	0.0952381	0.132651
un	1773688	0.0227273	0.0224949
un	1774541	0.228571	0.48
un	1774602	0.236842	0.283684
un	1777297	0.358974	0.444473
un	1777783	0.0243902	0.070505
un	1777934	0.153846	0.184103
un	1778121	0.333333	0.277791
un	1778306	0.372093	0.43907
un	1778533	0.204545	0.338636
un	1780992	0.236842	0.4
un	1783262	0.0277778	0.129203
un	1783295	0.266667	0.345778
un	1785524	0.477273	0.425455
un	1786160	0.181818	0.165265
un	1787265	0.131579	0.122927
un	1788787	0.230769	0.242246
un	1788923	0.0222222	0.0219951
un	1789379	0.27907	0.302791
un	1789778	0.139535	0.129767
un	1789875	0.219512	0.266829
un	1792585	0.309524	0.322857
un	1794211	0.976744	0.499651
un	1794954	0.15	0.18
un	1796496	0.05	0.04875
un	1797151	0.05	0.04875
un	1799370	0.605263	0.499605
un	1799934	0.333333	0.308407
un	1800148	0	0.0906927
un	1800206	0.0697674	0.0674419
un	1802301	0.212121	0.316364
un	1803673	0.159091	0.146364
un	1806537	0.166667	0.35
un	1807487	0.047619	0.0464396
un	1809998	0.0333333	0.206
un	1810052	0.466667	0.484115
un	1810744	0.175	0.272182
un	1811818	0.325581	0.467318
un	1812332	0.0227273	0.0224949
un	1818626	0.097561	0.0926829
un	1825109	0.44186	0.430698
un	1825690	0.0263158	0.0260458
un	1825817	0.0222222	0.0219951
un	1827922	0.903226	0.495321
un	1829897	0.119048	0.375089
un	1830132	0.333333	0.45268
un	1830995	0.135135	0.323243
un	1832109	0.047619	0.0906927
un	1832820	0.477273	0.386049
un	1835315	0.222222	0.262667
un	1836738	0.243902	0.314146
un	1837910	0.2	0.18
un	1843322	0.135135	0.171351
un	1845264	0.431818	0.499659
un	1848320	0.133333	0.161964
un	1850798	0.266667	0.444444
un	1851588	0.268293	0.299024
un	1852062	0.209302	0.256571
un	1853638	0.227273	0.433962
un	1855790	0.404762	0.492857
un	1856384	0.0243902	0.0241405
un	1858151	0.45	0.488872
un	1860345	0.047619	0.0464396
un	1863327	0.27027	0.271695
un	1865509	0.230769	0.277764
un	1865739	0.15	0.13875
un	1866221	0.0588235	0.110588
un	1866368	0.44186	0.446977
un	1867053	0.0454545	0.0443283
un	1867582	0.135135	0.125946
un	1867676	0.157895	0.145488
un	1867994	0.372093	0.356894
un	1869736	0.047619	0.132651
un	1870360	0.333333	0.340857
un	1871891	0.477273	0.425455
un	1872102	0.0714286	0.152857
un	1873842	0.394737	0.316842
un	1874824	0.47619	0.362857
un	1875380	0.025	0.0247438
un	1877942	0.111111	0.152778
un	1878871	0.0888889	0.0848889
un	1879025	0.72973	0.5
un	1879524	0.305556	0.468889
un	1880065	0.0909091	0.0868182
un	1880318	0.111111	0.306376
un	1882659	0.214286	0.375089
un	1883657	1	0.5
un	1884786	0.377778	0.380444
un	1886544	0.409091	0.351216
un	1889366	0.111111	0.104889
un	1891634	0.0681818	0.0659091
un	1894526	0.225	0.237191
un	1895926	0.0465116	0.0453594
un	1896037	0.422222	0.491111
un	1896556	0.0857143	0.0820234
un	1897554	0.235294	0.389412
un	1899367	0.243902	0.249756
un	1906554	0.2	0.375
un	1907070	0.25	0.33
un	1907216	0.0222222	0.0219951
un	1909296	0.131579	0.374901
un	1912108	0.885714	0.49357
un	1913293	0.275	0.304674
un	1915436	0.162791	0.391769
un	1921600	0.142857	0.209712
un	1922050	0.189189	0.353879
un	1922389	0	0.214146
un	1926791	0.25	0.341875
un	1928684	0.575	0.429643
un	1930731	0.333333	0.408095
un	1932347	0.05	0.095
un	1932886	0.2	0.18
un	1933274	0.0833333	0.175556
un	1933491	0.194444	0.496667
un	1939610	0.289474	0.283684
un	1940082	0.0909091	0.0868182
un	1941692	0.266667	0.292444
un	1948742	0.162791	0.14957
un	1950954	0.0714286	0.111905
un	1958264	0.146341	0.176098
un	1960061	0.282051	0.435529
un	1962115	0.102564	0.0972044
un	1963246	0.351351	0.28973
un	1963435	0.225	0.1997
un	1966585	0.244444	0.333037
un	1966655	0.133333	0.197512
un	1968098	0.05	0.13875
un	1969283	0.481481	0.431322
un	1969914	0.139535	0.129767
un	1973400	0.477273	0.493636
un	1976567	0.5	0.483519
un	1976688	0.0243902	0.0241405
un	1978924	0.113636	0.183636
un	1980132	0.264706	0.309209
un	1980182	0	0.265983
un	1980766	0.764706	0.472353
un	1982471	0.0789474	0.0757895
un	1990136	0.205882	0.184706
un	1991556	0.390244	0.314146
un	1991667	0.0222222	0.0219951
un	1992791	0.363636	0.297568
un	1993829	0.263158	0.265983
un	1994241	0.47619	0.459176
un	1996277	0.263158	0.332456
un	1996735	0.0930233	0.0886253
un	1998097	0.1	0.13875
un	1998247	0.0243902	0.0241405
un	1998713	0.477273	0.441818
un	2001929	0.261905	0.497499
un	2002583	0.409091	0.483519
un	2006438	0.0833333	0.33
un	2008955	0.285714	0.277791
un	2009075	0.0487805	0.0475726
un	2011989	0.189189	0.323243
un	2012598	0.512195	0.457073
un	2013883	0.205128	0.29454
un	2015093	0.315789	0.432105
un	2016529	0.341463	0.342599
un	2018498	0.439024	0.485366
un	2020085	0.232558	0.240177
un	2021167	0.136364	0.201364
un	2023904	0.111111	0.104889
un	2024576	0.139535	0.129767
un	2025531	0.232558	0.356894
un	2025794	0.216216	0.271695
un	2025995	0.216216	0.394431
un	2026829	0.27027	0.470413
un	2027279	0.272727	0.351319
un	2028525	0.15	0.48
un	2031486	0.0238095	0.0235658
un	2031803	0.166667	0.261604
un	2032223	0.138889	0.129203
un	2032328	0.404762	0.452035
un	2033508	0.0909091	0.351319
un	2034431	0.0238095	0.0235658
un	2035074	0.225	0.334666
un	2036044	0.238095	0.244942
un	2036618	0.102564	0.184103
un	2037529	0.767442	0.482791
un	2039410	0.0909091	0.127074
un	2040104	0.380952	0.408095
un	2040942	0.05	0.42
un	2042178	0.363636	0.483519
un	2043186	0.0888889	0.124444
un	2044752	0.4	0.470222
un	2047084	0.325	0.272182
un	2047657	0.0909091	0.0868182
un	2047768	0.466667	0.491111
un	2049743	0.290323	0.44792
un	2054234	0.236842	0.247566
un	2055961	0.0232558	0.0230179
un	2056802	0.5	0.495
un	2058380	0	0.0587879
un	2059558	0.205128	0.326154
un	2063498	0.227273	0.235455
un	2066503	0.0238095	0.0235658
un	2067475	0.368421	0.494344
un	2068874	0.195122	0.214146
un	2072585	0.25	0.406818
un	2074358	0.192308	0.481538
un	2074576	0.0930233	0.168837
un	2077462	0.0833333	0.0797444
un	2077658	0.105263	0.0997106
un	2079073	0.5	0.375
un	2082006	0.255814	0.256571
un	2085076	0.0697674	0.187442
un	2085538	0.255814	0.317209
un	2085974	0.232558	0.454292
un	2087497	0.176471	0.389412
un	2088782	0.0277778	0.0274924
un	2092975	0.0681818	0.0659091
un	2094104	0.27907	0.380786
un	2094373	0.386364	0.441818
un	2094736	0.302326	0.287907
un	2096415	0.111111	0.104889
un	2096558	0.0487805	0.0475726
un	2098259	0.204545	0.183636
un	2098639	0.0888889	0.124444
un	2101459	0.136364	0.165265
un	2107540	0.4	0.497778
un	2110160	0.292683	0.36878
un	2110945	0.1	0.375
un	2114245	0.641026	0.45268
un	2116460	0.244444	0.42
un	2117410	0	0.44942
un	2118735	1	0.5
un	2122674	0.025641	0.0253781
un	2123133	0.170732	0.156098
un	2123861	0.146341	0.176098
un	2126195	0.266667	0.231111
un	2127249	0.0227273	0.0659091
un	2127340	0.604651	0.47814
un	2127545	0.219512	0.266829
un	2128844	0.142857	0.132651
un	2128988	0.25641	0.496923
un	2129120	0.135135	0.406486
un	2129436	0.297297	0.252973
un	2129696	0.0769231	0.204103
un	2131845	0.179487	0.45268
un	2132239	0.105263	0.188421
un	2132409	0.0454545	0.201364
un	2133671	0.0232558	0.0674419
un	2134270	0.0697674	0.0674419
un	2135572	0.243902	0.214146
un	2137054	0.357143	0.375089
un	2139885	0.25	0.28875
un	2142111	0.0487805	0.13561
un	2143805	0.138889	0.129203
un	2145128	0.0243902	0.0241405
un	2145711	0.292683	0.463902
un	2145853	0.4375	0.375
un	2147825	0.352941	0.498235
un	2149840	0.317073	0.470244
un	2150204	0.184211	0.167368
un	2153392	0.166667	0.239233
un	2155024	0.428571	0.408095
un	2156397	0.435897	0.393489
un	2157410	0.135135	0.213726
un	2158152	0.102564	0.22359
un	2158232	0.266667	0.292444
un	2159215	0.297297	0.406486
un	2161013	0.341463	0.433171
un	2162063	0.243902	0.214146
un	2162402	0.228571	0.382109
un	2163158	0.317073	0.356098
un	2164056	0.487805	0.485366
un	2164771	0.047619	0.0464396
un	2166158	0.244444	0.214667
un	2167326	0.488889	0.458222
un	2168529	0.0465116	0.168837
un	2169041	0.108108	0.338919
un	2171083	0.386364	0.441818
un	2171861	0.0697674	0.0674419
un	2173044	0.315789	0.465263
un	2173424	0.473684	0.477895
un	2174015	0.136364	0.127074
un	2174767	0.162791	0.256571
un	2175448	0.355556	0.292444
un	2175898	0.159091	0.218636
un	2176102	0.2	0.18
un	2180763	0.222222	0.231111
un	2180944	0.162791	0.14957
un	2181523	0.15	0.18
un	2183085	0.131579	0.491445
un	2184210	0.05	0.04875
un	2186553	0.465116	0.467318
un	2192900	0.236842	0.347368
un	2193117	0.47619	0.495358
un	2194759	0	0.0997106
un	2195002	0.111111	0.152778
un	2197108	0.15	0.218805
un	2200981	0.136364	0.165265
un	2201796	0.222222	0.197512
un	2202096	0.205128	0.355037
un	2202607	0.365854	0.4416
un	2204360	0.116279	0.14957
un	2205130	0.0810811	0.171351
un	2207261	0.222222	0.277778
un	2208727	0.236842	0.283684
un	2210600	0.0444444	0.0435556
un	2210770	0.410256	0.491795
un	2211028	0.444444	0.493778
un	2212849	0.333333	0.362857
un	2216775	0.0833333	0.129203
un	2218397	0.1	0.218805
un	2218567	0.236842	0.208739
un	2220764	0.454545	0.416364
un	2223095	0.114286	0.156812
un	2223966	0.116279	0.256571
un	2224354	0.261905	0.452035
un	2229200	0.05	0.255
un	2230668	0.266667	0.231111
un	2232183	0.0487805	0.0926829
un	2232677	0.477273	0.499659
un	2234475	0.358974	0.29454
un	2238352	0.3	0.43875
un	2239096	0.27907	0.302791
un	2240282	0.0487805	0.0475726
un	2240552	0.166667	0.197555
un	2241894	0.097561	0.0926829
un	2243769	0.166667	0.191429
un	2247120	0.268293	0.380976
un	2248861	0.953488	0.498953
un	2251856	0.117647	0.207647
un	2252319	0.333333	0.444418
un	2252779	0.210526	0.332456
un	2254131	0.363636	0.325455
un	2255418	0.09375	0.089375
un	2256990	0.0882353	0.343925
un	2257465	0.0666667	0.0644444
un	2259070	0.325581	0.47814
un	2259272	0.6	0.468867
un	2260968	0.25	0.360733
un	2261084	0.047619	0.0464396
un	2264998	0.15625	0.144017
un	2265109	0.225	0.237191
un	2265702	0.225806	0.291841
un	2265847	0.232558	0.402326
un	2267477	0.128205	0.12
un	2271962	0.222222	0.197512
un	2272475	0.177778	0.197512
un	2274322	0.272727	0.235455
un	2275859	0.119048	0.111905
un	2277041	0.162162	0.470413
un	2278251	0.384615	0.415897
un	2278567	0.309524	0.492857
un	2280435	0.0444444	0.0435556
un	2282549	0.317073	0.4416
un	2283132	0.219512	0.356098
un	2284536	0.0263158	0.0260458
un	2285992	0.888889	0.493887
un	2288880	0.314286	0.367819
un	2290490	0.075	0.0722319
un	2290694	0.133333	0.124444
un	2291588	0.25641	0.444473
un	2292900	0.277778	0.47541
un	2297047	0.567568	0.428494
un	2304747	0.357143	0.489818
un	2304923	0.264706	0.271176
un	2305901	0.136364	0.127074
un	2308412	0.170732	0.232195
un	2309808	0.282051	0.310769
un	2310797	0.324324	0.271695
un	2312555	0.309524	0.418095
un	2315127	0.227273	0.201364
un	2317273	0.243902	0.314146
un	2318445	0.340909	0.479091
un	2318544	0.0731707	0.156098
un	2319370	0.025641	0.0253781
un	2322324	0.170732	0.195414
un	2322919	0.325581	0.454292
un	2324208	0.128205	0.12
un	2324815	0.916667	0.496667
un	2329612	0.166667	0.293333
un	2329952	0.473684	0.494344
un	2331819	0.425	0.492127
un	2332637	0.209302	0.317209
un	2333827	0.459459	0.498514
un	2334872	0.0512821	0.0499872
un	2336810	0.27907	0.499651
un	2337193	0.3125	0.492341
un	2338876	0.428571	0.48529
un	2340412	0.121951	0.470244
un	2340682	0.0227273	0.0224949
un	2340893	0.2	0.224
un	2341732	0.243243	0.28973
un	2343048	0.244444	0.247111
un	2345294	0.25	0.425455
un	2345379	0.976744	0.499651
un	2345737	0.235294	0.250809
un	2346621	0.0540541	0.0526885
un	2346664	0.111111	0.104889
un	2348904	0.525	0.484629
un	2349884	0.266667	0.262667
un	2352942	0.157895	0.145488
un	2353082	0.595238	0.48619
un	2353620	0.926829	0.499634
un	2354060	0.025641	0.0253781
un	2354379	0.470588	0.389412
un	2355848	0.0540541	0.102162
un	2357093	0.0555556	0.0538889
un	2363571	0.189189	0.447418
un	2368067	0.133333	0.161964
un	2372026	0.486486	0.368108
un	2372618	0.0512821	0.0972044
un	2373665	0.325	0.499625
un	2374602	0.113636	0.146364
un	2376467	0.0681818	0.107273
un	2378307	0.125	0.15971
un	2378485	0.159091	0.146364
un	2379174	0.135135	0.171351
un	2380380	0.159091	0.282727
un	2384722	0.272727	0.297568
un	2384882	0.138889	0.129203
un	2385288	0.386364	0.497727
un	2387151	0.404762	0.322857
un	2387434	0.1	0.13875
un	2387821	0.210526	0.228421
un	2388278	0.175	0.237191
un	2389884	0.365854	0.356098
un	2393232	0.0263158	0.0260458
un	2393667	0.227273	0.325455
un	2397886	0.309524	0.452035
un	2399121	0.0697674	0.0674419
un	2399324	0.52381	0.498928
un	2402047	0.15625	0.32375
un	2403843	0.0454545	0.0443283
un	2407807	0.295455	0.363327
un	2410376	0.0526316	0.0513023
un	2416440	0.0714286	0.0688259
un	2419943	0.210526	0.361579
un	2421245	0.129032	0.487097
un	2421979	0.314286	0.395429
un	2423106	0.1	0.095
un	2425581	0.295455	0.311818
un	2426589	0.219512	0.266829
un	2427340	0.205882	0.478824
un	2427792	0.0238095	0.0235658
un	2429987	0.309524	0.418095
un	2430436	0.522727	0.468636
un	2430713	0.314286	0.49357
un	2431718	0.305556	0.258889
un	2432254	0.0789474	0.122927
un	2432358	0.311111	0.428571
un	2435432	0.25	0.218636
un	2435500	0.459459	0.428494
un	2435639	0.3	0.374875
un	2437730	0.129032	0.224766
un	2438479	0.333333	0.435529
un	2438750	0.136364	0.127074
un	2438760	0.0294118	0.0843869
un	2440129	0.125	0.429643
un	2442152	0.243902	0.36878
un	2442670	0.0681818	0.107273
un	2445434	0.25641	0.22359
un	2445571	0.0789474	0.0757895
un	2449437	0.333333	0.415897
un	2450451	0.0227273	0.0224949
un	2450824	0.195122	0.176098
un	2453333	0.472222	0.360733
un	2454369	0.243902	0.214146
un	2455446	0.431818	0.497727
un	2456060	0.166667	0.401111
un	2456390	0.0243902	0.0241405
un	2456544	0.186047	0.467318
un	2457043	0.452381	0.375089
un	2457482	0.463415	0.498902
un	2457542	0.21875	0.499375
un	2457770	0.311111	0.32
un	2460853	0.121951	0.156098
un	2461531	0.372093	0.356894
un	2462963	0.2	0.18
un	2464828	0.44186	0.391769
un	2465634	0.131579	0.496842
un	2467445	0.195122	0.176098
un	2469310	0.314286	0.441143
un	2469943	0.25	0.295916
un	2470097	0.318182	0.375
un	2471769	0.030303	0.029697
un	2472972	0.025	0.0247438
un	2473285	0.0322581	0.0316129
un	2474685	0.0526316	0.0513023
un	2480038	0.147059	0.136217
un	2480533	0.09375	0.089375
un	2480688	0.155556	0.18
un	2483400	0.219512	0.195414
un	2483668	0.166667	0.239233
un	2487367	0.302326	0.482791
un	2492181	0.307692	0.326154
un	2492677	0.702703	0.455676
un	2493877	0.0606061	0.113939
un	2494021	0.307692	0.460138
un	2495520	0.25	0.39875
un	2496346	0.238095	0.308407
un	2496809	0.232558	0.42186
un	2498507	0.255814	0.287907
un	2498733	0.108108	0.102162
un	2499697	0.047619	0.386667
un	2499788	0.131579	0.4
un	2500606	0.394737	0.316842
un	2500669	0.0465116	0.0453594
un	2501722	0.272727	0.433962
un	2504777	0.311111	0.458222
un	2506796	0.666667	0.461517
un	2506978	1	0.5
un	2507361	0.0909091	0.0868182
un	2510038	0.0454545	0.127074
un	2511087	0.0227273	0.0224949
un	2511637	0.378378	0.338919
un	2514741	0.255814	0.412421
un	2515512	0.117647	0.110588
un	2515714	0.189189	0.213726
un	2517525	0.5	0.48875
un	2517789	0.431818	0.456364
un	2518631	0.422222	0.464444
un	2518824	0.0454545	0.0443283
un	2519790	0.155556	0.380444
un	2522082	0.466667	0.401333
un	2522927	0.242424	0.213095
un	2523632	0.15	0.28875
un	2524841	0	0.172381
un	2525865	0.904762	0.498928
un	2526955	0.175	0.15971
un	2527494	0.0666667	0.0644444
un	2527590	0.368421	0.300526
un	2529546	0.244444	0.380444
un	2530853	0.228571	0.352571
un	2531529	0.25	0.388503
un	2531647	0.375	0.499625
un	2532026	0.605263	0.499605
un	2533601	0.25	0.481111
un	2535232	0.0512821	0.0499872
un	2536611	0	0.0625806
un	2537384	0.139535	0.129767
un	2537880	0.454545	0.433962
un	2538697	0.297297	0.353879
un	2538824	0.454545	0.483519
un	2539267	0.204545	0.282727
un	2539357	0.810811	0.490811
un	2539633	0.0465116	0.129767
un	2540314	0.105263	0.0997106
un	2540845	0.953488	0.498953
un	2541281	0.909091	0.498977
un	2542196	0.186047	0.205581
un	2543059	0.128205	0.49859
un	2543093	0.975	0.499625
un	2544036	0.452381	0.465714
un	2544317	0.119048	0.111905
un	2544607	0.906977	0.498953
un	2545430	0.159091	0.251818
un	2545694	0.114286	0.244927
un	2545838	0.333333	0.277795
un	2545979	0.0540541	0.0526885
un	2546639	0.545455	0.44942
un	2547448	0.302326	0.369156
un	2548359	0.0666667	0.0644444
un	2552698	0.964286	0.499286
un	2554769	0.243902	0.36878
un	2556093	0.177778	0.345778
un	2556423	0.159091	0.282727
un	2558592	0.146341	0.249756
un	2559196	0.571429	0.5
un	2559556	0.027027	0.0778378
un	2563213	0.465116	0.402326
un	2563315	0.0285714	0.0282776
un	2564000	0.243902	0.249756
un	2565258	0.27907	0.331007
un	2565837	0.125	0.15971
un	2566389	0.128205	0.12
un	2567337	0.416667	0.388503
un	2567596	0.162791	0.317209
un	2567774	0.351351	0.476757
un	2568098	0.780488	0.47597
un	2568351	0.15	0.218805
un	2569503	0.292683	0.414146
un	2570830	0.0731707	0.070505
un	2572061	0.511628	0.497674
un	2573005	0.117647	0.250809
un	2573897	0.324324	0.438378
un	2574080	0.387097	0.383027
un	2574352	0.355556	0.292444
un	2574803	0.204545	0.487273
un	2575369	0.219512	0.5
un	2577462	0.277778	0.277778
un	2578317	0.0909091	0.127074
un	2579731	0.3125	0.404375
un	2579946	0.277778	0.486111
un	2580808	0.113636	0.107273
un	2581219	0.255814	0.495697
un	2582838	0.333333	0.481905
un	2585157	0.355556	0.444444
un	2586897	0.135135	0.463388
un	2588586	0.511628	0.499651
un	2588817	0.133333	0.161964
un	2589018	0.27907	0.331007
un	2592725	0.1	0.095
un	2593548	0.2	0.247111
un	2593631	0.097561	0.0926829
un	2594167	0.0227273	0.0224949
un	2596759	0.348837	0.412421
un	2599330	0.27907	0.302791
un	2599517	0.277778	0.277778
un	2599751	0.142857	0.498286
un	2601087	0.0222222	0.0219951
un	2601373	0.205882	0.42689
un	2601912	0.44186	0.473023
un	2602032	0.0857143	0.0820234
un	2602460	0.0512821	0.0499872
un	2603185	0.1	0.095
un	2603447	0.190476	0.209712
un	2603782	0.0238095	0.0235658
un	2604244	0.25	0.311818
un	2608670	0.511628	0.499651
un	2608753	0.189189	0.171351
un	2609445	0.142857	0.132651
un	2610503	0.232558	0.240177
un	2612006	0.333333	0.486111
un	2612550	0.0465116	0.0453594
un	2612809	0.159091	0.146364
un	2613069	0.0454545	0.0868182
un	2614858	0.232558	0.380786
un	2615081	0.666667	0.444473
un	2616300	1	0.5
un	2616618	0.186047	0.168837
un	2616720	0.342857	0.499572
un	2617142	0.0222222	0.0644444
un	2617562	0.545455	0.462727
un	2618330	0.465116	0.467318
un	2619626	0.410256	0.38138
un	2620041	0.333333	0.401333
un	2620595	0.266667	0.262667
un	2621273	0.214286	0.261604
un	2621470	0.261905	0.227619
un	2623232	0.309524	0.322857
un	2624526	0.0930233	0.0886253
un	2625044	0.411765	0.327059
un	2625307	0.547619	0.397619
un	2625586	0.116279	0.187442
un	2625697	0.5	0.375089
un	2627133	0.125	0.15971
un	2629116	0.190476	0.172381
un	2631549	0.214286	0.492857
un	2633282	0.075	0.237191
un	2633584	0.311111	0.369333
un	2635886	0.1875	0.17
un	2636227	0.177778	0.161964
un	2638026	0.378378	0.482162
un	2638242	0.448276	0.462069
un	2640843	0.238095	0.408095
un	2641436	0.153846	0.22359
un	2643335	0.0487805	0.0926829
un	2645999	0.047619	0.0464396
un	2646658	0.162791	0.14957
un	2648668	0.444444	0.369333
un	2649044	0.410256	0.491795
un	2649341	0.147059	0.229638
un	2649458	0.209302	0.256571
un	2650891	0.2	0.277778
un	2651226	0.459459	0.353879
un	2651530	0.454545	0.474091
un	2651846	0.404762	0.322857
un	2651916	0.186047	0.272558
un	2652057	0.384615	0.310769
un	2653921	0	0.444444
un	2654132	0.0243902	0.0241405
un	2654678	0.139535	0.205581
un	2655387	0.454545	0.416364
un	2655675	0.0909091	0.14
un	2655980	0.119048	0.152857
un	2656135	0.522727	0.487273
un	2657686	0.0540541	0.102162
un	2658137	0.309524	0.293333
un	2661119	0.357143	0.497499
un	2661894	0.444444	0.458222
un	2663334	0.219512	0.32878
un	2663651	0.577778	0.497778
un	2663716	0.125	0.117224
un	2664114	1	0.5
un	2665324	0.340909	0.497727
un	2665633	0.5	0.418095
un	2667553	0.96875	0.499375
un	2670001	0.25	0.218889
un	2671255	0.105263	0.145488
un	2672855	0.205128	0.29454
un	2673424	0.219512	0.195414
un	2674317	0.4	0.466857
un	2674821	0.452381	0.397619
un	2675552	0	0.44942
un	2676298	0.333333	0.451556
un	2677619	0.948718	0.5
un	2678521	0.236842	0.483158
un	2678710	0.285714	0.466857
un	2679540	0.225	0.334666
un	2680554	0.131579	0.167368
un	2681272	0.142857	0.459274
un	2681559	0.0909091	0.0868182
un	2682571	0.55	0.39875
un	2684061	0.341463	0.342599
un	2684178	0.0731707	0.070505
un	2686328	0.0526316	0.0513023
un	2687351	0.487179	0.5
un	2688400	0.473684	0.361579
un	2689010	0.372093	0.486857
un	2691241	0.205128	0.38138
un	2691825	0.44186	0.391769
un	2692366	0.363636	0.325455
un	2693110	0.736842	0.487503
un	2693805	0.348837	0.344186
un	2693906	0.0238095	0.0235658
un	2695247	0.375	0.492341
un	2695938	0.318182	0.396681
un	2696137	0.0952381	0.0906927
un	2697319	0.214286	0.191429
un	2697493	0.0666667	0.0644444
un	2697595	0.047619	0.0464396
un	2697799	1	0.5
un	2698829	0.075	0.0722319
un	2701196	0.1	0.13875
un	2701766	0	0.48
un	2702999	0.288889	0.491111
un	2703974	0.102564	0.29454
un	2704298	0.228571	0.202514
un	2705789	1	0.5
un	2706799	0.488372	0.498953
un	2708033	0.27027	0.368108
un	2708186	0.257143	0.336761
un	2708809	0.710526	0.458037
un	2709736	0.138889	0.258889
un	2710843	0.452381	0.477143
un	2711053	0.0454545	0.0868182
un	2712191	0.0227273	0.0224949
un	2712264	0.136364	0.127074
un	2713017	0.108108	0.102162
un	2713253	0.0512821	0.0972044
un	2715258	0.409091	0.462727
un	2715394	0.205882	0.478824
un	2716856	0.113636	0.146364
un	2718380	0.171429	0.244927
un	2718596	0.166667	0.197555
un	2718981	0.0444444	0.0435556
un	2719314	0.105263	0.0997106
un	2720046	0.0454545	0.0443283
un	2720798	0.227273	0.267561
un	2721397	0.181818	0.165265
un	2721462	0.425	0.447138
un	2721676	0.238095	0.209712
un	2724448	0.157895	0.145488
un	2727763	0.355556	0.345778
un	2729346	0.971429	0.499572
un	2732690	0.0697674	0.0674419
un	2733570	0.787879	0.495758
un	2733741	0.318182	0.297568
un	2735446	0.111111	0.401111
un	2735814	0.214286	0.293333
un	2736204	0.0227273	0.0224949
un	2737486	0.341463	0.449756
un	2738135	0.0227273	0.0224949
un	2738343	0.155556	0.18
un	2738931	0.0714286	0.0688259
un	2740019	0.105263	0.0997106
un	2740661	0.348837	0.5
un	2741334	0.0294118	0.0291091
un	2741881	0.0930233	0.0886253
un	2742755	0.0454545	0.0443283
un	2743274	0.146341	0.392683
un	2743637	0.34375	0.284599
un	2744274	0.972222	0.499583
un	2745792	0.447368	0.471966
un	2749230	0.0769231	0.0738462
un	2751323	0.162162	0.192973
un	2753564	0.971429	0.499572
un	2753624	0.536585	0.449756
un	2753960	0	0.438378
un	2755384	0.257143	0.224
un	2756339	0.257143	0.459274
un	2756988	0.222222	0.313333
un	2757467	0.309524	0.293333
un	2757648	0.324324	0.496757
un	2759165	0.186047	0.331007
un	2759215	0.155556	0.18
un	2759486	0.351351	0.476757
un	2760517	0.3125	0.429822
un	2760803	0.568182	0.493636
un	2761924	0.325581	0.402326
un	2762103	0.641026	0.45268
un	2762542	0.195122	0.176098
un	2763433	0.461538	0.496923
un	2763977	0.0888889	0.124444
un	2764978	0.230769	0.277764
un	2766174	0.142857	0.132651
un	2766818	0.116279	0.14957
un	2766992	1	0.5
un	2772072	0.236842	0.496842
un	2773095	0	0.165202
un	2773623	0.282051	0.310769
un	2773986	0.238095	0.336667
un	2774338	0.333333	0.375
un	2774727	0.0555556	0.0538889
un	2774779	0.243243	0.486888
un	2775195	0.586207	0.478621
un	2777952	0.466667	0.499111
un	2781795	0.311111	0.410798
un	2781899	0.222222	0.461517
un	2781972	0.227273	0.235455
un	2782730	0.133333	0.197512
un	2783603	0.0232558	0.0230179
un	2784839	0.177778	0.161964
un	2785409	0.261905	0.452035
un	2786400	0.3	0.255
un	2787823	0.294118	0.327059
un	2788362	0.121951	0.423902
un	2788895	0.386364	0.386049
un	2789161	0.0454545	0.201364
un	2789581	0.113636	0.107273
un	2789972	0.418605	0.497674
un	2793041	0.121951	0.32878
un	2793983	0.272727	0.351216
un	2794206	0.365854	0.423902
un	2794604	0.05	0.04875
un	2796102	0.930233	0.499651
un	2796463	0.244444	0.306376
un	2797645	0.025	0.0247438
un	2799861	0.0465116	0.0453594
un	2799967	0.219512	0.195414
un	2800219	0.255814	0.412421
un	2802138	0.136364	0.127074
un	2802329	0.266667	0.262667
un	2802621	0.0697674	0.0674419
un	2803343	0.0243902	0.0241405
un	2803742	0.186047	0.42186
un	2804968	0.142857	0.277791
un	2805754	0.186047	0.168837
un	2806239	0.15	0.13875
un	2807300	0.294118	0.45663
un	2807905	0.0512821	0.0499872
un	2808551	0.377778	0.499111
un	2808715	0.131579	0.122927
un	2809066	0.371429	0.336761
un	2810583	0.0888889	0.0848889
un	2811121	0.0454545	0.0443283
un	2812492	0.705882	0.45663
un	2812777	0.166667	0.322857
un	2813346	0.0232558	0.0230179
un	2813853	0.472222	0.496667
un	2814842	0.302326	0.256571
un	2816031	0.4	0.32
un	2817057	0.15	0.13875
un	2817709	0.375	0.304674
un	2818133	0.15	0.13875
un	2818722	0.243243	0.381622
un	2821582	0.333333	0.277764
un	2822217	0.333333	0.495358
un	2822411	0.0454545	0.0443283
un	2826463	0.121212	0.367273
un	2827039	0.0227273	0.0224949
un	2827231	0.0625	0.117224
un	2828863	0.142857	0.132571
un	2830397	0.83871	0.487097
un	2830679	0.157895	0.332456
un	2831879	0.395349	0.461056
un	2832010	0.244444	0.306376
un	2833185	0.488889	0.458222
un	2834683	0.0833333	0.0797444
un	2836479	0.317073	0.32878
un	2836831	0.075	0.117221
un	2837865	0.186047	0.168837
un	2838119	0.302326	0.256571
un	2838249	0.428571	0.471554
un	2840860	0.2	0.214667
un	2842332	0.809524	0.481905
un	2842543	0.05	0.04875
un	2842734	0.243902	0.283102
un	2842997	0.0465116	0.0886253
un	2843246	0.0789474	0.0757895
un	2843306	0.282051	0.478974
un	2843607	0.357143	0.497499
un	2843809	0.214286	0.397619
un	2844094	0.255814	0.223075
un	2845311	0.409091	0.44942
un	2845443	0.181818	0.235455
un	2845758	0.928571	0.497499
un	2846531	0.102564	0.184103
un	2846620	0.409091	0.5
un	2847147	0.45	0.48
un	2847971	0.243243	0.213726
un	2848389	0.195122	0.214146
un	2848704	1	0.5
un	2850084	0.4	0.458222
un	2850413	0.121951	0.114634
un	2850671	0.27027	0.271695
un	2851169	0.159091	0.183636
un	2852707	0.0526316	0.0513023
un	2853876	0.295455	0.311818
un	2854967	0.305556	0.258889
un	2856283	0.153846	0.22359
un	2859072	0.214286	0.322857
un	2864086	0.707317	0.489268
un	2867774	0.0238095	0.0235658
un	2870815	0.133333	0.197512
un	2877456	0.025	0.0247438
un	2878057	0.27907	0.240177
un	2879273	0.0465116	0.129767
un	2882784	0	0.0475726
un	2883731	0.0384615	0.0376923
un	2884037	0.214286	0.191429
un	2884066	0.15625	0.144017
un	2885514	0.702703	0.470413
un	2885963	0.266667	0.262667
un	2886094	0.0222222	0.0219951
un	2886886	0.0666667	0.0644444
un	2889382	0.189189	0.171351
un	2890017	0.0769231	0.0738462
un	2890180	0.121951	0.114634
un	2894590	0.324324	0.271695
un	2894978	0.333333	0.467179
un	2895518	0.365854	0.495122
un	2897614	0.119048	0.152857
un	2898080	0.325	0.499625
un	2898752	0.159091	0.218636
un	2901045	0.266667	0.497778
un	2901282	0.025	0.0247438
un	2903016	0.363636	0.462727
un	2903997	0.190476	0.277791
un	2904494	1	0.5
un	2904584	0.289474	0.283684
un	2905542	0.181818	0.235455
un	2906361	0.431818	0.493636
un	2907663	0.177778	0.161964
un	2910493	0.0263158	0.0757895
un	2912089	0.195122	0.249756
un	2913152	1	0.5
un	2914912	0.227273	0.396681
un	2915934	0.030303	0.189697
un	2918596	0.238095	0.489879
un	2919334	1	0.5
un	2924552	0.117647	0.207647
un	2926056	0.111111	0.152778
un	2927466	0.380952	0.489879
un	2928154	0.285714	0.362857
un	2930316	0.268293	0.232195
un	2931710	0.047619	0.0464396
un	2933271	0.604651	0.499651
un	2934672	0.1	0.218805
un	2935191	0.27907	0.356894
un	2935959	0.137931	0.185517
un	2937965	0.454545	0.375
un	2938685	0	0.32
un	2940837	0.2	0.18
un	2942486	0.0769231	0.0738462
un	2943852	0.047619	0.132651
un	2944385	0.567568	0.428494
un	2944956	0.2	0.18
un	2945468	0.97619	0.499643
un	2945860	0.146341	0.214146
un	2947067	0.181818	0.165202
un	2947589	0	0.04875
un	2953111	0.162791	0.187442
un	2954712	0.0454545	0.0443283
un	2956032	0.111111	0.239233
un	2956908	0.15	0.18
un	2957148	0.976744	0.499651
un	2957397	0.263158	0.498553
un	2957752	1	0.5
un	2958143	0.3	0.28875
un	2962506	0.146341	0.13561
un	2962967	0.0952381	0.132651
un	2966829	0.097561	0.214146
un	2967440	0.222222	0.197512
un	2968705	0.409091	0.44942
un	2969537	0.075	0.0722319
un	2970328	0.181818	0.201364
un	2971034	0.311111	0.444444
un	2971915	0.27027	0.455676
un	2971945	0.2	0.255
un	2972605	0.372093	0.454292
un	2972870	0.2	0.277778
un	2972972	0.243902	0.249756
un	2973292	0.111111	0.104889
un	2973637	0.454545	0.351319
un	2974290	0.390244	0.463902
un	2975416	0.177778	0.197512
un	2975765	0.121951	0.114634
un	2979004	0.325581	0.42186
un	2981379	0.431818	0.487273
un	2985826	0.771429	0.473865
un	2987326	0.0238095	0.0235658
un	2988678	0.209302	0.187442
un	2991364	0.27907	0.402326
un	2992231	0.195122	0.249756
un	2992979	0.027027	0.0267495
un	2993469	0.136364	0.127074
un	2994036	1	0.5
un	2996953	0.375	0.304674
un	2997826	0.171429	0.156812
un	2999686	0.0697674	0.14957
un	2999981	0.162791	0.287907
un	3000095	0.0930233	0.0886253
un	3001596	0.0222222	0.0219951
un	3002429	0.466667	0.491111
un	3003953	0.170732	0.266829
un	3004572	0.0888889	0.0848889
un	3006736	0.454545	0.416364
un	3007808	0.119048	0.111905
un	3008617	0.0697674	0.0674419
un	3009457	0.113636	0.107273
un	3010772	0.285714	0.244927
un	3013322	0.075	0.0722319
un	3013534	0.162791	0.14957
un	3013789	0.947368	0.498553
un	3014355	0.212121	0.189697
un	3014484	0.1	0.095
un	3014781	0.25	0.218636
un	3018248	0.888889	0.493889
un	3019327	0.0666667	0.0644444
un	3020634	0.0888889	0.0848889
un	3020920	0.27907	0.331007
un	3023631	0.325581	0.356894
un	3024054	0.0588235	0.290588
un	3025426	0.195122	0.249756
un	3025692	0.238095	0.427483
un	3026067	0.227273	0.396681
un	3027667	0.333333	0.336667
un	3027760	0.365854	0.495122
un	3032428	0.789474	0.487503
un	3032964	0.227273	0.201364
un	3033511	0.342857	0.32
un	3034157	0.190476	0.277791
un	3036031	0.309524	0.418095
un	3037390	0.15	0.28875
un	3040357	0.3	0.498625
un	3040417	0.477273	0.487273
un	3043556	0.139535	0.205581
un	3043779	0.136364	0.165265
un	3047971	0.153846	0.22359
un	3049194	0.162162	0.233721
un	3050692	0.333333	0.5
un	3052765	0.255814	0.256571
un	3056620	0.975	0.499625
un	3058067	0.75	0.468867
un	3058543	0.121951	0.114634
un	3060087	0.0714286	0.0688259
un	3061405	0.222222	0.369333
un	3061993	0.317073	0.470244
un	3063872	0.0697674	0.0674419
un	3071565	0.405405	0.486888
un	3071862	0.511111	0.436889
un	3071941	0.8	0.48
un	3072089	0.631579	0.432105
un	3076719	1	0.5
un	3077178	0.365854	0.457073
un	3078174	0.358974	0.491795
un	3078395	0.0277778	0.0274924
un	3078409	0.153846	0.142051
un	3079480	0.15	0.13875
un	3080152	0.175	0.1997
un	3081454	0.236842	0.208739
un	3081833	0.0465116	0.0886253
un	3083413	0.422222	0.401333
un	3084694	0.159091	0.406818
un	3086078	0.0454545	0.165265
un	3089678	0.444444	0.391111
un	3090935	0.324324	0.271695
un	3095056	0.0526316	0.0513023
un	3096884	0.375	0.497126
un	3100453	0.148148	0.137037
un	3104494	0.242424	0.213095
un	3104988	0.0454545	0.0868182
un	3106616	0.25	0.251818
un	3109345	0.386364	0.493636
un	3111015	1	0.5
un	3114767	0.25	0.338636
un	3115461	0.075	0.462134
un	3117309	0.128205	0.163375
un	3118090	0.25	0.429822
un	3119155	0.974359	0.499615
un	3119341	0.2	0.333037
un	3121745	0.785714	0.497499
un	3122264	0.232558	0.205581
un	3123241	0.486486	0.470413
un	3123779	0.186047	0.331007
un	3123855	0.0222222	0.0219951
un	3124897	0.209302	0.187442
un	3129139	0.948718	0.49859
un	3129719	0.0697674	0.14957
un	3130006	0.55814	0.499651
un	3132227	0.763158	0.471966
un	3133087	0.177778	0.161964
un	3133794	0.205128	0.184103
un	3134483	0.0606061	0.0587879
un	3134983	0.325581	0.43907
un	3135144	0.195122	0.314146
un	3135718	0.439024	0.497438
un	3136380	0.315789	0.450145
un	3138403	0.236842	0.208739
un	3138680	0	0.244927
un	3139305	0.195122	0.283102
un	3140009	0.159091	0.146364
un	3140533	0.0512821	0.0499872
un	3141634	0.5	0.493889
un	3141906	0.342857	0.284
un	3143344	0.0263158	0.0260458
un	3143755	0.25	0.363327
un	3145029	0.282051	0.467179
un	3145218	0.410256	0.460138
un	3147037	0.136364	0.127074
un	3147589	0.357143	0.397619
un	3149820	0.317073	0.457073
un	3150666	0.117647	0.110588
un	3154602	0.4	0.391111
un	3155024	0.333333	0.277764
un	3158603	0.357143	0.322857
un	3159442	0.277778	0.375
un	3160664	0.25	0.218889
un	3161193	0.166667	0.374875
un	3161836	0.190476	0.427483
un	3163365	0.444444	0.375
un	3166097	0.125	0.15971
un	3167218	0.27907	0.486857
un	3167582	0.190476	0.172381
un	3168031	0.261905	0.465714
un	3172883	0.0625	0.429822
un	3174949	0.945946	0.498514
un	3175129	0.0454545	0.416364
un	3175567	0.0888889	0.410798
un	3175732	0.1	0.13875
un	3176825	0.244444	0.277778
un	3177229	0.292683	0.283102
un	3179916	0.230769	0.242246
un	3180070	0.157895	0.145488
un	3180579	0.111111	0.105
un	3181885	0.377778	0.496
un	3182848	0.177778	0.161964
un	3186234	0.344828	0.49931
un	3187289	0.487179	0.435529
un	3189080	0.0789474	0.0757895
un	3189268	0.184211	0.167368
un	3194493	0.422222	0.401333
un	3198976	0.179487	0.204103
un	3199113	0.097561	0.0926829
un	3200535	0.102564	0.0972044
un	3200672	0.365854	0.4416
un	3201145	0.95	0.5
un	3204400	0.238095	0.427483
un	3204698	0.305556	0.295916
un	3204882	0.238095	0.481905
un	3205363	0.294118	0.250809
un	3206294	0.147059	0.37511
un	3208433	0.0666667	0.0644444
un	3209055	0.15	0.28875
un	3211119	0.166667	0.191429
un	3213186	0.433333	0.486
un	3214956	0.153846	0.22359
un	3215344	0.324324	0.30684
un	3215572	0.45	0.39875
un	3215770	0.35	0.498625
un	3216675	0.0714286	0.152857
un	3218076	0.738095	0.477143
un	3219256	0.138889	0.175556
un	3220218	0.2	0.42
un	3220669	0.0666667	0.104889
un	3222588	0.3	0.495
un	3224160	0.414634	0.489268
un	3224859	0.5	0.424444
un	3225141	0.075	0.0722319
un	3227910	0.139535	0.168837
un	3227983	0.117647	0.290588
un	3229097	0.166667	0.152857
un	3229846	1	0.5
un	3231173	0.05	0.18
un	3231191	0.121951	0.232195
un	3231403	0.166667	0.261604
un	3231832	0.272727	0.267561
un	3232390	0.157895	0.265983
un	3232954	0.324324	0.499595
un	3233361	0.102564	0.142051
un	3234554	0.311111	0.444444
un	3234930	0.540541	0.470413
un	3236328	0.142857	0.132571
un	3236705	0.111111	0.105
un	3237692	0.102564	0.22359
un	3238390	0.135135	0.171351
un	3238606	0.142857	0.367819
un	3239013	0.30303	0.499394
un	3239715	0.333333	0.277778
un	3241218	0.121951	0.156098
un	3241613	0.1	0.095
un	3242231	0.341463	0.36878
un	3242673	0.405405	0.323243
un	3244441	0.194444	0.258889
un	3246285	0.0714286	0.0688259
un	3248704	0	0.0443283
un	3250322	0.0487805	0.176098
un	3251021	0.266667	0.32
un	3251775	0.162791	0.14957
un	3252691	0.386364	0.499659
un	3255804	0.227273	0.201364
un	3256425	0.115385	0.108804
un	3257290	0.175	0.15971
un	3257646	0.111111	0.104889
un	3257872	0.325581	0.302791
un	3258287	0.128205	0.12
un	3263424	0.444444	0.470222
un	3264560	0.0909091	0.0866667
un	3266035	0.1	0.095
un	3267605	0.195122	0.36878
un	3268817	0.047619	0.0464396
un	3269273	0.27027	0.271695
un	3269564	0.375	0.362159
un	3270095	0.136364	0.127074
un	3270245	0.136364	0.127273
un	3270407	0.0238095	0.0688259
un	3271519	0.891892	0.494054
un	3276383	0.27027	0.271695
un	3276898	0.159091	0.146364
un	3277002	0.548387	0.491613
un	3277551	1	0.5
un	3278515	0.309524	0.375089
un	3278903	0.162162	0.233721
un	3280695	0.55	0.5
un	3281743	0.114286	0.107745
un	3282037	0.222222	0.262667
un	3282371	0.0444444	0.0435556
un	3283082	0.871795	0.499615
un	3283113	0.0243902	0.470244
un	3284673	0.324324	0.417838
un	3284763	0.0909091	0.0868182
un	3285915	0.386364	0.493636
un	3286050	0.102564	0.22359
un	3287156	0	0.161964
un	3288613	0.351351	0.476757
un	3288683	0.333333	0.393489
un	3289565	0.0238095	0.0688259
un	3289686	0.155556	0.143556
un	3289988	0.380952	0.5
un	3290117	0.155556	0.214667
un	3290328	0.227273	0.267561
un	3290415	0.232558	0.467318
un	3291295	0.0555556	0.0538889
un	3291636	0.307692	0.48397
un	3292574	0.428571	0.498286
un	3292664	0.116279	0.14957
un	3293088	0.363636	0.396681
un	3293333	0.307692	0.499615
un	3294228	0	0.300526
un	3295330	0.333333	0.306376
un	3295966	0.384615	0.310769
un	3296043	0.0232558	0.0674419
un	3297113	0.307692	0.355037
un	3297686	0.358974	0.426154
un	3297862	0.0222222	0.0219951
un	3298744	0.410256	0.48397
un	3299083	1	0.5
un	3299514	0.318182	0.297568
un	3299668	0.815789	0.483158
un	3300607	0.447368	0.499605
un	3301149	0.255814	0.256571
un	3301284	0.325	0.362159
un	3301607	0.0444444	0.0435556
un	3302659	0.222222	0.197512
un	3302762	0.815789	0.483158
un	3303669	0.333333	0.444418
un	3304717	0.372093	0.402326
un	3305025	0.348837	0.495697
un	3305226	0.621622	0.428494
un	3305400	0.0227273	0.0224949
un	3306271	0.162162	0.192973
un	3306938	0.452381	0.43619
un	3307719	0.307692	0.326154
un	3308150	0.0714286	0.0688259
un	3309895	0.447368	0.496842
un	3310854	0.461538	0.496923
un	3312631	0.0588235	0.0570588
un	3312760	0.135135	0.28973
un	3312777	0.45	0.48
un	3313215	0.025641	0.0253781
un	3313428	0.0526316	0.450145
un	3314083	0.341463	0.433171
un	3314453	0.0540541	0.0526885
un	3314742	0.0888889	0.0848889
un	3315759	1	0.5
un	3315826	0.414634	0.32878
un	3315979	0.184211	0.208739
un	3317495	0.926829	0.497438
un	3319430	0.285714	0.444418
un	3319972	0.075	0.15971
un	3320668	0.422222	0.5
un	3322455	0.155556	0.143556
un	3322979	0.567568	0.406486
un	3324091	0.255814	0.223075
un	3326572	0.0681818	0.0659091
un	3327668	0	0.0443283
un	3327801	0	0.0443283
un	3328431	0.166667	0.261604
un	3329646	0.162162	0.30684
un	3330099	0.0952381	0.132651
un	3331251	0.447368	0.4
un	3332268	0.380952	0.386667
un	3332710	0.25	0.495
un	3334491	0.131579	0.167368
un	3335143	0.159091	0.183636
un	3337226	0.0277778	0.0274924
un	3337670	0.785714	0.477143
un	3338740	0.146341	0.214146
un	3338964	0.131579	0.347368
un	3339561	0.181818	0.267561
un	3341035	0.787879	0.477576
un	3344034	0.136364	0.127074
un	3344158	0.372093	0.380786
un	3344664	0.111111	0.104889
un	3345254	0.395349	0.461056
un	3345815	0.317073	0.32878
un	3346690	0.0789474	0.0757895
un	3349974	0.227273	0.235455
un	3350849	0.047619	0.0464396
un	3351387	0.15	0.28875
un	3351685	0.0681818	0.0659091
un	3352692	0.133333	0.124444
un	3354749	0.477273	0.468636
un	3355882	0.35	0.34875
un	3357526	0	0.438378
un	3358383	0.181818	0.267561
un	3359056	0.0294118	0.309209
un	3359072	0.4	0.34875
un	3359260	0	0.331007
un	3360094	0.5	0.416364
un	3360327	0.153846	0.184103
un	3360467	0.0681818	0.0659091
un	3361536	0.166667	0.444444
un	3362885	0.580645	0.412068
un	3362988	0.0731707	0.070505
un	3364608	0.232558	0.42186
un	3365120	0.230769	0.368556
un	3365489	0.0512821	0.0499872
un	3366612	0.153846	0.326154
un	3367198	0.0487805	0.0475726
un	3367723	0.227273	0.396681
un	3367845	0.3	0.48
un	3368718	0.181818	0.165265
un	3370347	0.488372	0.446977
un	3371145	0.404762	0.499643
un	3371750	0.0681818	0.0659091
un	3372964	0.136364	0.165265
un	3373704	0.418605	0.486857
un	3374490	0.0930233	0.168837
un	3375553	0.222222	0.498333
un	3377190	0.135135	0.252973
un	3380186	0.0227273	0.0224949
un	3382509	0.236842	0.208739
un	3382644	0.454545	0.474091
un	3383090	0.232558	0.380786
un	3383494	0.0444444	0.0435556
un	3384407	0.405405	0.463388
un	3384736	0.342857	0.382109
un	3385556	0.0487805	0.13561
un	3386041	0.657143	0.48529
un	3388765	0.105263	0.228421
un	3389413	0.263158	0.265983
un	3389675	0.358974	0.29454
un	3390626	0.0789474	0.0757895
un	3391777	0.214286	0.322857
un	3392164	0.0697674	0.14957
un	3392929	0.227273	0.375
un	3393350	0.348837	0.498953
un	3393799	0.116279	0.109509
un	3395588	0.972222	0.499583
un	3396316	0.44186	0.446977
un	3396924	0.131579	0.283684
un	3399391	0.214286	0.227619
un	3399668	0.454545	0.433962
un	3401164	0.0952381	0.0906927
un	3401359	0.340909	0.425455
un	3401916	0.534884	0.461056
un	3402154	0.452381	0.497499
un	3405124	0.44186	0.490233
un	3405430	0.0909091	0.235526
un	3407005	0.0666667	0.0644444
un	3407252	0.0540541	0.0526885
un	3407875	0.230769	0.393489
un	3408200	0.3	0.255
un	3408446	0.242424	0.396787
un	3408737	0.075	0.0722319
un	3410117	0.227273	0.201364
un	3410266	0.243902	0.36878
un	3410454	0.0277778	0.0797444
un	3412916	0.358974	0.460138
un	3414161	0.5	0.462727
un	3414398	0.222222	0.292444
un	3416570	0.763158	0.496842
un	3417194	0.0681818	0.107273
un	3417936	0.257143	0.49357
un	3419852	0.340909	0.425455
un	3420373	0.159091	0.183636
un	3420644	0.613636	0.487273
un	3422087	0.85	0.498625
un	3423072	0.418605	0.402326
un	3423443	0.355556	0.32
un	3423892	0.025	0.0722319
un	3424138	0.190476	0.209712
un	3429033	0.488372	0.498953
un	3430149	0.0714286	0.0688259
un	3432350	0.421053	0.487503
un	3433100	0.155556	0.18
un	3434278	0.46875	0.4175
un	3434498	0.266667	0.458222
un	3435147	0.257143	0.224
un	3435652	0.27907	0.240177
un	3437960	0.290323	0.44792
un	3438259	0.121951	0.266829
un	3438752	0.418605	0.467318
un	3439491	0.162791	0.223075
un	3442394	0.0232558	0.0230179
un	3442571	0.441176	0.42689
un	3443662	0.227273	0.201364
un	3444247	0.288889	0.333037
un	3444399	0.209302	0.223075
un	3446151	0.232558	0.302791
un	3447090	0.488372	0.473023
un	3447536	0.333333	0.333037
un	3448191	0.128205	0.12
un	3448513	0.322581	0.495321
un	3449716	0.348837	0.317209
un	3451825	0.119048	0.35
un	3453507	0.333333	0.49859
un	3454929	0.0526316	0.0513023
un	3455090	0.181818	0.297568
un	3455259	0.44186	0.369156
un	3458451	0.037037	0.0362963
un	3459117	0.181818	0.25697
un	3460362	0.227273	0.267561
un	3461494	0.0769231	0.0738462
un	3462859	0	0.04875
un	3465749	0.533333	0.470222
un	3466660	0.925	0.499625
un	3467854	0.0681818	0.0659091
un	3469571	0.487805	0.492683
un	3470945	0.333333	0.489879
un	3471514	0.189189	0.213726
un	3471785	0.363636	0.325455
un	3472593	1	0.5
un	3472651	0.875	0.499625
un	3474075	0.166667	0.152857
un	3475911	0.317073	0.32878
un	3477184	0.177778	0.161964
un	3478084	0.0666667	0.104889
un	3478219	0.175	0.237191
un	3479092	0.0909091	0.127074
un	3480562	0.880952	0.499643
un	3483893	0.243243	0.213726
un	3484553	0	0.0886253
un	3484915	0.631579	0.432105
un	3485462	0.0222222	0.0219951
un	3485602	0.186047	0.168837
un	3486721	0.075	0.0722319
un	3488548	0.486486	0.394431
un	3490087	0.27907	0.302791
un	3490758	0.133333	0.161964
un	3491318	0.380952	0.5
un	3492211	0.142857	0.132651
un	3492389	0.205882	0.229638
un	3493117	0.488372	0.461056
un	3493783	0.0666667	0.0644444
un	3495885	0.075	0.117221
un	3496510	0.777778	0.498333
un	3496911	0.428571	0.489879
un	3497680	0.0833333	0.0797444
un	3497975	0.311111	0.470222
un	3498741	0.125	0.117221
un	3499485	0.511628	0.499651
un	3499983	0.155556	0.143556
un	3500129	0.317073	0.299024
un	3501193	0.047619	0.0906927
un	3501525	0.297297	0.5
un	3502165	0.0789474	0.0757895
un	3502735	0.386364	0.406818
un	3505139	0.1875	0.17
un	3505346	0.225	0.1997
un	3507480	0.0909091	0.0868182
un	3509822	0.0888889	0.0848889
un	3510854	0.266667	0.345778
un	3511433	0.0444444	0.0848889
un	3513002	0.05	0.13875
un	3513147	0.0681818	0.0659091
un	3513364	0.0263158	0.0757895
un	3513687	0.261905	0.227619
un	3514497	0.45	0.495
un	3516514	0.421053	0.411424
un	3516779	0.116279	0.109509
un	3517382	0.466667	0.451556
un	3517501	0.363636	0.334344
un	3517774	0.483871	0.425161
un	3517845	0.214286	0.227619
un	3517960	0.0769231	0.12
un	3518737	0.0909091	0.0868182
un	3519116	0.0731707	0.070505
un	3519585	0	0.0464396
un	3520101	0.209302	0.287907
un	3522383	0.302326	0.495697
un	3523489	0.214286	0.35
un	3524674	0.146341	0.13561
un	3526563	0.97561	0.499634
un	3528287	0.414634	0.457073
un	3529157	0.657143	0.49357
un	3529993	0.25	0.282727
un	3531277	0.314286	0.395429
un	3532388	0.275862	0.451724
un	3532461	0.272727	0.410124
un	3532891	0.285714	0.336667
un	3533030	0.184211	0.167368
un	3533689	0.047619	0.0464396
un	3534980	0.047619	0.0464396
un	3535878	0.342105	0.347368
un	3536218	0.0888889	0.0848889
un	3536584	0.0731707	0.114634
un	3536852	0.1	0.18
un	3537604	0.377778	0.436889
un	3539234	0.135135	0.323243
un	3539262	0.325	0.362159
un	3541294	0.1875	0.341875
un	3543002	0.432432	0.338919
un	3543636	0.0967742	0.291841
un	3546921	0	0.113939
un	3546951	0.318182	0.44942
un	3547756	0.372093	0.302791
un	3548111	0.0222222	0.0219951
un	3549315	0.190476	0.386667
un	3549339	0.261905	0.261604
un	3549511	0.244444	0.401333
un	3550016	0.511111	0.464444
un	3550084	0.227273	0.235455
[truncated: 50,824 more rows]

## Sheet: subgroup 4
		Ho	He
un	21947	0.8	0.48
un	190200	0.025	0.0247438
un	240837	0.157895	0.188421
un	242846	0.289474	0.471966
un	244134	0.0769231	0.163375
un	244252	0.333333	0.32
un	246453	0.0540541	0.271695
un	247397	0.212121	0.470749
un	249604	0.225	0.1997
un	282836	0.0714286	0.0688259
un	300573	0.179487	0.277764
un	311540	0.324324	0.368108
un	331683	0.257143	0.48529
un	337706	0.0810811	0.486888
un	340526	0.266667	0.410798
un	350002	0.0243902	0.0241405
un	352577	0.216216	0.192973
un	352700	0.121951	0.195414
un	359610	0.395349	0.430698
un	360801	0.275	0.334666
un	368803	0.324324	0.271695
un	370805	0.111111	0.104889
un	389700	0.09375	0.194748
un	394685	0.113636	0.183636
un	400642	0.311111	0.369333
un	407855	0.108108	0.192973
un	408166	0.44186	0.412421
un	408377	0.358974	0.473333
un	410515	0.377778	0.380444
un	411820	0.318182	0.351216
un	432957	0.142857	0.277791
un	443800	0.181818	0.422424
un	457544	0.333333	0.427483
un	470992	0.0857143	0.264933
un	476676	0.0487805	0.0475726
un	487713	0.230769	0.310769
un	490798	0.454545	0.474091
un	495092	0.125	0.5
un	515453	0.552632	0.471966
un	519855	0	0.107745
un	525209	1	0.5
un	529151	0.139535	0.356894
un	534813	0.45	0.468867
un	538099	0.0789474	0.167368
un	555991	0.484848	0.367273
un	569228	0.232558	0.272558
un	576614	0.0512821	0.0972044
un	588606	0.27907	0.493141
un	599159	0.0555556	0.0538889
un	605299	0.230769	0.435529
un	609714	0.0487805	0.0475726
un	614087	0.761905	0.471554
un	618052	0.025641	0.204103
un	618135	0.157895	0.145488
un	627562	0.1	0.218805
un	630176	0.0697674	0.0674419
un	638563	0.4	0.497778
un	654394	0.352941	0.290588
un	656819	0.0952381	0.0906927
un	659743	0.0232558	0.0230179
un	662931	0.0666667	0.0644444
un	668779	0.2	0.357778
un	673029	0.926829	0.497438
un	677801	0.137931	0.128276
un	679299	0.846154	0.494742
un	688124	0.325581	0.402326
un	694533	0.395349	0.430698
un	695910	0.775	0.474631
un	702125	0.4	0.345778
un	712199	0.195122	0.314146
un	723971	0.166667	0.261604
un	724374	0.0769231	0.0738462
un	724731	0.117647	0.110588
un	730489	0.222222	0.231111
un	732597	0.244444	0.277778
un	733799	0.232558	0.486857
un	734678	0.0222222	0.0219951
un	746269	0.216216	0.368108
un	747585	0.1	0.095
un	761402	0.666667	0.444473
un	764477	0.393939	0.316364
un	768023	0.232558	0.240177
un	775533	0.178571	0.484101
un	792002	0.95122	0.498902
un	794019	0.146341	0.13561
un	796045	0.0681818	0.251818
un	801920	0.609756	0.489268
un	802041	0.0930233	0.331007
un	804898	0.309524	0.43619
un	814573	0.0238095	0.0235658
un	814706	0.0666667	0.0644444
un	819041	0.0526316	0.361579
un	823434	0.0263158	0.0260458
un	838366	0.047619	0.209712
un	842457	0.170732	0.195414
un	844881	0.487805	0.36878
un	848356	0.1	0.255
un	852513	0.0277778	0.0274924
un	853447	0.155556	0.18
un	867125	0.128205	0.12
un	872290	0.210526	0.300526
un	874092	0.142857	0.441143
un	874765	0.757576	0.48348
un	876431	0.102564	0.444473
un	876615	0.131579	0.471966
un	877654	0.651163	0.43907
un	881274	0.0222222	0.0644444
un	882317	0.268293	0.299024
un	885595	0.2	0.247111
un	887899	0.463415	0.470244
un	889577	0.255814	0.369156
un	890580	0.216216	0.30684
un	892861	0.1875	0.429822
un	894059	0.0769231	0.435529
un	901968	0.105263	0.265983
un	921455	0.108108	0.148959
un	923086	0.0227273	0.0224949
un	924064	0.113636	0.107273
un	925496	0.0465116	0.272558
un	927272	0.288889	0.306376
un	932375	0.46875	0.476086
un	940471	0.357143	0.477143
un	942255	0.147059	0.184706
un	943285	0.025	0.0247438
un	945897	0.128205	0.49859
un	950285	0.155556	0.247111
un	952110	0.375	0.484629
un	958342	0.325581	0.486857
un	961967	0.378378	0.496757
un	968922	0.159091	0.146364
un	979526	0.243902	0.249756
un	979690	0.0697674	0.0674419
un	980419	0.282051	0.242246
un	993231	0.097561	0.249756
un	994870	0.0263158	0.0260458
un	995755	0.25	0.218889
un	1001076	0.5	0.490793
un	1002897	0.15625	0.35875
un	1005144	0.305556	0.453333
un	1011188	0.139535	0.240177
un	1012827	0.2	0.455
un	1014868	0.238095	0.244942
un	1018508	0.368421	0.5
un	1019332	0.228571	0.352571
un	1022099	0.363636	0.433962
un	1024190	0.268293	0.232195
un	1024617	0.930233	0.499651
un	1024974	0.522727	0.456364
un	1037107	0.0277778	0.0274924
un	1038502	0.0681818	0.0659091
un	1044464	0.0833333	0.0797444
un	1044956	0.257143	0.224
un	1046587	0.386364	0.363327
un	1046912	0.341463	0.463902
un	1046998	1	0.5
un	1047545	0.238095	0.277791
un	1048302	0.0540541	0.148959
un	1058462	0.5	0.462727
un	1060458	0.488372	0.461056
un	1075705	0.684211	0.450145
un	1075980	0.4	0.468867
un	1076720	0.292683	0.492683
un	1078842	0.210526	0.5
un	1080753	0.25641	0.499615
un	1105960	0.341463	0.283102
un	1106312	0.44186	0.412421
un	1108442	0	0.0587879
un	1110305	0.409091	0.396681
un	1121386	0.0526316	0.0513023
un	1121565	0.190476	0.209712
un	1122429	0.848485	0.499394
un	1129774	0.609756	0.423902
un	1130442	0.288889	0.464444
un	1135428	0.272727	0.474091
un	1138615	0.119048	0.111905
un	1151736	0	0.152627
un	1158539	0.0227273	0.0224949
un	1179308	0.473684	0.361579
un	1179517	0.533333	0.410798
un	1180709	0.294118	0.437647
un	1182260	0.325	0.272182
un	1182443	0.159091	0.183636
un	1184869	0.266667	0.32
un	1196648	0.0588235	0.45663
un	1205625	0.2	0.218805
un	1207564	0.0512821	0.22359
un	1211620	0.166667	0.418095
un	1222142	0.0930233	0.272558
un	1223360	0.238095	0.277791
un	1224272	0.128205	0.204103
un	1230312	0.295455	0.425455
un	1232360	0.27907	0.42186
un	1238954	0.358974	0.444473
un	1244427	0.166667	0.465714
un	1248456	0.244444	0.306376
un	1250390	0.883721	0.493141
un	1251755	0.292683	0.36878
un	1253779	0.363636	0.416364
un	1253894	0.590909	0.490793
un	1253935	0.361111	0.453333
un	1255891	0	0.0513023
un	1256175	0	0.3648
un	1257022	0.0487805	0.0475726
un	1259580	0.0487805	0.0926829
un	1263949	0.116279	0.14957
un	1264706	0.0444444	0.0848889
un	1266249	0.241379	0.44069
un	1270588	0.342105	0.316842
un	1270727	0.428571	0.336667
un	1276642	0.108108	0.102162
un	1277438	0.255814	0.391769
un	1293607	0.972973	0.499595
un	1295131	0.162162	0.148959
un	1297112	0.0888889	0.262667
un	1297789	0.159091	0.146364
un	1298184	0.216216	0.417838
un	1303496	0.0909091	0.0868182
un	1305582	0.568182	0.499659
un	1308280	0.219512	0.195414
un	1308766	0.0512821	0.0499872
un	1309416	0.133333	0.161964
un	1310756	0.310345	0.262069
un	1317873	0.232558	0.205581
un	1318395	0.209302	0.223075
un	1319285	0.261905	0.35
un	1319642	0.125	0.462134
un	1325463	0.0222222	0.0219951
un	1326677	0.236842	0.208739
un	1328381	0.166667	0.152778
un	1329252	0.135135	0.213726
un	1330566	0.973684	0.499605
un	1332895	0.4	0.470222
un	1337597	0.793103	0.478621
un	1340159	0.272727	0.5
un	1344181	0.394737	0.471966
un	1345621	0.15625	0.194748
un	1347766	0.075	0.0722319
un	1348377	0.431818	0.456364
un	1349003	0	0.487503
un	1359543	0.108108	0.470413
un	1365561	0.244444	0.247111
un	1367132	0.0285714	0.0282776
un	1370632	0.2	0.218805
un	1374260	0.578947	0.411424
un	1375452	0.628571	0.43102
un	1377194	0.785714	0.497499
un	1378561	0.324324	0.438378
un	1382319	0.047619	0.0464396
un	1388531	0.177778	0.197512
un	1389922	0.0697674	0.109509
un	1393584	0.171429	0.48
un	1393723	0.238095	0.308407
un	1393862	0.0571429	0.107745
un	1394420	0.435897	0.49859
un	1398220	0.1	0.34875
un	1399607	0.318182	0.396681
un	1401909	0.357143	0.499643
un	1402872	0.0882353	0.447647
un	1403184	0.027027	0.0267495
un	1405127	0.344828	0.328276
un	1408247	0.0769231	0.0738462
un	1411473	0.181818	0.416364
un	1412762	0.377778	0.436889
un	1417142	0.0243902	0.070505
un	1419623	0.0555556	0.0538889
un	1420389	0.175	0.272182
un	1423866	0.97619	0.499643
un	1424981	0.0238095	0.0235658
un	1431898	0.242424	0.422424
un	1439376	0.472222	0.360733
un	1443975	0.0666667	0.0644444
un	1446100	0.777778	0.5
un	1447018	0.204545	0.218636
un	1447172	0.0487805	0.0475726
un	1455125	0.466667	0.484115
un	1455839	0.0540541	0.0526885
un	1457666	0.0888889	0.0848889
un	1458674	0.0697674	0.0674419
un	1459211	0.025	0.0247438
un	1461685	0.125	0.237191
un	1473329	0.522727	0.487273
un	1478664	0.342105	0.483158
un	1479317	0.0465116	0.0453594
un	1481608	0.131579	0.247566
un	1485216	0.139535	0.168837
un	1485454	0.457143	0.48
un	1492197	0.333333	0.444444
un	1493065	0.0227273	0.0224949
un	1499325	0.325581	0.467318
un	1499673	0.488889	0.497778
un	1502011	0.222222	0.262667
un	1505166	0.868421	0.496842
un	1509262	0.227273	0.267561
un	1512053	0.15625	0.241638
un	1513970	0.15	0.13875
un	1517328	1	0.5
un	1534447	0.322581	0.495321
un	1537254	0.606061	0.477576
un	1541598	0.756098	0.470244
un	1541984	0.973684	0.499605
un	1542739	0.113636	0.107273
un	1548919	0.594595	0.438378
un	1549387	0.177778	0.197512
un	1551937	0.263158	0.487503
un	1553765	0.0222222	0.0219951
un	1555030	0.105263	0.0997106
un	1562996	0.111111	0.104889
un	1563893	0.606061	0.488485
un	1564024	0.171429	0.499572
un	1572149	0.8	0.48
un	1573131	0.097561	0.0926829
un	1575347	0.243243	0.447418
un	1580043	0.44186	0.461056
un	1585929	0.0238095	0.0235658
un	1586145	0.848485	0.495758
un	1588299	0.27907	0.499651
un	1590906	0.0789474	0.122927
un	1592146	0.72093	0.461056
un	1593472	0.5	0.4
un	1595207	0.341463	0.485366
un	1595464	0.0238095	0.0235658
un	1597905	0.3	0.32
un	1599304	0.2	0.218805
un	1606485	0.473684	0.450145
un	1607353	0.452381	0.452035
un	1613693	0.302326	0.495697
un	1616951	0	0.0435556
un	1617452	0.941176	0.498235
un	1617762	0.372093	0.497674
un	1621475	0.171429	0.466857
un	1625632	0.536585	0.485366
un	1627908	0.05	0.04875
un	1630871	0.0263158	0.0260458
un	1632240	0.470588	0.484554
un	1633650	0.4	0.48875
un	1634691	0.142857	0.302485
un	1635485	0.142857	0.172381
un	1637156	0.131579	0.491445
un	1637172	0.448276	0.44069
un	1643117	0.75	0.468889
un	1644690	0.447368	0.441579
un	1646507	0	0.0906927
un	1651405	0.142857	0.18
un	1653495	0.302326	0.369156
un	1657582	0.0444444	0.0435556
un	1660813	0.204545	0.183636
un	1662064	0.0232558	0.0230179
un	1662970	0.28125	0.32375
un	1664654	0.475	0.362159
un	1664895	0.377778	0.380444
un	1667986	0.0222222	0.0219951
un	1671091	0.119048	0.152857
un	1671618	0.976744	0.499651
un	1673206	0.227273	0.235455
un	1680365	0.358974	0.496923
un	1686313	0.0833333	0.33
un	1690851	0.444444	0.428571
un	1694704	0.545455	0.474091
un	1698040	0.05	0.04875
un	1699842	0.409091	0.325455
un	1700576	0.302326	0.490233
un	1703017	0.5	0.495909
un	1704690	0.904762	0.498928
un	1705745	0.155556	0.18
un	1706296	0.0444444	0.0435556
un	1713715	0.0465116	0.0453594
un	1718869	0.5625	0.492341
un	1720003	0.883721	0.497674
un	1720129	0.186047	0.168837
un	1722780	0.463415	0.356098
un	1724313	0.0444444	0.0435556
un	1724999	0.153846	0.404976
un	1728994	0.35	0.28875
un	1729334	0.159091	0.146364
un	1733998	0.0232558	0.0230179
un	1736061	0.534884	0.498953
un	1737376	0.0555556	0.345556
un	1737544	0.272727	0.267561
un	1739271	0.159091	0.146364
un	1739477	0.0465116	0.0886253
un	1742293	0.454545	0.462727
un	1748349	0.27907	0.272558
un	1755614	0.655172	0.497758
un	1756531	0.181818	0.297568
un	1758368	0.209302	0.256571
un	1761053	0.302326	0.369156
un	1762504	0.487179	0.478974
un	1763794	0.27027	0.490811
un	1769161	0.0222222	0.0219951
un	1770305	0.075	0.117221
un	1772545	0.232558	0.302791
un	1773380	0.422222	0.5
un	1773564	0.0222222	0.0219951
un	1773688	0.135135	0.353879
un	1777297	0.255814	0.412421
un	1777783	0.361111	0.453333
un	1777934	0.352941	0.472353
un	1778306	0.3	0.32
un	1778533	0.0222222	0.0219951
un	1780992	0.35	0.34875
un	1783262	0.15	0.255
un	1783295	0.261905	0.397619
un	1786160	0.155556	0.18
un	1786199	0.410256	0.48397
un	1787265	0.0930233	0.129767
un	1788787	0.243243	0.213726
un	1789379	0.4	0.458222
un	1792585	0.25	0.28875
un	1794211	1	0.5
un	1796496	0.4	0.455
un	1799370	0.261905	0.418095
un	1799934	0.177778	0.262667
un	1803673	0.0888889	0.161964
un	1806537	0.388889	0.424444
un	1809998	0	0.107745
un	1810052	0.363636	0.44942
un	1810744	0	0.117224
un	1811818	0.230769	0.435529
un	1812332	0.377778	0.380444
un	1825109	0.177778	0.292444
un	1825817	0.222222	0.32
un	1827922	0.944444	0.5
un	1830132	0.404762	0.477143
un	1832109	0.233333	0.499333
un	1832820	0.125	0.1997
un	1835315	0.302326	0.461056
un	1840553	0.193548	0.487097
un	1843322	0.0227273	0.0224949
un	1845264	0.0952381	0.489879
un	1848320	0.25	0.218636
un	1850798	0.255814	0.344186
un	1853638	0.25	0.255
un	1858151	0.195122	0.47597
un	1863097	0.409091	0.462727
un	1863327	0.454545	0.492727
un	1866221	0.0277778	0.0274924
un	1866368	0	0.0643548
un	1866930	0.0810811	0.28973
un	1867053	0.418605	0.402326
un	1867994	0.227273	0.235455
un	1869736	0.133333	0.161964
un	1871891	0.522727	0.493636
un	1872102	0.025641	0.0253781
un	1873842	0.428571	0.362857
un	1874824	0.395349	0.317209
un	1877942	0.0625	0.404375
un	1878871	0.477273	0.441818
un	1879025	0.733333	0.464444
un	1879524	0.075	0.0722319
un	1880065	0.0243902	0.0241405
un	1880318	0.0869565	0.49913
un	1882659	0.047619	0.132651
un	1883657	0.944444	0.498333
un	1884786	0.311111	0.262667
un	1886544	0.285714	0.244942
un	1891634	0.311111	0.369333
un	1894526	0.0645161	0.120645
un	1895372	0.277778	0.47541
un	1896037	0.318182	0.44942
un	1896837	0.111111	0.214667
un	1897554	0.075	0.0722319
un	1899367	0.28125	0.4408
un	1899498	0	0.0443283
un	1912108	0.794118	0.489262
un	1913293	0.0444444	0.0435556
un	1921600	0.375	0.429643
un	1922389	0	0.0848889
un	1928684	0.904762	0.495358
un	1930731	0.0465116	0.0453594
un	1932347	0.0714286	0.152857
un	1932886	0.4	0.48
un	1933274	0.452381	0.477143
un	1933491	0.166667	0.375
un	1939610	0.195122	0.342599
un	1940082	0.333333	0.386667
un	1941692	0.177778	0.161964
un	1946260	0.0487805	0.13561
un	1948742	0.0222222	0.0219951
un	1960061	0.522727	0.499659
un	1963246	0.181818	0.367273
un	1963435	0.133333	0.124444
un	1966585	0.222222	0.391111
un	1969914	0.263158	0.332456
un	1973400	0.404762	0.397619
un	1976567	0.422222	0.42
un	1980182	0	0.0526885
un	1980766	0.8	0.48
un	1982471	0.0697674	0.0674419
un	1986997	0.181818	0.25697
un	1991556	0.25	0.218889
un	1991667	0.025	0.0722319
un	1994241	0.363636	0.433962
un	1996735	0.418605	0.380786
un	1998247	0.355556	0.470222
un	1998713	0.0444444	0.0435556
un	2002583	0.0888889	0.124444
un	2006438	0.0625	0.304783
un	2008955	0.0227273	0.0224949
un	2012598	0.511111	0.484115
un	2013883	0.0666667	0.0644444
un	2015093	0.395349	0.446977
un	2016529	0.162791	0.14957
un	2018498	0.487805	0.492683
un	2020085	0.384615	0.435529
un	2023904	0.4	0.410798
un	2024576	0.133333	0.124444
un	2025794	0.463415	0.457073
un	2025995	0.0444444	0.0435556
un	2026546	0.311111	0.369333
un	2026829	0.292683	0.497438
un	2028525	0.0731707	0.195414
un	2031486	0.357143	0.418095
un	2031803	0.264706	0.271176
un	2032328	0.0487805	0.0475726
un	2033508	0.153846	0.22359
un	2034431	0.205882	0.271176
un	2035074	0.119048	0.111905
un	2036044	0.113636	0.146364
un	2037529	1	0.5
un	2040942	0.116279	0.317209
un	2042178	0.285714	0.459176
un	2043186	0.186047	0.205581
un	2044752	0.363636	0.325455
un	2047084	0.617647	0.42689
un	2047657	0.431818	0.493636
un	2047768	0.272727	0.267561
un	2049743	0.292683	0.283102
un	2054234	0.204545	0.311818
un	2055961	0.25	0.4825
un	2056802	0.155556	0.143556
un	2059558	0.0294118	0.0291091
un	2063498	0.244444	0.214667
un	2066503	0.236842	0.496842
un	2067475	0.216216	0.394431
un	2068874	0.166667	0.152857
un	2074358	0.285714	0.495358
un	2077462	0.677419	0.491613
un	2077658	0.263158	0.450145
un	2079073	0.177778	0.161964
un	2080353	0.852941	0.496031
un	2082006	0.119048	0.111905
un	2085076	0.25	0.255
un	2085974	0.186047	0.402326
un	2087497	0.133333	0.161964
un	2088280	0.171429	0.284
un	2094104	0	0.0475726
un	2094373	0.272727	0.267561
un	2094736	0.111111	0.18
un	2096558	0.405405	0.447418
un	2098259	0.0625	0.060625
un	2098639	0.444444	0.410798
un	2100849	0.128205	0.12
un	2105940	0.222222	0.444444
un	2107540	0.266667	0.292444
un	2110160	0.3	0.28875
un	2110945	0.0681818	0.107273
un	2114245	0.717949	0.460138
un	2116460	0.0454545	0.0443283
un	2118735	1	0.5
un	2123133	0.219512	0.195414
un	2126195	0.0666667	0.0644444
un	2127085	0.177778	0.231111
un	2127249	0.155556	0.18
un	2127340	0.431818	0.487273
un	2127545	0.190476	0.244942
un	2128844	0.162791	0.223075
un	2128988	0	0.308571
un	2129436	0.358974	0.29454
un	2131845	0.136364	0.201364
un	2131875	0.27027	0.417838
un	2132239	0.133333	0.277759
un	2132409	0.131579	0.458037
un	2133671	0.266667	0.32
un	2134270	0.272727	0.235455
un	2136708	0.377778	0.380444
un	2137054	0.119048	0.111905
un	2139885	0.289474	0.316842
un	2143805	0.166667	0.197555
un	2145128	0.386364	0.479091
un	2145711	0.0238095	0.0235658
un	2145853	0.272727	0.325455
un	2147825	0.0540541	0.0526885
un	2149840	0.0689655	0.0665747
un	2150204	0.0714286	0.0688259
un	2153392	0.075	0.0722319
un	2155024	0.435897	0.368556
un	2156397	0.357143	0.397619
un	2158152	0.047619	0.0464396
un	2158232	0.390244	0.47597
un	2159215	0.117647	0.437647
un	2161013	0.302326	0.256571
un	2162063	0.125	0.15971
un	2162402	0.0606061	0.0587879
un	2164771	0.0666667	0.0644444
un	2166158	0.113636	0.183636
un	2167326	0.272727	0.297568
un	2169041	0	0.205581
un	2170670	0.0606061	0.334344
un	2171083	0.363636	0.483519
un	2171861	0.214286	0.293333
un	2172049	0.302326	0.317209
un	2173044	0.380952	0.427483
un	2173332	0.363636	0.462868
un	2173424	0.214286	0.418095
un	2174015	0.525	0.447138
un	2174767	0.139535	0.205581
un	2175898	0.268293	0.423902
un	2176102	0.432432	0.338919
un	2180763	0.341463	0.36878
un	2180944	0.1	0.13875
un	2181523	0.75	0.468636
un	2183085	0.263158	0.494344
un	2184210	0.170732	0.195414
un	2186553	0.302326	0.495697
un	2192900	0.166667	0.5
un	2193117	0.0681818	0.386049
un	2195002	0.0967742	0.425161
un	2195438	0.236842	0.422105
un	2200981	0.418605	0.499651
un	2202096	0.0571429	0.0554286
un	2202607	0.27027	0.368108
un	2204360	0.285714	0.362857
un	2205130	0	0.0997106
un	2207261	0.138889	0.175556
un	2208727	0.27027	0.233721
un	2210600	0.25	0.311818
un	2210770	0.418605	0.47814
un	2211028	0.128205	0.163375
un	2212849	0.404762	0.465714
un	2216775	0.0227273	0.0224949
un	2218567	0.0444444	0.0848889
un	2219536	0.340909	0.497727
un	2220764	0.340909	0.386049
un	2223095	0.2	0.444481
un	2224354	0.0952381	0.0906927
un	2229200	0.181818	0.25697
un	2230668	0.380952	0.481905
un	2232183	0.263158	0.450145
un	2232677	0.209302	0.344186
un	2234475	0.384615	0.340857
un	2238352	0.0697674	0.109509
un	2239096	0.0222222	0.0219951
un	2241894	0.295455	0.441818
un	2247120	0.214286	0.375089
un	2247676	0.4	0.488
un	2248861	0.930233	0.499651
un	2251856	0.186047	0.47814
un	2252319	0.214286	0.191429
un	2252779	0.272727	0.297568
un	2254131	0.105263	0.188421
un	2255418	0.05	0.095
un	2257465	0.431818	0.386049
un	2259070	0.244444	0.247111
un	2259272	0.431818	0.425455
un	2260199	0.295455	0.425455
un	2260968	0.2	0.32
un	2261084	0.228571	0.4507
un	2264998	0.216216	0.338919
un	2265109	0.047619	0.0464396
un	2265702	0.116279	0.187442
un	2265847	0.372093	0.402326
un	2271962	0.431818	0.497727
un	2272475	0.155556	0.18
un	2273366	0.0606061	0.297576
un	2275859	0.309524	0.492857
un	2277041	0.302326	0.490233
un	2278251	0.488372	0.446977
un	2278567	0.487805	0.392683
un	2278944	0.195122	0.36878
un	2280435	0.0888889	0.444444
un	2282935	0.2	0.42
un	2284996	0.295455	0.441818
un	2285992	0.972973	0.499595
un	2288462	0.0384615	0.375144
un	2288880	0.235294	0.45663
un	2290490	0.0714286	0.111905
un	2290694	0.111111	0.104889
un	2291588	0.208333	0.249167
un	2292900	0.190476	0.244942
un	2297047	0.305556	0.388503
un	2304747	0.342105	0.422105
un	2304923	0.133333	0.357786
un	2308412	0.302326	0.344186
un	2309808	0.268293	0.32878
un	2310037	0.511111	0.451556
un	2310797	0.714286	0.459274
un	2312555	0.0697674	0.0674419
un	2314920	0.488889	0.499667
un	2315127	0.272727	0.351216
un	2315487	0.227273	0.267561
un	2317273	0.193548	0.174839
un	2318445	0.555556	0.451556
un	2318544	0.0277778	0.468889
un	2319370	0.741935	0.48129
un	2322324	0.181818	0.297568
un	2322919	0.341463	0.433171
un	2324815	0.948718	0.5
un	2329612	0.0645161	0.174839
un	2329952	0.386364	0.311818
un	2331619	0.275	0.387153
un	2331819	0.0666667	0.0644444
un	2332637	0.4	0.497778
un	2333827	0.325	0.462134
un	2334872	0.302326	0.430698
un	2335877	0.0454545	0.416364
un	2336810	0.486486	0.470413
un	2337193	0.209302	0.187442
un	2340412	0.0930233	0.0886253
un	2340682	0.204545	0.183636
un	2340893	0.166667	0.339333
un	2343048	0.444444	0.470222
un	2345294	0.0222222	0.0219951
un	2345379	0.975	0.499625
un	2345737	0.324324	0.490811
un	2346664	0.324324	0.490811
un	2347791	0.806452	0.48129
un	2348904	0.906977	0.495697
un	2349884	0.395349	0.473023
un	2352942	0.0277778	0.0274924
un	2353082	0.475	0.409648
un	2353620	0.965517	0.49931
un	2354060	0.166667	0.397619
un	2354379	0.323529	0.343925
un	2355848	0.0625	0.060625
un	2363571	0.384615	0.478974
un	2372026	0.871795	0.496923
un	2372618	0.342857	0.32
un	2373665	0.266667	0.231111
un	2374602	0.0222222	0.0644444
un	2379174	0.285714	0.427483
un	2384722	0.428571	0.408095
un	2385288	0.2	0.18
un	2387151	0.8	0.48
un	2387434	0.27027	0.417838
un	2387821	0.428571	0.48529
un	2388278	0.444444	0.458222
un	2389884	0.025641	0.0253781
un	2393232	0.592593	0.482963
un	2393667	0.0909091	0.127074
un	2397886	0.0232558	0.0230179
un	2399121	0.358974	0.426154
un	2399324	0.431818	0.468636
un	2402047	0.189189	0.323243
un	2403843	0.363636	0.462727
un	2407807	0.0930233	0.0886253
un	2410376	0.357143	0.43619
un	2419943	0.375	0.474631
un	2421245	0	0.38138
un	2421979	0.230769	0.368556
un	2425581	0.0444444	0.0435556
un	2426589	0.314286	0.49357
un	2427340	0.153846	0.29454
un	2427792	0.435897	0.494742
un	2429987	0.567568	0.486888
un	2430436	0.422222	0.357778
un	2430713	0.361111	0.481111
un	2431718	0.705882	0.492941
un	2432254	0.116279	0.369156
un	2432358	0.395349	0.317209
un	2434650	0.272727	0.267561
un	2435500	0.194444	0.434843
un	2435639	0.025	0.0247438
un	2438200	0.0810811	0.0778378
un	2438479	0.388889	0.461517
un	2438760	0.16129	0.398065
un	2440129	0.230769	0.368556
un	2442152	0.0227273	0.0224949
un	2445571	0.405405	0.486888
un	2449437	0.40625	0.4408
un	2450451	0.225	0.387153
un	2450824	0.318182	0.483519
un	2453333	0.552632	0.4
un	2456544	0.047619	0.132651
un	2457043	0.325581	0.380786
un	2457482	0.511111	0.484115
un	2457542	0.205882	0.499559
un	2457770	0.113636	0.107273
un	2458585	0.288889	0.247111
un	2461531	0.0444444	0.0435556
un	2462963	0.288889	0.333037
un	2469310	0.444444	0.493889
un	2469943	0.190476	0.495358
un	2471769	0.228571	0.408169
un	2472972	0.266667	0.391111
un	2473285	0.194444	0.496667
un	2480038	0.0243902	0.0241405
un	2480533	0.272727	0.351216
un	2480688	0.333333	0.306376
un	2483668	0.0882353	0.0843869
un	2487367	0.227273	0.235455
un	2492181	0.119048	0.111905
un	2492677	0.363636	0.297568
un	2493877	0.190476	0.489879
un	2494021	0.2	0.264933
un	2495520	0.116279	0.14957
un	2496346	0.214286	0.191429
un	2496809	0.323529	0.489262
un	2498507	0.0731707	0.070505
un	2498733	0.413793	0.399517
un	2499697	0.0277778	0.0274924
un	2501722	0.444444	0.369333
un	2502771	0.047619	0.495238
un	2504777	0.318182	0.351216
un	2506796	0.820513	0.48397
un	2506978	0.931818	0.497727
un	2510038	0.155556	0.306376
un	2511087	0.0454545	0.0443283
un	2514741	0.162791	0.446977
un	2515512	0.128205	0.12
un	2515714	0.0238095	0.0235658
un	2517525	0.428571	0.481905
un	2517789	0.454545	0.483519
un	2518631	0.222222	0.262667
un	2522082	0.0444444	0.0848889
un	2522927	0.0227273	0.0224949
un	2524841	0	0.493141
un	2525865	0.828571	0.498286
un	2526955	0.377778	0.475228
un	2527494	0.1	0.13875
un	2527590	0.142857	0.132571
un	2529546	0.0888889	0.124444
un	2530853	0.0277778	0.0274924
un	2531529	0.210526	0.387895
un	2531647	0.390244	0.497438
un	2532026	0.682927	0.485366
un	2535232	0.309524	0.322857
un	2536611	0.157895	0.300526
un	2537384	0.219512	0.32878
un	2538824	0.243243	0.252973
un	2539267	0.28125	0.284599
un	2539357	0.846154	0.494742
un	2539633	0.155556	0.18
un	2540314	0.612903	0.425161
un	2540845	0.952381	0.498928
un	2541281	0.870968	0.498065
un	2542196	0.195122	0.342599
un	2543059	0	0.0926829
un	2543093	1	0.5
un	2544036	0.139535	0.240177
un	2544317	0.409091	0.462727
un	2544607	0.116279	0.109509
un	2545430	0.113636	0.218636
un	2545838	0.969697	0.499394
un	2546639	0.162791	0.187442
un	2547448	0.136364	0.165265
un	2548359	0.27907	0.402326
un	2552698	1	0.5
un	2552855	0.358974	0.404976
un	2554769	0.410256	0.496923
un	2555836	0.255814	0.495697
un	2556093	0.0222222	0.0219951
un	2556423	0.047619	0.0464396
un	2558592	0.216216	0.30684
un	2559196	0.186047	0.205581
un	2563213	0.325581	0.331007
un	2563315	0.0930233	0.205581
un	2564000	0.4	0.43875
un	2565258	0.272727	0.267561
un	2565837	0.444444	0.493778
un	2566389	0.5	0.486111
un	2567337	0.162162	0.192973
un	2567596	0.244444	0.333037
un	2567774	0.105263	0.188421
un	2568098	0.259259	0.225639
un	2569503	0.113636	0.338636
un	2570830	0.606061	0.444411
un	2572061	0.288889	0.277778
un	2573897	0.2	0.18
un	2574080	0.194444	0.258889
un	2574352	0.351351	0.5
un	2574803	0.405405	0.476757
un	2575369	0.394737	0.496842
un	2577462	0.375	0.409648
un	2578317	0.0930233	0.129767
un	2579946	0.394737	0.499605
un	2580808	0.0243902	0.156098
un	2582838	0.1875	0.375
un	2585157	0.0666667	0.0644444
un	2586897	0.0789474	0.208739
un	2592725	0.0294118	0.0291091
un	2593548	0.409091	0.433962
un	2593631	0.264706	0.271176
un	2594167	0.266667	0.444444
un	2595831	0.0263158	0.0757895
un	2599517	0.238095	0.209712
un	2599751	0.275	0.499625
un	2601087	0.466667	0.491111
un	2601373	0.261905	0.397619
un	2601912	0.288889	0.277778
un	2602032	0.297297	0.353879
un	2603185	0.0952381	0.132651
un	2603447	0.113636	0.107273
un	2603782	0.295455	0.441818
un	2608670	0.682927	0.463902
un	2609445	0.55	0.488872
un	2610503	0.459459	0.486888
un	2610694	0.258065	0.495321
un	2612550	0.294118	0.389412
un	2612809	0.1	0.13875
un	2613069	0.261905	0.261604
un	2615081	0.952381	0.498928
un	2616300	0.804878	0.480976
un	2616618	0.0444444	0.0435556
un	2616720	0.428571	0.408069
un	2617562	0.439024	0.463902
un	2618330	0.325581	0.467318
un	2619626	0.177778	0.292444
un	2620041	0.477273	0.499659
un	2620482	0.147059	0.489262
un	2620595	0.15	0.218805
un	2621273	0.125	0.1997
un	2621470	0.0810811	0.125946
un	2623232	0.533333	0.428571
un	2625044	0.355556	0.292444
un	2625307	0.688889	0.451556
un	2625586	0.375	0.409648
un	2625697	0.025	0.0247438
un	2627133	0.166667	0.277778
un	2631549	0.534884	0.495697
un	2632727	0.295455	0.338636
un	2633282	0.27027	0.368108
un	2633584	0.422222	0.475228
un	2635886	0.288889	0.451556
un	2636227	0.333333	0.333037
un	2638026	0.0512821	0.0972044
un	2638242	0.325581	0.302791
un	2640843	0.227273	0.462727
un	2645999	0.351351	0.5
un	2646658	0.03125	0.35875
un	2647468	0.296296	0.499259
un	2648668	0.288889	0.306376
un	2649044	0.44186	0.461056
un	2649458	0.266667	0.345778
un	2651226	0.263158	0.228421
un	2651530	0.5	0.396681
un	2651846	0.230769	0.204103
un	2651916	0.0444444	0.0848889
un	2652057	0.0526316	0.0513023
un	2654132	0.315789	0.494344
un	2654678	0.129032	0.174839
un	2655387	0.431818	0.456364
un	2655675	0.119048	0.397619
un	2656135	0.0888889	0.0848889
un	2658137	0.571429	0.43102
un	2660442	0.2	0.18
un	2661119	0.317073	0.423902
un	2663334	0.409091	0.483519
un	2663651	0.454545	0.375
un	2664114	0.833333	0.48619
un	2665324	0.222222	0.262667
un	2665633	0.0454545	0.0868182
un	2666455	0.0666667	0.104889
un	2666783	0.722222	0.461517
un	2667553	0.891892	0.494054
un	2670001	0.222222	0.231111
un	2671255	0.0263158	0.0260458
un	2674317	0.318182	0.325455
un	2674821	0.466667	0.496
un	2676298	0.136364	0.297568
un	2677619	0.925	0.499625
un	2678521	0.27027	0.455676
un	2678710	0.121212	0.213095
un	2679540	0.0263158	0.0260458
un	2679694	0.236842	0.247566
un	2680554	0.227273	0.375
un	2681272	0.105263	0.188421
un	2682489	0.309524	0.465714
un	2682571	0.428571	0.336667
un	2684061	0.210526	0.498553
un	2684178	0.103448	0.097931
un	2687351	0.355556	0.458222
un	2688400	0.219512	0.356098
un	2689010	0.5	0.42
un	2691825	0.2	0.214667
un	2693110	0.97561	0.499634
un	2693805	0.204545	0.251818
un	2695247	0.692308	0.467179
un	2695938	0.116279	0.109509
un	2696137	0.0285714	0.0282776
un	2697319	0.567568	0.406486
un	2697595	0.44186	0.344186
un	2697799	1	0.5
un	2698829	0.097561	0.13561
un	2701766	0.03125	0.284599
un	2702999	0.4	0.48
un	2704298	0.0555556	0.0538889
un	2705789	1	0.5
un	2706799	0.295455	0.406818
un	2708186	0.388889	0.5
un	2708809	0.52381	0.386667
un	2712264	0.418605	0.467318
un	2713017	0.119048	0.152857
un	2715258	0.170732	0.489268
un	2716856	0.386364	0.338636
un	2718380	0.0526316	0.145488
un	2718596	0.155556	0.18
un	2718981	0.0227273	0.0224949
un	2719314	0.142857	0.362857
un	2720046	0.159091	0.146364
un	2721397	0.047619	0.0464396
un	2721462	0.128205	0.204103
un	2721676	0.0930233	0.0886253
un	2724448	0.0909091	0.0868182
un	2725711	0.409091	0.462727
un	2727763	0.311111	0.292444
un	2729346	0.977273	0.499659
un	2733570	0.928571	0.497499
un	2733741	0.295455	0.338636
un	2735446	0.227273	0.433962
un	2735814	0.0714286	0.0688259
un	2737486	0.0465116	0.0453594
un	2738135	0.177778	0.197512
un	2738931	0.439024	0.36878
un	2740661	0.454545	0.44942
un	2742755	0.444444	0.486111
un	2743149	0.0322581	0.0316129
un	2744274	1	0.5
un	2749230	0.05	0.04875
un	2753564	0.974359	0.499615
un	2753624	0.864865	0.499595
un	2753960	0	0.345778
un	2755384	0.263158	0.228421
un	2756339	0.210526	0.361579
un	2756988	0.0238095	0.0235658
un	2757467	0.0930233	0.168837
un	2757648	0.285714	0.408169
un	2759165	0.025	0.0247438
un	2759215	0.0666667	0.0644444
un	2759486	0.317073	0.470244
un	2760517	0.375	0.447138
un	2760803	0.431818	0.456364
un	2761924	0.222222	0.231111
un	2762103	0.6	0.42
un	2762542	0.0540541	0.0526885
un	2763433	0.533333	0.488
un	2764978	0.25641	0.496923
un	2766818	0.390244	0.47597
un	2766992	1	0.5
un	2772072	0.155556	0.247111
un	2773095	0	0.382109
un	2774338	0.225	0.237191
un	2774779	0.2	0.214667
un	2775195	0.465116	0.42186
un	2777952	0.318182	0.375
un	2781899	0.047619	0.0464396
un	2781972	0.0243902	0.0241405
un	2782730	0.285714	0.308407
un	2783603	0.25	0.363327
un	2785409	0.195122	0.342599
un	2788895	0.318182	0.44942
un	2789581	0.355556	0.345778
un	2789972	0.243902	0.492683
un	2793983	0.272727	0.267561
un	2794206	0.255814	0.412421
un	2794604	0.311111	0.32
un	2796102	0.897436	0.49859
un	2796463	0.204545	0.183636
un	2796720	0.333333	0.451556
un	2799967	0.266667	0.32
un	2800219	0.0697674	0.0674419
un	2803343	0.222222	0.345556
un	2807300	0.272727	0.453939
un	2807905	0.444444	0.493889
un	2808551	0.0454545	0.127074
un	2808715	0.372093	0.497674
un	2809066	0.511628	0.499651
un	2812492	0.487179	0.368556
un	2812777	0.358974	0.473333
un	2813346	0.027027	0.0267495
un	2816031	0.804878	0.480976
un	2817057	0.0222222	0.0219951
un	2817709	0.527778	0.388503
un	2818722	0.0882353	0.229638
un	2821582	0.097561	0.0926829
un	2822217	0.463415	0.4416
un	2825202	0.255814	0.430698
un	2826463	0.428571	0.498286
un	2827039	0.363636	0.474091
un	2828863	0.357143	0.477143
un	2829257	0.171429	0.284
un	2830397	0.860465	0.490233
un	2831879	0.466667	0.451556
un	2832010	0.477273	0.487273
un	2833185	0.4	0.410798
un	2834683	0.340909	0.456364
un	2836479	0.302326	0.344186
un	2836831	0.222222	0.369333
un	2837283	0.4	0.444444
un	2838119	0.534884	0.391769
un	2838249	0.309524	0.397619
un	2840860	0.0465116	0.0886253
un	2842332	1	0.5
un	2842543	0.0238095	0.0235658
un	2842997	0.431818	0.406818
un	2843246	0.2	0.18
un	2843306	0.454545	0.375
un	2843607	0.386364	0.487273
un	2845311	0.2	0.18
un	2845443	0.0888889	0.124444
un	2845519	0.266667	0.464488
un	2845758	0.928571	0.499643
un	2846531	0.025641	0.0253781
un	2846620	0.222222	0.292444
un	2847147	0.102564	0.0972044
un	2847971	0.142857	0.132651
un	2848389	0.025	0.0722319
un	2848704	1	0.5
un	2850084	0.363636	0.416364
un	2850413	0.266667	0.231111
un	2850671	0.225	0.237191
un	2852707	0.25	0.251818
un	2853876	0.25	0.251818
un	2854967	0.219512	0.266829
un	2856283	0.352941	0.327059
un	2859072	0.318182	0.462727
un	2864086	0.378378	0.30684
un	2867774	0.4	0.468867
un	2868035	0.225	0.1997
un	2870815	0.372093	0.493141
un	2878057	0.355556	0.292444
un	2879273	0.235294	0.492941
un	2882784	0.0322581	0.0316129
un	2884037	0.075	0.0722319
un	2885514	0.648649	0.455676
un	2885963	0.0444444	0.0435556
un	2886094	0.466667	0.475228
un	2886223	0.315789	0.450145
un	2890017	0.387097	0.487097
un	2894978	0.166667	0.418095
un	2895518	0.466667	0.475228
un	2898080	0.1	0.472667
un	2901045	0.27027	0.271695
un	2902153	0.342105	0.374901
un	2903016	0.363636	0.483519
un	2903997	0.0681818	0.183636
un	2904494	1	0.5
un	2904584	0.472222	0.360733
un	2905126	0.348837	0.391769
un	2905542	0.0444444	0.0848889
un	2906361	0.452381	0.492857
un	2907663	0.288889	0.333037
un	2910493	0.133333	0.124375
un	2912089	0.275862	0.494483
un	2913152	0.918919	0.499595
un	2914912	0.577778	0.48
un	2915934	0.263158	0.265983
un	2918596	0.0454545	0.0443283
un	2919334	0.975	0.499625
un	2924552	0.108108	0.499595
un	2926056	0.210526	0.265983
un	2927466	0.311111	0.444444
un	2928154	0.555556	0.496
un	2930316	0.177778	0.262667
un	2931710	0.275	0.499625
un	2933271	0.454545	0.433962
un	2934672	0.205128	0.355037
un	2935191	0.0666667	0.0644444
un	2935959	0.0465116	0.0453594
un	2937965	0.444444	0.470222
un	2938685	0.179487	0.340857
un	2942486	0.0645161	0.0625806
un	2942862	0.025	0.117221
un	2944385	0.282051	0.242246
un	2944956	0.2	0.18
un	2945468	0.902439	0.495122
un	2945860	0.142857	0.209712
un	2947067	0	0.0554286
un	2947589	0	0.42186
un	2953111	0.216216	0.338919
un	2954712	0.333333	0.333037
un	2956032	0.0833333	0.175556
un	2957148	1	0.5
un	2957397	0.236842	0.247566
un	2957752	1	0.5
un	2958143	0.170732	0.156098
un	2962506	0.323529	0.447647
un	2962967	0.205128	0.184103
un	2966829	0.285714	0.489714
un	2967440	0.357143	0.293333
un	2968705	0.268293	0.4416
un	2970328	0.159091	0.146364
un	2971915	0.0588235	0.0570588
un	2972605	0.266667	0.262667
un	2972870	0.0888889	0.0848889
un	2972972	0.0666667	0.104889
un	2973637	0.809524	0.498928
un	2974290	0.282051	0.340857
un	2975416	0.333333	0.5
un	2979004	0.395349	0.495697
un	2980775	0	0.444481
un	2981379	0.395349	0.461056
un	2985826	0.5625	0.404375
un	2987326	0.604651	0.497674
un	2988678	0.0444444	0.0435556
un	2991364	0.272727	0.396681
un	2992979	0.235294	0.492941
un	2993469	0.204545	0.251818
un	2994036	0.880952	0.497499
un	2996953	0.659091	0.441818
un	2997826	0.659091	0.499659
un	2999981	0.488889	0.369333
un	3000095	0.333333	0.362857
un	3001596	0.285714	0.362857
un	3002429	0.386364	0.487273
un	3006736	0.0454545	0.0443283
un	3007808	0.333333	0.408095
un	3009457	0.0833333	0.0797444
un	3010424	0.0222222	0.0219951
un	3013322	0.0454545	0.0868182
un	3013789	1	0.5
un	3014355	0.116279	0.109509
un	3018248	0.921053	0.499605
un	3020634	0.5	0.492857
un	3020920	0.0666667	0.18
un	3023631	0.25	0.388503
un	3024054	0.111111	0.375
un	3032428	0.714286	0.481905
un	3032964	0.177778	0.197512
un	3033511	0.146341	0.13561
un	3034157	0.135135	0.486888
un	3036031	0.35	0.39875
un	3037390	0.255814	0.317209
un	3040357	0.214286	0.227619
un	3040417	0.222222	0.262667
un	3043556	0.461538	0.499615
un	3043779	0.0512821	0.0499872
un	3047971	0.195122	0.283102
un	3049194	0.125	0.21875
un	3050692	0.27907	0.331007
un	3052765	0.363636	0.44942
un	3056620	1	0.5
un	3058067	0.692308	0.478974
un	3058543	0.311111	0.345778
un	3060087	0.4	0.498625
un	3061405	0.357143	0.497499
un	3061993	0.0909091	0.0868182
un	3063872	0.170732	0.156098
un	3071565	0.3125	0.304783
un	3071862	0.25641	0.473333
un	3071941	1	0.5
un	3072089	0.567568	0.406486
un	3076719	0.977778	0.499667
un	3076949	0.422222	0.436889
un	3077178	0.133333	0.32
un	3078395	0	0.04875
un	3078409	0.465116	0.356894
un	3079480	0.0238095	0.0235658
un	3079588	0.689655	0.471034
un	3081833	0.2	0.214667
un	3083413	0.155556	0.18
un	3084694	0.184211	0.316842
un	3086078	0.25	0.363327
un	3090935	0.0232558	0.0230179
un	3096884	0.184211	0.347368
un	3100453	0.113636	0.107273
un	3104494	0.153846	0.142051
un	3105394	0.195122	0.497438
un	3106616	0.142857	0.172381
un	3109345	0.377778	0.451556
un	3111015	0.742857	0.466857
un	3114767	0.25641	0.473333
un	3115461	0.0465116	0.302791
un	3117309	0.105263	0.188421
un	3118090	0.0833333	0.175556
un	3119155	0.242424	0.213095
un	3119341	0.133333	0.124444
un	3121075	0.368421	0.387895
un	3121745	0.540541	0.394431
un	3122264	0.325581	0.356894
un	3123241	0.352941	0.415294
un	3123779	0.47619	0.495358
un	3124897	0.233333	0.455
un	3129139	0.95	0.498625
un	3130006	0.454545	0.498977
un	3132227	0.047619	0.0464396
un	3133087	0.409091	0.396681
un	3133794	0.0731707	0.156098
un	3134483	0.242424	0.495758
un	3134983	0.44186	0.446977
un	3135144	0.155556	0.18
un	3135718	0.422222	0.42
un	3136380	0.194444	0.413333
un	3139305	0.205882	0.309209
un	3140009	0.6	0.491111
un	3141634	0.225	0.387153
un	3141906	0.0243902	0.0241405
un	3143344	0.0526316	0.494344
un	3143755	0.0444444	0.0435556
un	3145029	0.333333	0.444418
un	3145218	0.1	0.095
un	3147589	0.585366	0.492683
un	3150666	0.177778	0.197512
un	3154602	0.181818	0.165265
un	3155024	0.25641	0.22359
un	3158603	0.159091	0.146364
un	3159442	0.153846	0.22359
un	3160664	0.121951	0.232195
un	3161836	0.0555556	0.105
un	3163365	0.0571429	0.0554286
un	3166097	0.545455	0.490793
un	3167218	0.0888889	0.0848889
un	3167582	0.105263	0.0997106
un	3168031	0.227273	0.235455
un	3172883	0	0.209712
un	3174949	0.972222	0.499583
un	3175567	0.465116	0.380786
un	3175732	0.111111	0.152778
un	3177229	0.214286	0.191429
un	3179916	0.285714	0.308407
un	3180070	0.133333	0.231111
un	3180579	0.142857	0.132651
un	3181885	0.428571	0.498928
un	3186234	0.238095	0.362857
un	3187289	0.382353	0.496031
un	3188303	0.0444444	0.0435556
un	3189080	0.25641	0.22359
un	3189268	0.1	0.095
un	3194493	0.0465116	0.0886253
un	3198976	0.232558	0.240177
un	3200535	0.219512	0.299024
un	3200672	0.341463	0.463902
un	3201145	0.972973	0.499595
un	3204400	0.113636	0.363327
un	3204698	0.190476	0.209712
un	3204882	0.170732	0.232195
un	3205363	0.477273	0.497727
un	3209055	0.142857	0.277791
un	3211119	0.230769	0.340857
un	3213186	0.333333	0.380444
un	3214956	0.171429	0.202514
un	3215344	0.0888889	0.0848889
un	3215572	0.395349	0.412421
un	3215770	0.363636	0.495758
un	3218076	0.659091	0.441818
un	3220669	0.409091	0.474091
un	3222588	0.333333	0.380444
un	3223187	0.261905	0.375089
un	3224160	0.159091	0.183636
un	3227910	0.285714	0.489879
un	3227983	0.119048	0.418095
un	3229097	0.285714	0.244942
un	3229846	0.971429	0.499572
un	3231173	0.309524	0.293333
un	3231403	0.236842	0.283684
un	3231923	0.0465116	0.0453594
un	3232390	0	0.0499872
un	3232954	0.177778	0.262667
un	3233361	0.257143	0.264933
un	3234554	0.222222	0.262667
un	3234930	0.216216	0.192973
un	3236328	0.0810811	0.0778378
un	3239013	0.368421	0.498553
un	3239715	0.372093	0.302791
un	3241218	0.529412	0.472353
un	3241613	0.488372	0.498953
un	3242231	0.512195	0.423902
un	3242673	0.410256	0.38138
un	3244441	0.0810811	0.0778378
un	3248704	0.0444444	0.0435556
un	3251021	0.355556	0.458222
un	3251775	0.209302	0.187442
un	3252691	0.266667	0.369333
un	3255804	0.236842	0.208739
un	3257872	0.227273	0.5
un	3258287	0.295455	0.282727
un	3263424	0.177778	0.231111
un	3264560	0.477273	0.497727
un	3266035	0.242424	0.488485
un	3267605	0.459459	0.498514
un	3268817	0.146341	0.497438
un	3269273	0.204545	0.183636
un	3269564	0.25641	0.29454
un	3270095	0.302326	0.344186
un	3270245	0.372093	0.402326
un	3271519	0.648649	0.438378
un	3272554	0.588235	0.437647
un	3276898	0.0540541	0.0526885
un	3277002	0.27027	0.30684
un	3277551	0.948718	0.5
un	3278515	0.0645161	0.224766
un	3278903	0.34375	0.48766
un	3280695	0.2	0.375
un	3282371	0.266667	0.369333
un	3283082	0.709677	0.474363
un	3283113	0.0540541	0.148959
un	3284673	0.166667	0.261604
un	3285915	0.439024	0.449756
un	3286050	0.0740741	0.466469
un	3287156	0.0465116	0.129767
un	3288613	0.512195	0.498902
un	3288683	0.195122	0.314146
un	3289565	0.184211	0.491445
un	3289686	0.097561	0.0926829
un	3289988	0.302326	0.287907
un	3290328	0.266667	0.369333
un	3290415	0.386364	0.468636
un	3291636	0.21875	0.35875
un	3292574	0.0277778	0.0274924
un	3293088	0.210526	0.188421
un	3293333	0.361111	0.360733
un	3294228	0	0.0926829
un	3294309	0.205128	0.491795
un	3295330	0.0465116	0.0453594
un	3295711	0.138889	0.453333
un	3296043	0.0555556	0.105
un	3297113	0.0232558	0.0230179
un	3297686	0.0731707	0.070505
un	3297862	0.0731707	0.070505
un	3298744	0.463415	0.495122
un	3299083	0.972973	0.499595
un	3299514	0.363636	0.351216
un	3299668	0.844444	0.488
un	3300607	0.230769	0.467179
un	3301149	0.409091	0.416364
un	3301607	0.136364	0.127074
un	3302659	0.116279	0.109509
un	3302762	1	0.5
un	3303669	0.272727	0.396681
un	3304717	0.102564	0.142051
un	3305025	0.146341	0.176098
un	3305226	0.952381	0.5
un	3306271	0.111111	0.105
un	3306938	0.377778	0.436889
un	3307719	0.257143	0.498286
un	3308150	0.365854	0.299024
un	3309895	0.232558	0.272558
un	3310854	0.0909091	0.189697
un	3312777	0.35	0.468867
un	3313428	0.0810811	0.447418
un	3314083	0.44186	0.461056
un	3314453	0.486486	0.438378
un	3315759	1	0.5
un	3315826	0.307692	0.260323
un	3316716	0.147059	0.402766
un	3317495	0.477273	0.363327
un	3319430	0.4	0.470222
un	3319972	0.219512	0.380976
un	3320668	0.0222222	0.0219951
un	3322455	0.225	0.272182
un	3322979	0.342105	0.283684
un	3327668	0.0263158	0.122927
un	3327801	0.533333	0.497778
un	3328431	0.243902	0.392683
un	3329646	0.142857	0.277791
un	3330099	0.0238095	0.0235658
un	3331251	0.210526	0.411424
un	3332268	0.179487	0.368556
un	3332710	0.405405	0.5
un	3333779	0.155556	0.143556
un	3334491	0.195122	0.36878
un	3335143	0.272727	0.396681
un	3337226	0.342105	0.458037
un	3337670	0.888889	0.493889
un	3338740	0.116279	0.287907
un	3338964	0.348837	0.473023
un	3341035	0.714286	0.459176
un	3344158	0.395349	0.369156
un	3344664	0.44186	0.430698
un	3345254	0.244444	0.475228
un	3345815	0.568182	0.479091
un	3349974	0.2	0.18
un	3351387	0.244444	0.357778
un	3352692	0.146341	0.314146
un	3354749	0.422222	0.436889
un	3355882	0.209302	0.287907
un	3358383	0.0222222	0.0219951
un	3358566	0.512821	0.499615
un	3359056	0.0888889	0.124444
un	3359072	0.159091	0.183636
un	3359260	0.6	0.42
un	3360094	0.533333	0.493778
un	3360327	0.125	0.117221
un	3361059	0.288889	0.484115
un	3361536	0.377778	0.499111
un	3362885	0.0243902	0.0241405
un	3362988	0.139535	0.129767
un	3363310	0.0571429	0.0554286
un	3364608	0.317073	0.40356
un	3365120	0.219512	0.356098
un	3365489	0.177778	0.161964
un	3366612	0.171429	0.32
un	3367845	0.204545	0.363327
un	3368718	0.333333	0.451556
un	3371145	0.395349	0.473023
un	3372964	0.295455	0.406818
un	3373704	0.136364	0.127074
un	3374490	0.454545	0.490793
un	3375553	0.0681818	0.146364
un	3377190	0.0769231	0.12
un	3381516	0.355556	0.499667
un	3382509	0.159091	0.146364
un	3382644	0.333333	0.435529
un	3383090	0.285714	0.4507
un	3383494	0.0930233	0.0886253
un	3383624	0.216216	0.192973
un	3384407	0.375	0.498125
un	3384736	0.2	0.264933
un	3386041	0.0909091	0.0868182
un	3388765	0.0238095	0.0235658
un	3389675	0.136364	0.127074
un	3390626	0.131579	0.208739
un	3392164	0.288889	0.277778
un	3392929	0.275	0.484629
un	3393799	0.136364	0.267561
un	3395588	0.864865	0.490811
un	3396316	0.0666667	0.0644444
un	3399391	0.27907	0.380786
un	3399668	0.232558	0.302791
un	3401164	0.0666667	0.143556
un	3401359	0.311111	0.345778
un	3401916	0.340909	0.338636
un	3402154	0.194444	0.175556
un	3405124	0.44186	0.391769
un	3405430	0.0227273	0.0224949
un	3407005	0.244444	0.380444
un	3408446	0.128205	0.12
un	3408737	0.227273	0.201364
un	3410266	0.258065	0.412068
un	3410454	0.333333	0.424444
un	3412916	0.309524	0.293333
un	3413185	0.190476	0.471554
un	3414161	0.323529	0.478824
un	3414398	0.181818	0.297568
un	3416570	0.952381	0.498928
un	3417194	0.222222	0.369333
un	3417936	0.368421	0.450145
un	3419852	0.577778	0.497778
un	3420373	0.547619	0.465714
un	3420644	0.0444444	0.0435556
un	3422087	0.974359	0.499615
un	3423072	0.0454545	0.0443283
un	3423443	0.431818	0.441818
un	3423892	0.147059	0.343925
un	3424138	0.166667	0.492857
un	3425494	0.377778	0.42
un	3425776	0.243902	0.485366
un	3429033	0.261905	0.322857
un	3432350	0.355556	0.470222
un	3433100	0.386364	0.406818
un	3434278	0.757576	0.48348
un	3434498	0.255814	0.317209
un	3435147	0.119048	0.191429
un	3438259	0.0526316	0.0513023
un	3438752	0.317073	0.356098
un	3439491	0.0731707	0.114634
un	3442394	0.216216	0.233721
un	3443662	0.0232558	0.109509
un	3444399	0.365854	0.40356
un	3447090	0.444444	0.410798
un	3447536	0.422222	0.499111
un	3448513	0.475	0.429643
un	3451825	0.181818	0.235455
un	3453507	0.325	0.272182
un	3455259	0.116279	0.109509
un	3458072	0.363636	0.433962
un	3460362	0.567568	0.463388
un	3461494	0.178571	0.422857
un	3462859	0	0.48
un	3464367	0.0232558	0.0230179
un	3465749	0.4	0.369333
un	3466660	1	0.5
un	3467854	0.047619	0.0906927
un	3469571	0.340909	0.487273
un	3470945	0.424242	0.499394
un	3471514	0.185185	0.475361
un	3471785	0.0681818	0.0659091
un	3472593	0.914286	0.496428
un	3472651	0.96875	0.499375
un	3473039	0.0681818	0.107273
un	3474075	0.0555556	0.152778
un	3474328	0.314286	0.473865
un	3477184	0.377778	0.436889
un	3478084	0.0434783	0.314783
un	3478219	0.0487805	0.0475726
un	3479092	0.0465116	0.0453594
un	3480562	0.97561	0.499634
un	3481817	0.209302	0.187442
un	3483893	0.227273	0.495909
un	3484915	0.2	0.18
un	3485462	0.512195	0.489268
un	3485602	0.272727	0.297568
un	3486721	0.242424	0.495758
un	3488548	0.0227273	0.0224949
un	3490087	0.209302	0.287907
un	3490758	0.272727	0.297568
un	3491318	0.525	0.499625
un	3493117	0.0888889	0.0848889
un	3494143	0.261905	0.452035
un	3496510	0.666667	0.444444
un	3496911	0.555556	0.451556
un	3497680	0.323529	0.464863
un	3497975	0.363636	0.44942
un	3499485	0.613636	0.493636
un	3501525	0.307692	0.473333
un	3502165	0.113636	0.183636
un	3502735	0.0227273	0.0659091
un	3505139	0.0294118	0.0291091
un	3507480	0.472222	0.490414
un	3509570	0.263158	0.494344
un	3509822	0.0909091	0.0868182
un	3510854	0.047619	0.132651
un	3513002	0.047619	0.0906927
un	3513147	0.375	0.478333
un	3513364	0.176471	0.16093
un	3513687	0.0238095	0.0235658
un	3514497	0.25	0.218636
un	3515010	0.377778	0.484115
un	3516514	0.0222222	0.0219951
un	3517382	0.454545	0.433962
un	3517501	0.0909091	0.0868182
un	3517774	0.538462	0.393489
un	3517845	0.185185	0.225639
un	3518737	0.454545	0.416364
un	3519585	0.179487	0.310769
un	3520759	0.466667	0.484115
un	3522383	0.1	0.18
un	3523489	0.204545	0.363327
un	3526563	0.975	0.499625
un	3529157	0.266667	0.292444
un	3529993	0.111111	0.18
un	3532461	0.382353	0.489262
un	3532891	0.295455	0.363327
un	3533030	0.475	0.492127
un	3533689	0.4	0.493778
un	3534980	0.0882353	0.499559
un	3535878	0.219512	0.195414
un	3536584	0.333333	0.357778
un	3537604	0.444444	0.470222
un	3539234	0.119048	0.191429
un	3543002	0.805556	0.499583
un	3543636	0.0232558	0.187442
un	3546951	0.0666667	0.104889
un	3547756	0.5	0.374875
un	3549339	0.0681818	0.0659091
un	3549511	0.0681818	0.0659091
un	3549727	0.333333	0.380444
un	3550016	0.444444	0.410798
un	3550084	0.0909091	0.0868182
un	3555847	0.386364	0.479091
un	3556762	0.466667	0.451556
un	3557854	0.422222	0.499111
un	3558713	0.0681818	0.0659091
un	3559530	0.0540541	0.0526885
un	3561924	0.0526316	0.145488
un	3563676	0.25	0.386049
un	3565089	0.136364	0.127074
un	3567767	0.846154	0.488205
un	3570625	0.363636	0.490793
un	3572004	0.628571	0.489714
un	3573711	0.871795	0.496923
un	3574323	0.205128	0.38138
un	3574483	0.155556	0.306376
un	3575491	0.113636	0.107273
un	3575622	0.511111	0.5
un	3575728	0.451613	0.349677
un	3575926	0.386364	0.468636
un	3577405	0.722222	0.461517
un	3578197	0.108108	0.233721
un	3578590	0.318182	0.462727
un	3579057	0.386364	0.311818
un	3580113	0.324324	0.470413
un	3581074	0.333333	0.340857
un	3582430	0.439024	0.449756
un	3583505	0.0769231	0.0738462
un	3587540	0.642857	0.43619
un	3592605	0.2	0.380444
un	3593122	0.583333	0.434843
un	3594881	0.466667	0.491111
un	3596312	0.0769231	0.0738462
un	3596607	0.151515	0.235526
un	3596803	0.255814	0.256571
un	3596964	0.2	0.34875
un	3598324	0.314286	0.395429
un	3599477	0.131579	0.283684
un	3601091	0.05	0.04875
un	3601541	0.361111	0.434843
un	3603266	0.142857	0.132651
un	3603855	0.0454545	0.0868182
un	3606558	0.0444444	0.0848889
un	3606950	0.973684	0.499605
un	3608839	1	0.5
un	3608941	0.2	0.247111
un	3609022	0.166667	0.261604
un	3611353	0.0731707	0.380976
un	3612865	0.097561	0.314146
un	3614695	0.186047	0.47814
un	3616898	0.512821	0.48397
un	3617344	0.975	0.499625
un	3617514	0.333333	0.47541
un	3617865	0.159091	0.456364
un	3618081	0.209302	0.430698
un	3618610	0.371429	0.336761
un	3619710	0.418605	0.331007
un	3621441	0.47619	0.459176
un	3621894	0.0930233	0.129767
un	3622033	0.5	0.486
un	3623829	0.166667	0.375089
un	3624362	0.181818	0.297568
un	3624444	0.162791	0.490233
un	3624978	0.512195	0.380976
un	3625513	0.372093	0.467318
un	3626253	0.159091	0.183636
un	3627741	0.4	0.428571
un	3630920	0.037037	0.456095
un	3631168	0.46875	0.35875
un	3631542	0.102564	0.0972044
un	3631752	0.117647	0.110588
un	3632924	0.214286	0.227619
un	3633576	0.133333	0.124444
un	3633754	0.244444	0.277778
un	3634910	0.047619	0.0906927
un	3636829	0.204545	0.251818
un	3637429	0.547619	0.497499
un	3639789	0.377778	0.464444
un	3641349	0.205128	0.29454
un	3641583	0.214286	0.293333
un	3642678	0.28125	0.39
un	3643718	0.318182	0.375
un	3647685	0.121951	0.114634
un	3650562	0.266667	0.231111
un	3650753	0.121951	0.114634
un	3651900	0.325581	0.454292
un	3653805	0.658537	0.498902
un	3656091	0.452381	0.452035
un	3656931	0.425	0.484629
un	3658687	0.575	0.409648
un	3659842	0.945946	0.498514
un	3661683	0.97619	0.499643
un	3662902	0.40625	0.48766
un	3663586	0.184211	0.491445
un	3664119	0	0.172381
un	3664418	0.0526316	0.0513023
un	3668537	0.325581	0.331007
un	3669816	0.377778	0.451556
un	3669877	0.675676	0.476757
un	3675161	0.352941	0.36
un	3782587	0.159091	0.183636
un	4796188	0.0588235	0.110588
un	4799234	0.351351	0.28973
un	4800675	0.025641	0.12
un	4801307	0.0740741	0.466469
un	4921948	0.025	0.117221
un	4926886	0.16129	0.44792
un	4932980	0.210526	0.265983
un	5195895	0.193548	0.383027
un	5201192	0.0487805	0.463902
un	5206818	0.365854	0.480976
un	5211314	0.0833333	0.08
un	5217376	0.119048	0.397619
un	5227703	0.075	0.1997
un	5268298	0.138889	0.360733
un	5275878	0	0.0554286
un	5288017	0.129032	0.383027
un	5315368	0.0487805	0.0475726
un	5316627	0.414634	0.40356
un	5346421	0.952381	0.5
un	5374896	0.355556	0.369333
un	5378401	0.219512	0.232195
un	5445895	0.0487805	0.249756
un	5467123	0.204545	0.282727
un	5482798	0.111111	0.104889
un	5493756	0.333333	0.427483
un	5538200	0.0232558	0.0230179
un	5542452	0.0227273	0.0659091
un	5572110	0.676471	0.489262
un	5579424	0.386364	0.406818
un	5713105	0.137931	0.185517
un	5821947	0.372093	0.43907
un	5844168	0.311111	0.428571
un	5893197	0.431818	0.479091
un	5894983	0.133333	0.124444
un	5903021	0.186047	0.168837
un	5956478	0.131579	0.283684
un	5963524	0.0714286	0.477143
un	5964354	0.0222222	0.0219951
un	5993768	0	0.240177
un	6001952	0.4	0.498625
un	6009442	0	0.0554286
un	6011530	0.175	0.474631
un	6012626	0.184211	0.499605
un	6032627	0.0487805	0.392683
un	6037451	0.0333333	0.406
un	6037739	0.0697674	0.187442
un	6043859	0.0888889	0.161964
un	6054786	0.025641	0.393489
un	6055573	0.138889	0.496667
un	6056445	0.114286	0.32
un	6084089	0.0227273	0.218636
un	6090004	0.0285714	0.0282776
un	6090707	0.2	0.18
un	6097579	0.340909	0.406818
un	6102984	0.0810811	0.125946
un	6104569	0.244444	0.357778
un	6148119	0.175	0.237191
un	6220801	0.361111	0.481111
un	6290814	0.297297	0.476757
un	6327706	0.288889	0.306376
un	6328648	0.209302	0.223075
un	6359843	0.0681818	0.107273
un	6359942	0.483871	0.398065
un	6363065	0.0227273	0.0224949
un	6406606	0.166667	0.497499
un	6414839	0.382353	0.489262
un	6415085	0.179487	0.204103
un	6460590	0.342105	0.347368
un	6465259	0	0.29454
un	6465721	0.15	0.32
un	6473443	0	0.0464396
un	6482104	0	0.0464396
un	6516636	0.075	0.447138
un	6556112	0.488889	0.499667
un	6557148	0.295455	0.311818
un	6562484	0.261905	0.43619
un	6595413	0.488372	0.473023
un	6598571	0.0277778	0.434843
un	6613687	0.477273	0.456364
un	6615606	0.325581	0.499651
un	6623872	0.25641	0.326154
un	6637322	0.431818	0.493636
un	6637397	0.0666667	0.0643548
un	6652095	0.395349	0.490233
un	6652268	0.225	0.334666
un	6655205	0.0714286	0.35
un	6661667	0.216216	0.482162
un	6669118	0.394737	0.422105
un	6676554	0.55814	0.467318
un	6678397	0.184211	0.496842
un	6679386	0.1875	0.45125
un	6697744	0.5	0.396681
un	6697905	0.318182	0.325455
un	6698722	0.119048	0.152857
un	6700524	0.302326	0.446977
un	6733861	0.0454545	0.0443283
un	6767069	0.0909091	0.0866667
un	6772153	0.0416667	0.4575
un	6778008	0.482759	0.485005
un	6854774	0.317073	0.32878
un	6877448	0.128205	0.204103
un	6878582	0.404762	0.477143
un	6888779	0.341463	0.492683
un	6888923	0.0681818	0.146364
un	6889552	0.157895	0.188421
un	6937380	0.155556	0.214667
un	6961051	0.0454545	0.0868182
un	6968595	0.0263158	0.0260458
un	6973892	0.305556	0.258889
un	6974056	0.119048	0.111905
un	6974480	0.27027	0.438378
un	6976187	0.108108	0.148959
un	6976881	0.0571429	0.496428
un	6984232	0.0540541	0.0526885
un	6993410	0.0294118	0.478824
un	6995969	0	0.0643548
un	6999593	0.404762	0.497499
un	7009689	0.216216	0.233721
un	7010394	0.0789474	0.347368
un	7041271	0.179487	0.488205
un	7043219	0.4	0.493778
un	7048615	0	0.0643548
un	7050234	0.454545	0.44942
un	7053869	0.0238095	0.0235658
un	7093434	0.116279	0.498953
un	7111859	0.116279	0.223075
un	7147642	0.431818	0.406818
un	7152871	0.295455	0.338636
un	7211049	0.422222	0.436889
un	7212210	0.305556	0.496667
un	7212322	0.243243	0.323243
un	7230508	0.409091	0.483519
un	7242174	0.0681818	0.0659091
un	7242632	0.131579	0.283684
un	7242718	0.257143	0.264933
un	7285053	0.55	0.48
un	7287160	0.0232558	0.0230179
un	7292594	0.333333	0.444444
un	7351640	0.3125	0.46875
un	7373087	0.25	0.406818
un	7380225	0.0952381	0.132651
un	7389669	0.422222	0.357778
un	7391452	0.146341	0.36878
un	7392225	0.111111	0.152778
un	7395594	0.0232558	0.412421
un	7401685	0.108108	0.102162
un	7401954	0.355556	0.458222
un	7403772	0.166667	0.227619
un	7420177	0.138889	0.175556
un	7432242	0.0909091	0.416364
un	7454357	0.409091	0.495909
un	7456830	0.25641	0.38138
un	7458035	0.355556	0.497778
un	7519466	0.295455	0.338636
un	7520428	0.190476	0.244942
un	7542903	0.113636	0.183636
un	7545171	0.025641	0.0253781
un	7548815	0.0909091	0.0868182
un	7555131	0.0357143	0.269739
un	7561013	0.309524	0.452035
un	7564990	0.131579	0.347368
un	7565221	0.0606061	0.462868
un	7596323	0.0540541	0.470413
un	7599575	0.175	0.237191
un	7603023	0.0487805	0.176098
un	7603289	0.189189	0.428494
un	7603532	0.210526	0.487503
un	7608860	0.153846	0.460138
un	7610863	0.244444	0.451556
un	7616726	0.333333	0.424444
un	7622856	0.292683	0.36878
un	7631586	0.0263158	0.347368
un	7631639	0.0243902	0.195414
un	7643636	0.333333	0.306376
un	7649541	0.0697674	0.0674419
un	7650298	0.5	0.46875
un	7654855	0.333333	0.436889
un	7657532	0.0222222	0.0219951
un	7659175	0.0588235	0.110588
un	7688143	0.439024	0.499634
un	7690048	0.522727	0.497727
un	7693546	0.137931	0.485005
un	7697196	0.181818	0.165265
un	7698277	0.209302	0.287907
un	7703453	0.236842	0.247566
un	7715850	0.176471	0.36
un	7728803	0.025641	0.0253781
un	7733605	0.435897	0.49859
un	7749781	0.431818	0.425455
un	7755585	0.25	0.218636
un	7757689	0.2	0.333037
un	7763183	0.0571429	0.0554286
un	7776191	0.0714286	0.152857
un	7785452	0.0294118	0.478824
un	7789179	0.314286	0.42
un	7856800	0.444444	0.497778
un	7861349	0.511111	0.451556
un	7861520	0.186047	0.168837
un	7864290	0.2	0.473865
un	7875606	0	0.277778
un	7896863	0.340909	0.311818
un	7904085	0.0232558	0.14957
un	7907541	0.0285714	0.473865
un	7915583	0.27027	0.455676
un	7916622	0.166667	0.293333
un	7956295	0.027027	0.0267495
un	7975557	0	0.0587879
un	8001493	0.30303	0.367273
un	8008138	0.333333	0.464444
un	8013078	0.351351	0.498514
un	8025601	0.0731707	0.457073
un	8026753	0.151515	0.316364
un	8032935	0.204545	0.425455
un	8075458	0	0.382109
un	8075602	0.03125	0.030625
un	8084619	0.0666667	0.0644444
un	8093351	0.309524	0.375089
un	8098213	0.288889	0.306376
un	8104394	0.285714	0.408169
un	8127127	0	0.444481
un	8131727	0.513514	0.463388
un	8135681	0.142857	0.498928
un	8139508	0	0.0972044
un	8160013	0.166667	0.424444
un	8162168	0.261905	0.48619
un	8169479	0.175	0.362159
un	8192440	0.4	0.488
un	8193128	0.377778	0.401333
un	8196909	0.212121	0.316364
un	8197371	0.137931	0.237931
un	8198330	0.222222	0.369333
un	8199112	0.292683	0.314146
un	8219011	0.171429	0.352571
un	8231105	0.3125	0.341875
un	8247421	0.131579	0.208739
un	8248441	0.114286	0.43102
un	8258472	0.322581	0.45789
un	8270452	0	0.0443283
un	8271457	0.102564	0.0972044
un	8272582	0.102564	0.184103
un	8279625	0.159091	0.282727
un	8305223	0.275	0.387153
un	8316017	0.0555556	0.0538889
un	8317440	0.209302	0.223075
un	8322216	0.452381	0.418095
un	8322369	0.324324	0.394431
un	8324512	0.0909091	0.0868182
un	8324981	0.454545	0.474091
un	8326004	0.212121	0.277795
un	8340255	0.162162	0.438378
un	8347487	0.121951	0.232195
un	8351324	0.0238095	0.0235658
un	8360789	0.177778	0.197512
un	8372945	0.324324	0.338919
un	8373385	0.0789474	0.0757895
un	8380368	0.404762	0.48619
un	8381550	0.166667	0.486111
un	8390739	0.264706	0.478824
un	8435690	0.375	0.474631
un	8438980	0.0454545	0.0443283
un	8439180	0.285714	0.489879
un	8460587	0.05	0.04875
[truncated: 40,438 more rows]
