# Supplementary material for: Geographic population genetic structure and diversity of Sophora moorcroftiana based on genotyping-by-sequencing (GBS)
Source: PeerJ. 2020 Aug 6;8:e9609. doi: 10.7717/peerj.9609 (PMC7676378; doi:10.7717/peerj.9609)
Supplement: Supplemental Information 4 [file peerj-08-9609-s004.xls]

		Ho	He
un	21947	0.334951456	0.338705762
un	190200	0.235897436	0.326085842
un	240837	0.279411765	0.324117647
un	242846	0.058510638	0.218723404
un	244134	0.183783784	0.449159414
un	244252	0.085561497	0.10123536
un	246453	0.054054054	0.345008378
un	247397	0.278350515	0.492371134
un	249604	0.394871795	0.316923077
un	273766	0.136792453	0.182264151
un	282836	0.062827225	0.099219854
un	300573	0.256410256	0.260345623
un	311540	0.07253886	0.107507383
un	331683	0.357512953	0.478522203
un	334334	0.053475936	0.10123536
un	337706	0.021505376	0.166084198
un	340526	0.104712042	0.376302424
un	343028	0.131578947	0.140992579
un	346712	0.135514019	0.180747664
un	347260	0.118181818	0.12705123
un	350002	0.226804124	0.392371134
un	352577	0.238095238	0.225649437
un	352700	0.339622642	0.393141833
un	359610	0.220430108	0.2519757
un	360801	0.097435897	0.146358974
un	368803	0.141361257	0.131368134
un	370805	0.341232227	0.443385942
un	388179	0.052356021	0.235183246
un	389700	0.210526316	0.42
un	394685	0.439393939	0.442727273
un	400642	0.264150943	0.448558894
un	407683	0.184834123	0.247298578
un	407855	0.080213904	0.258356062
un	408166	0.310526316	0.422105263
un	408377	0.076086957	0.149736399
un	410515	0.41314554	0.486478873
un	411820	0.283653846	0.492788462
un	425156	0.121621622	0.145225225
un	431141	0.199074074	0.186629011
un	432957	0.087179487	0.188144198
un	443800	0.14673913	0.393293843
un	449928	0.126213592	0.135048544
un	457544	0.354166667	0.466069476
un	470992	0.100529101	0.233439153
un	476676	0.124324324	0.144478677
un	487487	0.19	0.33755
un	487713	0.174358974	0.192205128
un	490798	0.122727273	0.169
un	495092	0.134408602	0.497553895
un	515453	0.52173913	0.476384586
un	519855	0.043478261	0.102777325
un	525209	0.932989691	0.499355637
un	529151	0.037383178	0.105846068
un	534813	0.46	0.498774939
un	538099	0.258064516	0.41652777
un	542945	0.083333333	0.106372549
un	555991	0.71657754	0.459814983
un	556699	0.107142857	0.187305475
un	569228	0.126903553	0.178375635
un	571966	0.143564356	0.141683168
un	576614	0.206030151	0.438118688
un	580345	0.085106383	0.146853891
un	584369	0.175531915	0.38287234
un	588606	0.056338028	0.162495892
un	599159	0.10326087	0.126630435
un	605299	0.053921569	0.132058824
un	609714	0.248704663	0.240661106
un	614087	0.821256039	0.484033045
un	615234	0.05	0.12155
un	618052	0.059459459	0.44386183
un	618135	0.131578947	0.498315789
un	627562	0.113402062	0.193051188
un	630176	0.123762376	0.235209664
un	638563	0.206422018	0.296729508
un	654394	0.421621622	0.332756757
un	655315	0.020942408	0.099219854
un	656819	0.168269231	0.185384615
un	659743	0.150537634	0.382936401
un	662837	0.254901961	0.426890839
un	662931	0.17	0.17195
un	668779	0.111650485	0.252269307
un	673029	0.890625	0.496067913
un	673191	0.085427136	0.099954772
un	677801	0.163157895	0.149849992
un	679299	0.885869565	0.49665779
un	688124	0.150943396	0.193434272
un	694533	0.414634146	0.487804878
un	695910	0.512953368	0.414093264
un	698770	0.097297297	0.192864865
un	702125	0.4784689	0.48595761
un	712199	0.079365079	0.233439153
un	723971	0.186528497	0.255336788
un	724374	0.182291667	0.274270833
un	724731	0.375	0.304673913
un	725376	0.124352332	0.209948187
un	726490	0.075268817	0.166084198
un	730489	0.059090909	0.183636364
un	732597	0.269767442	0.32
un	733799	0.050691244	0.155983595
un	734678	0.339366516	0.437737557
un	746269	0.295336788	0.471606218
un	747585	0.288043478	0.246562687
un	755522	0.315789474	0.273052632
un	761402	0.604060914	0.421624365
un	764477	0.287234043	0.346986542
un	765898	0.064516129	0.10172043
un	768023	0.326923077	0.490961538
un	769500	0.157068063	0.227539267
un	770595	0.114832536	0.203291709
un	773039	0.096618357	0.44115942
un	775533	0.032432432	0.121297297
un	786106	0.138095238	0.144802628
un	792002	0.836842105	0.488342719
un	794019	0.276595745	0.260918134
un	796045	0.257575758	0.496338199
un	801920	0.407035176	0.46040201
un	802041	0.107526882	0.331433794
un	804898	0.209183673	0.35649778
un	812525	0.142857143	0.132652521
un	814573	0.161616162	0.235555556
un	814706	0.248730964	0.261725888
un	819041	0.054347826	0.176521739
un	823434	0.037433155	0.096422269
un	834889	0.114583333	0.311145833
un	838366	0.190954774	0.355444997
un	842457	0.268421053	0.491368421
un	842724	0.031914894	0.110165434
un	844881	0.620689655	0.428078818
un	848254	0.056338028	0.11460632
un	848356	0.088082902	0.173325043
un	852513	0.113861386	0.133267327
un	853447	0.105820106	0.137188509
un	867125	0.139784946	0.15724961
un	872290	0.086486486	0.111843883
un	874092	0.030927835	0.239587629
un	874765	0.225806452	0.208602151
un	876431	0.021621622	0.130655711
un	876615	0.051546392	0.261443299
un	876698	0.082474227	0.133917526
un	877654	0.784037559	0.482347418
un	881274	0.284313725	0.496936124
un	882317	0.130208333	0.157083333
un	885595	0.382882883	0.423217262
un	887899	0.169230769	0.310666667
un	889577	0.247368421	0.489894737
un	890580	0.077319588	0.111546392
un	892861	0.195652174	0.492826087
un	894059	0.019512195	0.135609756
un	895881	0.239795918	0.226326531
un	901968	0.076086957	0.149736399
un	921455	0.343434343	0.473030303
un	923086	0.099526066	0.119768709
un	924064	0.228426396	0.485102279
un	925496	0.041884817	0.117754856
un	927272	0.21719457	0.391402715
un	932375	0.147208122	0.261725888
un	937918	0.265306122	0.348163265
un	940471	0.201923077	0.397884615
un	942255	0.165775401	0.203529412
un	943285	0.231578947	0.387789474
un	945897	0.068062827	0.289251872
un	946020	0.207729469	0.216038647
un	950285	0.369158879	0.492056075
un	952110	0.195652174	0.358152174
un	952583	0.308510638	0.458723404
un	953224	0.089108911	0.252908272
un	958342	0.297979798	0.446133643
un	961967	0.068627451	0.152786628
un	968922	0.614213198	0.443857868
un	973836	0.133004926	0.212255554
un	974049	0.128342246	0.215721925
un	979526	0.072815534	0.096742877
un	979690	0.247663551	0.49682243
un	980419	0.360215054	0.302150538
un	987383	0.075268817	0.10172043
un	993231	0.097435897	0.270871795
un	994870	0.158974359	0.146358974
un	995755	0.09223301	0.130873786
un	998385	0.112299465	0.115448372
un	1000423	0.103960396	0.182376238
un	1001076	0.344339623	0.483088825
un	1002329	0.074468085	0.155744681
un	1002897	0.076530612	0.154183673
un	1005144	0.229946524	0.287165775
un	1011188	0.424657534	0.477923382
un	1012827	0.289855072	0.43436881
un	1014868	0.382653061	0.498954028
un	1018508	0.087628866	0.189010876
un	1019332	0.385026738	0.471044329
un	1022099	0.140271493	0.197140401
un	1024190	0.201086957	0.189500571
un	1024617	0.935643564	0.498514851
un	1024974	0.38647343	0.423450408
un	1037107	0.139175258	0.172534667
un	1037416	0.091397849	0.096930273
un	1038502	0.183783784	0.184324324
un	1044464	0.111111111	0.113483743
un	1044956	0.117021277	0.110165434
un	1046587	0.420560748	0.386419926
un	1046912	0.167567568	0.341981515
un	1046998	0.946078431	0.498529412
un	1047545	0.244019139	0.300574163
un	1048302	0.092391304	0.17212892
un	1058462	0.275700935	0.345389971
un	1060458	0.35483871	0.393824885
un	1075705	0.823529412	0.490588235
un	1075980	0.177083333	0.364375
un	1076720	0.276041667	0.4065625
un	1078842	0.043010753	0.18344086
un	1080753	0.07027027	0.205405405
un	1083915	0.189320388	0.171399447
un	1091464	0.08411215	0.105846068
un	1097490	0.125603865	0.182318841
un	1105960	0.1	0.095
un	1106312	0.244019139	0.235538969
un	1108442	0.162303665	0.238992723
un	1110305	0.458128079	0.499802956
un	1110335	0.112195122	0.172154739
un	1117326	0.179487179	0.263897436
un	1121386	0.366834171	0.299562792
un	1121565	0.457711443	0.453930348
un	1122429	0.745945946	0.477757959
un	1123786	0.160550459	0.199504564
un	1128371	0.169014085	0.154741784
un	1129774	0.888888889	0.493838384
un	1130442	0.060185185	0.141111111
un	1135428	0.26635514	0.413523996
un	1138615	0.115183246	0.135856761
un	1151736	0.163157895	0.323157895
un	1158539	0.085561497	0.120106952
un	1170858	0.111111111	0.113483743
un	1174908	0	0.381333333
un	1175782	0.126903553	0.178375635
un	1179308	0.166666667	0.152795699
un	1179517	0.384615385	0.467873303
un	1180709	0.083333333	0.135208333
un	1182260	0.423280423	0.378941799
un	1182443	0.358695652	0.400684745
un	1184869	0.39	0.499574979
un	1185417	0.184782609	0.242676232
un	1193033	0.150537634	0.166084198
un	1196648	0.086956522	0.321304348
un	1205625	0.238095238	0.410401566
un	1207564	0.256544503	0.346002827
un	1208983	0.119170984	0.221658031
un	1211620	0.085308057	0.163886256
un	1222142	0.146341463	0.249853659
un	1223360	0.078341014	0.155983595
un	1223475	0.166666667	0.234166667
un	1224272	0.098958333	0.12172509
un	1228472	0.085	0.0995
un	1229029	0.206185567	0.247010309
un	1230312	0.454545455	0.499636364
un	1232360	0.186363636	0.306090909
un	1238954	0.352941176	0.5
un	1242445	0.096153846	0.100192308
un	1244427	0.095959596	0.435729077
un	1248456	0.404651163	0.499976743
un	1249441	0.121495327	0.11411215
un	1250390	0.779342723	0.477677104
un	1251755	0.34	0.39875
un	1252818	0.048128342	0.105989305
un	1253779	0.293577982	0.403027523
un	1253894	0.180952381	0.284095238
un	1253935	0.179104478	0.330580568
un	1255891	0.025641026	0.137641026
un	1256175	0.005347594	0.186801433
un	1257022	0.22	0.495
un	1259580	0.109375	0.1484375
un	1261907	0.285714286	0.324863513
un	1263949	0.221621622	0.275351351
un	1264706	0.059360731	0.107630485
un	1266249	0.045454545	0.109393939
un	1269220	0.122065728	0.207192826
un	1270588	0.192893401	0.198416324
un	1270727	0.733333333	0.469716396
un	1276642	0.117948718	0.110974359
un	1277438	0.38071066	0.483324027
un	1281354	0.255434783	0.383043478
un	1283159	0.129807692	0.169903846
un	1287377	0.081081081	0.18
un	1293607	0.902702703	0.496243446
un	1295131	0.170212766	0.164512526
un	1297112	0.372727273	0.495886177
un	1297789	0.175925926	0.182962963
un	1298184	0.275510204	0.428746365
un	1303496	0.342465753	0.422896023
un	1305582	0.21875	0.284674791
un	1308280	0.362244898	0.296632653
un	1308766	0.107843137	0.375
un	1309416	0.118556701	0.129484536
un	1310756	0.72826087	0.465978261
un	1313683	0.134529148	0.140845702
un	1316137	0.093457944	0.097518808
un	1317873	0.483870968	0.366808236
un	1318395	0.079787234	0.105473113
un	1319285	0.370192308	0.492788462
un	1319642	0.292682927	0.358634146
un	1321884	0.123853211	0.132110092
un	1325463	0.241935484	0.32827957
un	1326677	0.254054054	0.221771796
un	1328381	0.226315789	0.316842105
un	1329252	0.091891892	0.359675676
un	1330566	0.887096774	0.497553895
un	1332262	0.295	0.3674
un	1332895	0.339712919	0.464114833
un	1336329	0.110576923	0.162059516
un	1337597	0.956989247	0.499784946
un	1337714	0.1	0.113730856
un	1338838	0.111627907	0.137767442
un	1340159	0.23655914	0.382936401
un	1344181	0.34375	0.353299651
un	1344396	0.111111111	0.156969697
un	1345154	0.145833333	0.1440625
un	1345621	0.317204301	0.427127574
un	1347766	0.099502488	0.103482587
un	1348377	0.323809524	0.489809524
un	1349003	0.02617801	0.484161474
un	1359543	0.025510204	0.145655834
un	1365561	0.377272727	0.499909091
un	1367132	0.175531915	0.218723404
un	1370632	0.282296651	0.345964308
un	1374260	0.545454545	0.396684492
un	1375452	0.630769231	0.431824009
un	1377194	0.629268293	0.467804878
un	1378561	0.448453608	0.491675687
un	1382319	0.038647343	0.100632881
un	1385330	0.096256684	0.110742741
un	1386602	0.142857143	0.195047619
un	1388531	0.101382488	0.104474861
un	1389922	0.132275132	0.150582011
un	1393584	0.126903553	0.320609137
un	1393723	0.113300493	0.165656864
un	1393862	0.183783784	0.21772973
un	1394420	0.301020408	0.392244898
un	1398220	0.026315789	0.095
un	1399607	0.064220183	0.104036697
un	1401909	0.422535211	0.48321675
un	1402872	0.044334975	0.141041431
un	1403184	0.240837696	0.452279985
un	1405127	0.229946524	0.314187924
un	1408247	0.203208556	0.28367467
un	1411473	0.043902439	0.12302439
un	1412762	0.084577114	0.133873937
un	1417142	0.17989418	0.495978836
un	1417765	0.119170984	0.112066732
un	1419623	0.104166667	0.12625
un	1420389	0.265	0.2722
un	1423866	0.940217391	0.49964672
un	1424981	0.125581395	0.149541839
un	1426982	0.216589862	0.234930876
un	1427489	0.105504587	0.099949544
un	1431898	0.141304348	0.308043478
un	1433273	0.091397849	0.134623656
un	1439376	0.448453608	0.353538477
un	1443975	0.208333333	0.304690032
un	1446100	0.818181818	0.49674226
un	1447018	0.281690141	0.466666667
un	1447172	0.281081081	0.452540541
un	1455125	0.377990431	0.475789474
un	1455839	0.100529101	0.095449735
un	1457666	0.311627907	0.396121111
un	1458674	0.102150538	0.143763441
un	1459211	0.312820513	0.431824009
un	1460193	0.297029703	0.259838622
un	1460918	0.06372549	0.132058824
un	1461685	0.287958115	0.351761688
un	1467460	0.081521739	0.107608696
un	1469220	0.118483412	0.119768709
un	1473329	0.458715596	0.499633028
un	1476849	0.097560976	0.143902439
un	1477058	0.145833333	0.21875
un	1478664	0.127659574	0.214745465
un	1479317	0.063106796	0.105436893
un	1481608	0.365979381	0.456832122
un	1482420	0.075675676	0.111843883
un	1484839	0.144278607	0.167122742
un	1485216	0.122727273	0.161545455
un	1485454	0.159574468	0.322553191
un	1492197	0.070652174	0.126630435
un	1493065	0.181818182	0.208418564
un	1499325	0.068627451	0.229668121
un	1499673	0.291005291	0.472910053
un	1500069	0.115577889	0.245427136
un	1502011	0.202702703	0.24990991
un	1505166	0.664864865	0.499054105
un	1505541	0.105769231	0.100192308
un	1509262	0.338028169	0.416592328
un	1512053	0.206030151	0.299562792
un	1513193	0.103092784	0.097778465
un	1513970	0.101010101	0.095904247
un	1514222	0.183486239	0.195963303
un	1515409	0.199004975	0.194925373
un	1517328	0.989795918	0.499923473
un	1525969	0.277173913	0.421304348
un	1534447	0.04950495	0.129009901
un	1537254	0.105820106	0.128102016
un	1541598	0.78817734	0.477562682
un	1541984	0.912087912	0.499010989
un	1542739	0.279411765	0.240392157
un	1543512	0.089473684	0.104421053
un	1547820	0.096774194	0.120705414
un	1548344	0.117647059	0.156470588
un	1548525	0.098958333	0.12172509
un	1548919	0.164948454	0.159896907
un	1549387	0.472477064	0.472636359
un	1550693	0.097674419	0.109529789
un	1551937	0.267379679	0.431948233
un	1553218	0.170731707	0.210439024
un	1553765	0.247706422	0.281834862
un	1553864	0.121827411	0.14071066
un	1555030	0.085858586	0.118282828
un	1561740	0.209424084	0.187496728
un	1562996	0.336585366	0.394858787
un	1563893	0.392857143	0.42680749
un	1564024	0.27638191	0.41919598
un	1568610	0.248803828	0.252631579
un	1572149	0.883838384	0.494368971
un	1573131	0.305825243	0.36
un	1575347	0.108695652	0.19376053
un	1575495	0.099009901	0.102970297
un	1580043	0.264248705	0.371088083
un	1585929	0.306976744	0.371471094
un	1586145	0.90625	0.497317848
un	1588299	0.244019139	0.37138756
un	1590906	0.111702128	0.177446809
un	1591085	0.25462963	0.249131904
un	1592146	0.792746114	0.478522203
un	1593472	0.748717949	0.470974359
un	1595207	0.069306931	0.209405941
un	1595464	0.229946524	0.479358289
un	1597905	0.176470588	0.211699909
un	1599304	0.090909091	0.143055778
un	1600279	0.158371041	0.145830505
un	1603501	0.131578947	0.175789474
un	1606485	0.347368421	0.402284331
un	1607212	0.170731707	0.253268293
un	1607353	0.333333333	0.462910798
un	1611080	0.128865979	0.147010309
un	1613693	0.193877551	0.324863513
un	1616951	0	0.116650718
un	1617452	0.979899497	0.499924627
un	1617762	0.074766355	0.169439252
un	1621475	0.031914894	0.128723404
un	1622167	0.075471698	0.106792453
un	1625208	0.242857143	0.311333333
un	1625632	0.669811321	0.46990566
un	1626819	0.190909091	0.18
un	1627908	0.282051282	0.393507359
un	1630871	0.040816327	0.096836735
un	1631557	0.097087379	0.135048544
un	1632240	0.119791667	0.190729167
un	1633021	0.111607143	0.128800393
un	1633650	0.302083333	0.460444769
un	1634691	0.221674877	0.268929504
un	1635485	0.280612245	0.309454564
un	1637156	0.042105263	0.171517289
un	1637172	0.07027027	0.097405405
un	1638727	0.257575758	0.224405273
un	1643117	0.272251309	0.235183246
un	1644690	0.412935323	0.385939599
un	1646507	0.115	0.2299
un	1650317	0.196808511	0.264574468
un	1651405	0.1875	0.234166667
un	1653495	0.388625592	0.491824257
un	1657582	0.181818182	0.195885167
un	1660813	0.090909091	0.095406699
un	1662064	0.28708134	0.245873403
un	1662258	0.072916667	0.09875
un	1662970	0.076086957	0.294347826
un	1664066	0.115	0.1084
un	1664654	0.151041667	0.139628144
un	1664895	0.207373272	0.366820276
un	1667986	0.086021505	0.208602151
un	1671091	0.291891892	0.458948165
un	1671618	0.948356808	0.49943662
un	1673206	0.245192308	0.229460122
un	1673589	0.191780822	0.187982284
un	1680365	0.43255814	0.488930233
un	1686313	0.184782609	0.321304348
un	1690851	0.342391304	0.467391304
un	1694517	0.091324201	0.195159817
un	1694704	0.131067961	0.252269307
un	1694939	0.135869565	0.214673913
un	1698040	0.274193548	0.346666667
un	1698379	0.128205128	0.12
un	1699842	0.363636364	0.30354067
un	1700576	0.333333333	0.457098126
un	1703017	0.336538462	0.429711538
un	1703287	0.218274112	0.376243655
un	1704690	0.782608696	0.490169557
un	1705745	0.159793814	0.369793814
un	1706296	0.105990783	0.116682028
un	1713394	0.234375	0.294791667
un	1713715	0.11627907	0.109529789
un	1714426	0.086294416	0.109949239
un	1717785	0.190217391	0.180869565
un	1718869	0.139175258	0.205051546
un	1719279	0.116504854	0.151415117
un	1720003	0.954081633	0.5
un	1720129	0.225	0.2654
un	1722780	0.342995169	0.284154589
un	1724313	0.211267606	0.265070423
un	1724999	0.037634409	0.152795699
un	1726738	0	0.258321032
un	1728994	0.266009852	0.265579585
un	1729334	0.168316832	0.209405941
un	1733998	0.271028037	0.303957759
un	1736061	0.373737374	0.475327037
un	1736210	0.073529412	0.097647059
un	1737376	0.010810811	0.139891892
un	1737544	0.326829268	0.427609756
un	1739271	0.340314136	0.473480287
un	1739477	0.07960199	0.187123737
un	1742293	0.327102804	0.407570093
un	1742773	0.143564356	0.19019802
un	1748349	0.127853881	0.173386913
un	1751388	0.089005236	0.140314136
un	1755614	0.158163265	0.195306122
un	1756531	0.266304348	0.388227621
un	1758368	0.14	0.1472
un	1761053	0.303738318	0.355607477
un	1762504	0.117346939	0.248533088
un	1763794	0.088082902	0.197969017
un	1769161	0.056074766	0.105846068
un	1770305	0.194594595	0.23372973
un	1772545	0.29468599	0.475291049
un	1773021	0.12195122	0.114536585
un	1773245	0.158730159	0.189249246
un	1773380	0.31627907	0.478115261
un	1773564	0.185714286	0.234571429
un	1773688	0.063414634	0.12302439
un	1774541	0.079365079	0.225649437
un	1774602	0.232432432	0.450840495
un	1777297	0.386138614	0.49039604
un	1777783	0.152631579	0.310421053
un	1777934	0.090452261	0.156281407
un	1778121	0.190697674	0.172519652
un	1778306	0.43718593	0.427063967
un	1778533	0.309859155	0.420375587
un	1780992	0.319796954	0.371167513
un	1783262	0.096256684	0.199358289
un	1783295	0.333333333	0.49711891
un	1785524	0.243243243	0.25940273
un	1786160	0.186363636	0.20494523
un	1786199	0.085106383	0.245957447
un	1787265	0.104712042	0.117754856
un	1788787	0.291005291	0.435267975
un	1788923	0.161137441	0.163886256
un	1789379	0.215962441	0.364225352
un	1789778	0.172248804	0.157416268
un	1789875	0.07	0.1128
un	1792585	0.268292683	0.339902439
un	1794211	0.985915493	0.5
un	1794954	0.125	0.150096154
un	1796496	0.106796117	0.151415117
un	1797151	0.069148936	0.095957447
un	1799370	0.391752577	0.497396773
un	1799934	0.138095238	0.160666667
un	1800148	0.077720207	0.102901554
un	1800206	0.141361257	0.174973822
un	1802301	0.132275132	0.225649437
un	1803673	0.12962963	0.137169575
un	1806537	0.268421053	0.458105263
un	1807487	0.25	0.36754902
un	1809998	0.010869565	0.102777325
un	1810052	0.411764706	0.459581352
un	1810744	0.077720207	0.121139896
un	1811818	0.292307692	0.476820513
un	1812332	0.083333333	0.104948845
un	1818626	0.122340426	0.133297872
un	1825109	0.298076923	0.327980769
un	1825690	0.079787234	0.105473113
un	1825817	0.104072398	0.138190045
un	1827922	0.862637363	0.497472527
un	1829897	0.06185567	0.133917526
un	1830132	0.375586854	0.416592328
un	1830995	0.274509804	0.444438998
un	1832109	0.07486631	0.262071547
un	1832820	0.264705882	0.444438998
un	1835315	0.278026906	0.401434978
un	1836738	0.085	0.1172
un	1837910	0.188172043	0.321935484
un	1840553	0.032085561	0.129365207
un	1843322	0.09178744	0.113483743
un	1845264	0.390697674	0.49972093
un	1848320	0.232227488	0.226693208
un	1850798	0.394495413	0.48782166
un	1851588	0.123287671	0.154664597
un	1852062	0.202072539	0.236891192
un	1853638	0.404761905	0.499428571
un	1855790	0.30733945	0.489908257
un	1856384	0.090909091	0.095406699
un	1858151	0.378947368	0.489157895
un	1860345	0.166666667	0.319393939
un	1863097	0.08490566	0.139528302
un	1863327	0.35326087	0.475188869
un	1865509	0.155	0.1997
un	1865739	0.218009479	0.237097768
un	1866221	0.085561497	0.120106952
un	1866368	0.220430108	0.259502177
un	1866930	0.040609137	0.105436824
un	1867053	0.096774194	0.116682028
un	1867582	0.106951872	0.182566845
un	1867676	0.210810811	0.289621622
un	1867994	0.224390244	0.249853659
un	1869736	0.08411215	0.130373832
un	1870360	0.193717277	0.23137337
un	1871891	0.408450704	0.497183099
un	1872102	0.135416667	0.202916667
un	1873842	0.360824742	0.302268041
un	1874824	0.365853659	0.305073171
un	1875380	0.214659686	0.238992723
un	1877942	0.048648649	0.135289984
un	1878871	0.140271493	0.160904977
un	1879025	0.741293532	0.487337678
un	1879524	0.287804878	0.497658537
un	1880065	0.106796117	0.101111597
un	1880318	0.12371134	0.295736894
un	1882659	0.191588785	0.237699173
un	1883657	0.862944162	0.491953906
un	1884786	0.429864253	0.47438914
un	1886544	0.352941176	0.478823529
un	1889366	0.207207207	0.246722825
un	1891634	0.112107623	0.137040359
un	1894526	0.251308901	0.348900524
un	1895372	0.050761421	0.132037159
un	1895926	0.097087379	0.118252427
un	1896037	0.372641509	0.49509434
un	1896556	0.103092784	0.116082474
un	1896837	0.0625	0.112980769
un	1897554	0.084656085	0.154981745
un	1899367	0.164948454	0.377557858
un	1899498	0.04040404	0.131414141
un	1906554	0.108247423	0.172534667
un	1907070	0.122340426	0.185914144
un	1907216	0.135746606	0.157156432
un	1909296	0.100529101	0.248677249
un	1912108	0.866666667	0.4938059
un	1913293	0.279069767	0.341643797
un	1915436	0.095959596	0.161153477
un	1918802	0.057591623	0.122303665
un	1921600	0.174358974	0.223526999
un	1922050	0.075	0.1172
un	1922389	0	0.142019231
un	1926791	0.129032258	0.200322581
un	1928684	0.647619048	0.444449736
un	1930064	0.107142857	0.119432682
un	1930731	0.177570093	0.199158879
un	1932347	0.025125628	0.099954772
un	1932886	0.197247706	0.247247706
un	1933274	0.12745098	0.200058826
un	1933491	0.225806452	0.498575192
un	1939610	0.191919192	0.235555556
un	1940082	0.116402116	0.146137566
un	1941692	0.213636364	0.211909091
un	1946260	0.073891626	0.429922656
un	1948742	0.182648402	0.195159817
un	1950954	0.200934579	0.251063034
un	1958264	0.12962963	0.129259259
un	1960061	0.432692308	0.486634615
un	1962115	0.120603015	0.122110553
un	1963246	0.112903226	0.161675359
un	1963435	0.171568627	0.203862556
un	1966585	0.30964467	0.443857868
un	1966655	0.121621622	0.137606414
un	1968098	0.058823529	0.105989305
un	1969283	0.137566138	0.154981745
un	1969914	0.153846154	0.173806433
un	1973400	0.415	0.4999
un	1976567	0.41314554	0.464200197
un	1976688	0.091743119	0.095821293
un	1978924	0.246511628	0.430790698
un	1980132	0.14673913	0.180869565
un	1980182	0.010638298	0.181702128
un	1980766	0.689839572	0.464278075
un	1982471	0.238341969	0.290259067
un	1986997	0.093137255	0.123584489
un	1990136	0.080808081	0.095904247
un	1991556	0.342105263	0.283578947
un	1991667	0.133027523	0.170366972
un	1992791	0.143497758	0.133183857
un	1993829	0.161290323	0.166084198
un	1994241	0.387559809	0.458781876
un	1996277	0.223404255	0.289430289
un	1996735	0.123222749	0.132079048
un	1998097	0.184782609	0.265543478
un	1998247	0.079812207	0.150798122
un	1998713	0.281105991	0.497304023
un	2001929	0.316582915	0.499924627
un	2002583	0.342857143	0.499595219
un	2006438	0.026595745	0.271808511
un	2008955	0.303921569	0.402676339
un	2009075	0.059701493	0.146524703
un	2011989	0.219387755	0.283403908
un	2012598	0.419354839	0.483017651
un	2013238	0.158415842	0.259838622
un	2013883	0.129353234	0.146524703
un	2015093	0.269035533	0.326633166
un	2016529	0.24	0.28875
un	2018498	0.459330144	0.499712919
un	2020085	0.225490196	0.264509804
un	2021167	0.184466019	0.205863793
un	2023904	0.227272727	0.279785445
un	2024576	0.152073733	0.155983595
un	2025531	0.182741117	0.272081218
un	2025794	0.291866029	0.380927317
un	2025995	0.261306533	0.493341374
un	2026546	0.063926941	0.095392484
un	2026829	0.206030151	0.470928187
un	2027279	0.248618785	0.464861878
un	2028525	0.137566138	0.321269841
un	2031486	0.099502488	0.17920398
un	2031803	0.328125	0.431637064
un	2032223	0.121052632	0.158587294
un	2032328	0.268421053	0.374980264
un	2033508	0.048913043	0.126630435
un	2034431	0.114427861	0.150704015
un	2035074	0.097435897	0.128878404
un	2036044	0.25	0.379968998
un	2036618	0.259259259	0.419153439
un	2037529	0.891089109	0.499207921
un	2039410	0.212560386	0.31178744
un	2040104	0.280788177	0.342332135
un	2040942	0.076923077	0.277780627
un	2042178	0.351219512	0.48
un	2043186	0.114832536	0.141394325
un	2044752	0.287037037	0.335215962
un	2047084	0.453608247	0.442136193
un	2047657	0.10952381	0.183809524
un	2047768	0.45631068	0.477184466
un	2049743	0.206521739	0.301266373
un	2054234	0.304568528	0.388558956
un	2055961	0.062176166	0.217783305
un	2056559	0.108910891	0.111738205
un	2056802	0.391304348	0.457971014
un	2058380	0.084656085	0.118941799
un	2059558	0.058510638	0.133297872
un	2063498	0.301801802	0.346515923
un	2066503	0.055837563	0.194457134
un	2067475	0.350253807	0.494822335
un	2068874	0.278947368	0.310421053
un	2072585	0.265116279	0.35444863
un	2074358	0.228723404	0.447340426
un	2074576	0.097560976	0.152097561
un	2077462	0.138297872	0.164512526
un	2077658	0.229166667	0.3175
un	2079073	0.261780105	0.227539267
un	2080353	0.154255319	0.151276596
un	2082006	0.1875	0.192941968
un	2085076	0.121693122	0.159365079
un	2085538	0.222222222	0.280966184
un	2085974	0.093023256	0.385237896
un	2087497	0.205128205	0.429948718
un	2088280	0.054054054	0.175675676
un	2088782	0.147058824	0.168921569
un	2092975	0.118483412	0.128003412
un	2094104	0.154255319	0.349893617
un	2094373	0.180487805	0.399317073
un	2094736	0.192825112	0.222959641
un	2096415	0.195454545	0.218727273
un	2096558	0.115577889	0.152060302
un	2098259	0.163043478	0.176521739
un	2098639	0.151785714	0.177142857
un	2100849	0.141304348	0.140590185
un	2101459	0.278350515	0.247010309
un	2105940	0.04040404	0.113883137
un	2107540	0.318181818	0.488067639
un	2109524	0.109947644	0.113193717
un	2110160	0.329842932	0.457039636
un	2110945	0.125	0.276561056
un	2114245	0.668341709	0.448268931
un	2116460	0.283783784	0.492612613
un	2117410	0	0.400092166
un	2118735	0.995412844	0.5
un	2122674	0.087378641	0.167475728
un	2123133	0.238095238	0.225649437
un	2123861	0.205479452	0.226392694
un	2126195	0.210045662	0.209259851
un	2127085	0.039408867	0.119858121
un	2127249	0.092165899	0.104474861
un	2127340	0.450236967	0.489881996
un	2127545	0.25257732	0.324295067
un	2128844	0.087962963	0.12523728
un	2128988	0.362694301	0.496994819
un	2129120	0.086486486	0.20955624
un	2129436	0.294736842	0.265933372
un	2129696	0.067708333	0.139628144
un	2131845	0.091346154	0.192941968
un	2131875	0.053763441	0.111290323
un	2132239	0.064516129	0.111290323
un	2132409	0.038461538	0.166001635
un	2133671	0.073732719	0.104474861
un	2134270	0.103603604	0.098238818
un	2135572	0.184079602	0.167122742
un	2136708	0.094594595	0.174954955
un	2137054	0.178743961	0.208695652
un	2139885	0.364102564	0.388717949
un	2142111	0.052631579	0.109099521
un	2143805	0.112820513	0.223526999
un	2145128	0.094339623	0.163168074
un	2145711	0.309178744	0.459394174
un	2145853	0.371727749	0.478087858
un	2147825	0.278074866	0.49368984
un	2149840	0.385786802	0.378781726
un	2150204	0.103960396	0.098559477
un	2153392	0.247474747	0.384879552
un	2155024	0.307291667	0.361633418
un	2156397	0.177033493	0.214258373
un	2157410	0.119565217	0.234824194
un	2158152	0.214634146	0.235865164
un	2158232	0.461904762	0.455
un	2159215	0.321782178	0.451386139
un	2161013	0.248803828	0.278851675
un	2162063	0.193717277	0.207853403
un	2162402	0.07027027	0.135289984
un	2163158	0.142857143	0.164571429
un	2164056	0.271889401	0.30359447
un	2164771	0.235849057	0.311981132
un	2165453	0.117948718	0.110974359
un	2166158	0.113122172	0.122624434
un	2167326	0.36744186	0.494767198
un	2168529	0.076530612	0.136996786
un	2169041	0.090452261	0.355444997
un	2170670	0.034653465	0.174455446
un	2171083	0.352112676	0.389793906
un	2171861	0.095959596	0.118282828
un	2172049	0.100917431	0.136015414
un	2173044	0.405128205	0.486537771
un	2173332	0.0625	0.1171875
un	2173424	0.21	0.31395
un	2174015	0.138755981	0.161339713
un	2174767	0.086124402	0.124976077
un	2175448	0.201793722	0.202546971
un	2175898	0.302439024	0.436585366
un	2176102	0.123076923	0.115487179
un	2177656	0.070707071	0.131414141
un	2180763	0.401913876	0.474736842
un	2180944	0.180487805	0.232292683
un	2181523	0.399038462	0.45978172
un	2183085	0.254901961	0.444438998
un	2184210	0.128865979	0.138306098
un	2186553	0.369158879	0.485046729
un	2192900	0.287234043	0.449071858
un	2193117	0.37755102	0.499795918
un	2194759	0.079787234	0.168829787
un	2195002	0.048648649	0.135289984
un	2195438	0.055813953	0.17627907
un	2197108	0.130434783	0.154782609
un	2200981	0.168949772	0.283835616
un	2201796	0.128078818	0.136847291
un	2202096	0.128205128	0.212
un	2202607	0.402061856	0.489587629
un	2204360	0.084507042	0.122816901
un	2205130	0.031914894	0.119514919
un	2207261	0.166666667	0.334516129
un	2208727	0.121052632	0.132
un	2210600	0.09569378	0.133247213
un	2210770	0.320855615	0.459814983
un	2211028	0.320574163	0.390047847
un	2212849	0.451923077	0.443365385
un	2216775	0.217821782	0.279964355
un	2218397	0.146464646	0.193595636
un	2218567	0.253807107	0.272081218
un	2219536	0.068181818	0.190818182
un	2220764	0.201834862	0.353486239
un	2223095	0.075268817	0.15724961
un	2223966	0.2	0.3432
un	2224354	0.289215686	0.458163815
un	2229200	0.113402062	0.20109284
un	2230668	0.17535545	0.332827828
un	2232183	0.060301508	0.234534399
un	2232677	0.251162791	0.351937119
un	2234475	0.27184466	0.241904947
un	2238352	0.073891626	0.141041431
un	2239096	0.23857868	0.275532995
un	2240282	0.064864865	0.111843883
un	2240552	0.240641711	0.280145447
un	2241894	0.087628866	0.155626579
un	2243769	0.207253886	0.346321244
un	2247120	0.238095238	0.376296296
un	2247676	0.089686099	0.163280865
un	2248861	0.971428571	0.499809524
un	2249298	0.183486239	0.195963303
un	2251856	0.082901554	0.368426506
un	2252319	0.300970874	0.435464298
un	2252779	0.320197044	0.461970443
un	2254131	0.216346154	0.229460122
un	2255418	0.14893617	0.275425532
un	2256990	0.178378378	0.494162162
un	2257465	0.149321267	0.153393665
un	2259070	0.292237443	0.385050911
un	2259272	0.468599034	0.483163438
un	2260199	0.068062827	0.131368134
un	2260968	0.276699029	0.485558953
un	2261084	0.080808081	0.148542856
un	2264998	0.235294118	0.254612546
un	2265109	0.08040201	0.095431931
un	2265702	0.081081081	0.153513514
un	2265847	0.326633166	0.406633166
un	2267477	0.125	0.1345
un	2271962	0.285067873	0.357466063
un	2272475	0.098654709	0.117668161
un	2273366	0.048913043	0.135978261
un	2274322	0.174129353	0.175223881
un	2275859	0.140703518	0.269885935
un	2277041	0.262135922	0.451747573
un	2278251	0.449494949	0.490707071
un	2278567	0.357487923	0.399062847
un	2278725	0.059459459	0.107075293
un	2278944	0.043062201	0.095406699
un	2280435	0.031111111	0.135911111
un	2282549	0.253658537	0.348097561
un	2282935	0.042780749	0.156470588
un	2283132	0.14	0.218760938
un	2284536	0.055837563	0.217806203
un	2284996	0.062801932	0.130283561
un	2285992	0.962765957	0.499893617
un	2288462	0.005376344	0.187698263
un	2288880	0.142857143	0.241098355
un	2290490	0.089201878	0.11872682
un	2290694	0.140271493	0.130446586
un	2291588	0.255434783	0.485788816
un	2292900	0.24742268	0.392371134
un	2297047	0.505319149	0.454042553
un	2300011	0.111111111	0.141693122
un	2304747	0.320652174	0.445030161
un	2304923	0.313513514	0.404140317
un	2305901	0.142857143	0.178525346
un	2308412	0.106796117	0.143259382
un	2309808	0.137931034	0.169655172
un	2310037	0.106481481	0.133240741
un	2310797	0.240837696	0.219726716
un	2312555	0.162303665	0.23137337
un	2314920	0.130044843	0.216233184
un	2315127	0.245283019	0.288113208
un	2315487	0.075757576	0.118282828
un	2317273	0.096446701	0.11883852
un	2318445	0.421800948	0.444955215
un	2318544	0.106951872	0.431948233
un	2319370	0.181818182	0.182566845
un	2322324	0.28372093	0.333674419
un	2322919	0.420512821	0.454228422
un	2324208	0.1875	0.177692308
un	2324815	0.92513369	0.49991979
un	2329612	0.067357513	0.121139896
un	2329952	0.345549738	0.40558086
un	2330280	0.104477612	0.107860697
un	2331619	0.10326087	0.318043478
un	2331819	0.300469484	0.441288323
un	2332637	0.216981132	0.311981132
un	2333827	0.365979381	0.48371134
un	2334872	0.111675127	0.190456853
un	2335877	0.009259259	0.113148148
un	2336810	0.314009662	0.460746896
un	2337193	0.333333333	0.49474332
un	2338876	0.251231527	0.347783251
un	2340412	0.126213592	0.288446602
un	2340682	0.085972851	0.098642534
un	2340893	0.069148936	0.114846534
un	2341732	0.075268817	0.111290323
un	2343048	0.394495413	0.483187302
un	2345294	0.352112676	0.418497653
un	2345379	0.909547739	0.499924627
un	2345737	0.315508021	0.417433155
un	2346621	0.180952381	0.187580361
un	2346664	0.086294416	0.170194406
un	2347791	0.125	0.1172
un	2348904	0.647058824	0.495196078
un	2349884	0.345454545	0.416337106
un	2352942	0.157608696	0.261807707
un	2353082	0.708133971	0.48595761
un	2353620	0.927835052	0.499510335
un	2354060	0.038647343	0.109221777
un	2354379	0.174603175	0.201629543
un	2355848	0.053763441	0.14827957
un	2357093	0.2	0.303421807
un	2363571	0.347368421	0.482027262
un	2368067	0.2760181	0.293574661
un	2372026	0.32	0.27555
un	2372618	0.197916667	0.234166667
un	2373665	0.161904762	0.264892148
un	2374602	0.142857143	0.43868381
un	2376467	0.105504587	0.108114307
un	2378307	0.087804878	0.101560976
un	2378485	0.161434978	0.155874439
un	2379174	0.253968254	0.333686048
un	2380380	0.153061224	0.183265306
un	2384722	0.204651163	0.27255814
un	2384882	0.21319797	0.198416324
un	2385288	0.251207729	0.499710145
un	2387151	0.633663366	0.432899361
un	2387434	0.07804878	0.135609756
un	2387821	0.324324324	0.362560138
un	2388278	0.387850467	0.441801785
un	2389884	0.259259259	0.386634213
un	2393232	0.091397849	0.116021505
un	2393667	0.109589041	0.15086758
un	2397886	0.199029126	0.259065094
un	2399121	0.081339713	0.120861244
un	2399324	0.401869159	0.484229709
un	2402047	0.069518717	0.203529412
un	2403843	0.122171946	0.197140401
un	2406869	0.141414141	0.213030303
un	2407807	0.352657005	0.396908213
un	2410376	0.079069767	0.125767442
un	2416440	0.128078818	0.145221675
un	2419943	0.137566138	0.244907677
un	2420726	0.138095238	0.16847619
un	2421245	0.069892473	0.435130921
un	2421979	0.157360406	0.240203046
un	2423106	0.186528497	0.233120887
un	2425581	0.224299065	0.227440535
un	2426589	0.124324324	0.237688524
un	2427340	0.244565217	0.487580847
un	2427792	0.119565217	0.218738112
un	2429987	0.346938776	0.43255102
un	2430436	0.400921659	0.421474654
un	2430713	0.375	0.492173913
un	2431718	0.307692308	0.313778781
un	2432254	0.116751269	0.261725888
un	2432358	0.424390244	0.454243902
un	2434650	0.178082192	0.169680365
un	2435432	0.219251337	0.314187924
un	2435500	0.440860215	0.481290323
un	2435639	0.251282051	0.424029537
un	2437730	0.106951872	0.147547997
un	2438200	0.091891892	0.116600897
un	2438479	0.178571429	0.262792715
un	2438750	0.102941176	0.097647059
un	2438760	0.069892473	0.170474706
un	2440129	0.204081633	0.312586093
un	2442152	0.268041237	0.372403484
un	2442670	0.076555024	0.108229665
un	2445434	0.201086957	0.318043478
un	2445571	0.169312169	0.237289032
un	2449437	0.226315789	0.269512131
un	2450451	0.046728972	0.097518808
un	2450824	0.280952381	0.379714286
un	2453333	0.410810811	0.345008378
un	2454369	0.343137255	0.37006716
un	2455446	0.268292683	0.416069077
un	2456060	0.184615385	0.498384698
un	2456390	0.095238095	0.10962963
un	2456544	0.132352941	0.34111073
un	2457043	0.317535545	0.327298578
un	2457482	0.4	0.464450688
un	2457542	0.172972973	0.368142263
un	2457770	0.331838565	0.332675665
un	2458585	0.059360731	0.131546505
un	2460853	0.236714976	0.417681159
un	2461531	0.313084112	0.4055797
un	2462963	0.121076233	0.137040359
un	2464828	0.174129353	0.19880597
un	2465634	0.203125	0.338854167
un	2467445	0.095	0.0995
un	2469310	0.231182796	0.369569892
un	2469943	0.183783784	0.404140317
un	2470097	0.091370558	0.123248731
un	2471769	0.078947368	0.167263158
un	2472972	0.076190476	0.164571429
un	2473285	0.042328042	0.189249246
un	2474685	0.123076923	0.133275217
un	2480038	0.10880829	0.102901554
un	2480533	0.205263158	0.283578947
un	2480688	0.210762332	0.242600897
un	2483400	0.219626168	0.24442783
un	2483668	0.119565217	0.149736399
un	2485952	0.140540541	0.139891892
un	2487367	0.28440367	0.348502225
un	2492181	0.279187817	0.425583756
un	2492677	0.72826087	0.465978261
un	2493877	0.083743842	0.248411408
un	2494021	0.316326531	0.49744898
un	2495520	0.257281553	0.297801078
un	2496346	0.087962963	0.109032826
un	2496809	0.238095238	0.485687073
un	2498507	0.085858586	0.100449472
un	2498733	0.10106383	0.133297872
un	2499697	0.087179487	0.346633161
un	2499788	0.043062201	0.112440191
un	2500606	0.178571429	0.179183673
un	2500669	0.216589862	0.285898618
un	2501722	0.379487179	0.483897436
un	2502771	0.010752688	0.10172043
un	2504777	0.4	0.495886177
un	2506796	0.821621622	0.485945946
un	2506978	0.965	0.4997
un	2507361	0.081730769	0.095865385
un	2510038	0.08	0.218760938
un	2511087	0.110091743	0.143800743
un	2511637	0.210526316	0.204778696
un	2512764	0.104166667	0.1171875
un	2514741	0.277777778	0.37034122
un	2515512	0.179347826	0.180869565
un	2515714	0.189054726	0.217810945
un	2517525	0.440594059	0.484975991
un	2517789	0.397129187	0.426725994
un	2518631	0.45	0.495454545
un	2518824	0.117370892	0.11047467
un	2519790	0.314814815	0.420740741
un	2520868	0.111111111	0.154782609
un	2522082	0.303921569	0.393823529
un	2522927	0.251256281	0.219698492
un	2523632	0.292553191	0.344042553
un	2524841	0	0.336372093
un	2524914	0.199095023	0.278790896
un	2525865	0.787234043	0.491835541
un	2526955	0.114155251	0.177077626
un	2527494	0.222222222	0.295063753
un	2527590	0.368421053	0.300563128
un	2529546	0.117117117	0.163963964
un	2530853	0.059459459	0.107075293
un	2531529	0.287234043	0.498590351
un	2531647	0.369668246	0.475190749
un	2532026	0.732620321	0.499465241
un	2533601	0.144385027	0.300925183
un	2535232	0.1	0.167263158
un	2536611	0.047619048	0.095449735
un	2537384	0.070422535	0.102159624
un	2537880	0.388127854	0.484931507
un	2538697	0.131455399	0.192638152
un	2538824	0.319371728	0.493376617
un	2539267	0.23902439	0.46
un	2539357	0.697435897	0.468410256
un	2539633	0.322727273	0.353727273
un	2540314	0.115577889	0.108899945
un	2540845	0.929577465	0.497535096
un	2541281	0.868686869	0.49674226
un	2542196	0.174358974	0.253192471
un	2543059	0.139037433	0.44323833
un	2543093	0.95049505	0.499975246
un	2544036	0.424390244	0.472585366
un	2544317	0.220512821	0.352238347
un	2544607	0.658653846	0.474448344
un	2545430	0.202702703	0.268681591
un	2545694	0.073298429	0.108539714
un	2545838	0.335135135	0.286092644
un	2545979	0.132978723	0.124148936
un	2546639	0.358851675	0.44708134
un	2547448	0.173913043	0.240929514
un	2548359	0.175675676	0.274774775
un	2548932	0.12244898	0.114954845
un	2552698	0.974093264	0.5
un	2552855	0.081081081	0.116600897
un	2554769	0.136363636	0.267575758
un	2555836	0.101941748	0.285242718
un	2556093	0.149758454	0.290469059
un	2556423	0.089473684	0.132
un	2558592	0.073684211	0.127473684
un	2559196	0.288770053	0.497566975
un	2559556	0.094240838	0.099219854
un	2560332	0.140186916	0.130373832
un	2563213	0.379807692	0.386730769
un	2563315	0.242574257	0.296074452
un	2564000	0.323383085	0.487337678
un	2565258	0.376190476	0.487643446
un	2565837	0.113636364	0.190818182
un	2566389	0.160621762	0.273160622
un	2567337	0.275510204	0.306291137
un	2567596	0.188073394	0.416670489
un	2567774	0.322580645	0.398032152
un	2568098	0.701030928	0.45528581
un	2568351	0.273148148	0.426177138
un	2569503	0.289855072	0.490169557
un	2570830	0.408602151	0.343655914
un	2572061	0.389423077	0.39125
un	2573005	0.082051282	0.106461538
un	2573897	0.186602871	0.249282297
un	2574080	0.287958115	0.346002827
un	2574352	0.383084577	0.428528783
un	2574803	0.253521127	0.431200413
un	2575369	0.153061224	0.35377551
un	2577462	0.347150259	0.498057095
un	2578317	0.196172249	0.206985646
un	2579731	0.376344086	0.497929996
un	2579946	0.255319149	0.404893617
un	2580808	0.086956522	0.16672303
un	2581219	0.135678392	0.335912768
un	2581778	0.114427861	0.158963132
un	2582838	0.213592233	0.346893204
un	2584269	0.105022831	0.123652968
un	2585157	0.352941176	0.45124655
un	2586897	0.196891192	0.420414508
un	2588586	0.312796209	0.389923693
un	2588817	0.28125	0.354107143
un	2589018	0.228571429	0.290285714
un	2592725	0.069148936	0.114846534
un	2593548	0.184331797	0.217880184
un	2593631	0.126315789	0.127473684
un	2594167	0.059360731	0.131546505
un	2595831	0.103626943	0.125641158
un	2596759	0.123222749	0.186786104
un	2599330	0.193069307	0.213168317
un	2599517	0.301020408	0.262792715
un	2599751	0.231155779	0.428973418
un	2601087	0.104761905	0.216952381
un	2601373	0.172774869	0.357382199
un	2601912	0.441176471	0.499215686
un	2602032	0.071428571	0.096836735
un	2602460	0.092592593	0.096666667
un	2603185	0.233333333	0.268155626
un	2603447	0.099547511	0.399665174
un	2603782	0.169154229	0.246927708
un	2604244	0.090909091	0.113883137
un	2608670	0.737623762	0.498514851
un	2608753	0.195767196	0.176613757
un	2609445	0.201877934	0.290140845
un	2610503	0.212560386	0.340257983
un	2610694	0.04	0.1302
un	2612006	0.265625	0.439091714
un	2612185	0.329787234	0.328829787
un	2612550	0.062176166	0.098238342
un	2612809	0.25	0.293823529
un	2613069	0.085308057	0.098819849
un	2614858	0.227488152	0.318862559
un	2615081	0.805	0.4829
un	2616300	0.922705314	0.497004831
un	2616618	0.154545455	0.150234102
un	2616720	0.2	0.303421807
un	2617142	0.090909091	0.111181818
un	2617562	0.455	0.4934
un	2618330	0.251231527	0.467192118
un	2619626	0.269767442	0.351937119
un	2620041	0.324200913	0.38285923
un	2620482	0.064356436	0.174455446
un	2620595	0.315789474	0.293857571
un	2621273	0.115577889	0.143661123
un	2621470	0.183246073	0.238992723
un	2623232	0.351851852	0.335215962
un	2624526	0.112299465	0.133964383
un	2625044	0.375	0.3047
un	2625307	0.586046512	0.414325581
un	2625586	0.107476636	0.33482873
un	2625697	0.409326425	0.32556091
un	2627133	0.19	0.2112
un	2629116	0.225490196	0.326993775
un	2631549	0.27184466	0.412844037
un	2632727	0.068421053	0.095
un	2633282	0.267015707	0.485968586
un	2633584	0.368159204	0.441094527
un	2635886	0.263157895	0.366980685
un	2636227	0.228310502	0.223013699
un	2638026	0.34375	0.47375
un	2638242	0.394736842	0.437819062
un	2640843	0.14084507	0.268297263
un	2641436	0.217391304	0.242676232
un	2643335	0.082191781	0.103561644
un	2645999	0.083769634	0.187496728
un	2646658	0.111111111	0.193396476
un	2647468	0.074074074	0.180846561
un	2648668	0.31981982	0.341471105
un	2649044	0.378947368	0.482027262
un	2649341	0.286432161	0.330117091
un	2649458	0.119170984	0.197969017
un	2650891	0.253807107	0.311370558
un	2651226	0.456521739	0.363913043
un	2651530	0.387096774	0.391705069
un	2651846	0.357843137	0.293823529
un	2651916	0.076576577	0.167620163
un	2652057	0.135	0.1259
un	2653921	0.021390374	0.269372694
un	2654132	0.14213198	0.346936704
un	2654678	0.091370558	0.123248731
un	2655387	0.301369863	0.331872146
un	2655675	0.303030303	0.450982373
un	2655980	0.09047619	0.111957712
un	2656135	0.356481481	0.492198713
un	2657686	0.084210526	0.099731593
un	2658137	0.406698565	0.455980861
un	2659617	0.117924528	0.182264151
un	2660442	0.146596859	0.144712042
un	2661119	0.313829787	0.495930635
un	2661894	0.259067358	0.490232655
un	2663334	0.387254902	0.495686275
un	2663651	0.427272727	0.437156234
un	2663716	0.2	0.18
un	2664114	0.92513369	0.49991979
un	2665324	0.429906542	0.426568852
un	2665633	0.234741784	0.261843279
un	2666455	0.082568807	0.095821293
un	2666783	0.133333333	0.124455156
un	2667553	0.956043956	0.499010989
un	2667680	0.150684932	0.177077626
un	2670001	0.107142857	0.11046482
un	2671255	0.030769231	0.106461538
un	2672855	0.232432432	0.253081081
un	2673424	0.278846154	0.322307692
un	2674317	0.338235294	0.382254902
un	2674821	0.469194313	0.483791469
un	2675552	0	0.408727273
un	2676298	0.311004785	0.380927317
un	2677619	0.886138614	0.499009901
un	2678521	0.163265306	0.385
un	2678710	0.255434783	0.383043478
un	2679540	0.191489362	0.260918134
un	2679694	0.095744681	0.100744681
un	2680554	0.17989418	0.281269841
un	2681272	0.132978723	0.420425532
un	2681559	0.162037037	0.164259259
un	2682489	0.0625	0.137926061
un	2682571	0.648241206	0.438118688
un	2684061	0.260869565	0.414673913
un	2684178	0.093264249	0.098238342
un	2686328	0.258883249	0.225380711
un	2687351	0.427807487	0.499893048
un	2687824	0.106951872	0.120106952
un	2688400	0.25	0.291458333
un	2688784	0.0591133	0.111231527
un	2689010	0.391509434	0.493042781
un	2691241	0.057894737	0.122947368
un	2691825	0.316037736	0.320566038
un	2692366	0.166666667	0.184705882
un	2693110	0.626262626	0.454067976
un	2693805	0.287037037	0.301791584
un	2693906	0.078817734	0.145221675
un	2695247	0.523809524	0.489021745
un	2695938	0.366666667	0.470501405
un	2696137	0.184210526	0.167263158
un	2697319	0.151960784	0.140392157
un	2697493	0.082051282	0.09728704
un	2697595	0.112745098	0.106372549
un	2697799	0.979274611	0.499922284
un	2698829	0.131979695	0.14071066
un	2701196	0.150485437	0.186950823
un	2701732	0.132978723	0.124148936
un	2701766	0.070652174	0.498804348
un	2702999	0.324200913	0.462465753
un	2703974	0.282051282	0.346633161
un	2704298	0.143617021	0.133297872
un	2705789	0.975124378	0.499701493
un	2706799	0.336363636	0.449363636
un	2708033	0.279792746	0.403005181
un	2708186	0.140625	0.245416667
un	2708809	0.745945946	0.467704448
un	2709736	0.2	0.275351351
un	2710843	0.262376238	0.337920792
un	2711053	0.169014085	0.19996244
un	2712191	0.113636364	0.115181818
un	2712264	0.171296296	0.304690032
un	2713017	0.114130435	0.126630435
un	2713253	0.138461538	0.323076923
un	2715258	0.293838863	0.481137441
un	2715394	0.254901961	0.411147605
un	2716856	0.158371041	0.160904977
un	2718380	0.073298429	0.108539714
un	2718596	0.248780488	0.298926829
un	2718981	0.03196347	0.09950226
un	2719314	0.047393365	0.107298578
un	2720046	0.09047619	0.094995476
un	2720798	0.323529412	0.472327075
un	2721397	0.248803828	0.321148325
un	2721462	0.294416244	0.357969543
un	2721676	0.231481481	0.204685402
un	2724448	0.1875	0.169903846
un	2725711	0.096153846	0.150096154
un	2727763	0.245535714	0.260591991
un	2729346	0.980392157	0.499975489
un	2732690	0.102941176	0.132058824
un	2733570	0.873015873	0.5
un	2733741	0.188940092	0.228167197
un	2735446	0.091891892	0.323243243
un	2735814	0.255434783	0.349347826
un	2736204	0.147619048	0.144802628
un	2737486	0.323809524	0.447592743
un	2738135	0.166666667	0.194833602
un	2738343	0.180487805	0.187765257
un	2738931	0.125603865	0.126129173
un	2740019	0.2	0.258321032
un	2740661	0.264840183	0.42109589
un	2741334	0.084158416	0.107381554
un	2741881	0.117924528	0.110985331
un	2742755	0.086124402	0.141394325
un	2743149	0.069892473	0.096930273
un	2743274	0.302884615	0.39570213
un	2743637	0.231527094	0.255332775
un	2744274	0.989189189	0.499918923
un	2745792	0.252688172	0.302150538
un	2749230	0.103626943	0.125641158
un	2751323	0.170103093	0.235876289
un	2753564	0.956756757	0.5
un	2753624	0.684491979	0.499652388
un	2753960	0	0.430173241
un	2755384	0.10880829	0.102901554
un	2756339	0.365079365	0.46214486
un	2756988	0.150259067	0.181658031
un	2757467	0.182692308	0.21875
un	2757648	0.309782609	0.499891304
un	2758624	0.095238095	0.163703704
un	2759165	0.197115385	0.441730769
un	2759215	0.306603774	0.331698113
un	2759486	0.386138614	0.499579187
un	2760517	0.35978836	0.403597884
un	2760803	0.288461538	0.365192308
un	2761924	0.108108108	0.149009009
un	2762103	0.711229947	0.477112299
un	2762542	0.109947644	0.122303665
un	2763433	0.412935323	0.473830846
un	2763977	0.194174757	0.205863793
un	2764978	0.108695652	0.272934783
un	2766174	0.086956522	0.109221777
un	2766818	0.277511962	0.343317862
un	2766992	0.984615385	0.499897436
un	2772072	0.275362319	0.428985507
un	2773095	0	0.116082474
un	2773623	0.113513514	0.171288038
un	2773986	0.10106383	0.133297872
un	2774197	0.189320388	0.20957328
un	2774338	0.27173913	0.491494103
un	2774727	0.125	0.117173913
un	2774779	0.32160804	0.355444997
un	2775195	0.268656716	0.274427861
un	2777952	0.354545455	0.408727273
un	2781795	0.153846154	0.200633484
un	2781899	0.195767196	0.305079365
un	2781972	0.222222222	0.271574074
un	2782730	0.131818182	0.154038453
un	2783603	0.055045872	0.095821293
un	2784839	0.087155963	0.099949544
un	2785409	0.184615385	0.498384698
un	2786400	0.251184834	0.219620853
un	2787823	0.273170732	0.256682927
un	2788362	0.093137255	0.458163815
un	2788895	0.299539171	0.366820276
un	2789161	0.03196347	0.123652968
un	2789581	0.116161616	0.127070707
un	2789972	0.368983957	0.5
un	2793041	0.1352657	0.204985748
un	2793983	0.193548387	0.276774194
un	2794206	0.335106383	0.499281953
un	2794604	0.253456221	0.320552995
un	2796102	0.935960591	0.499901478
un	2796463	0.204545455	0.225545455
un	2796720	0.068181818	0.131
un	2797645	0.193548387	0.277780764
un	2799861	0.23	0.2688
un	2799967	0.109004739	0.128003412
un	2800155	0.166666667	0.3175
un	2800219	0.267281106	0.359568683
un	2800401	0.143564356	0.133267327
un	2802138	0.114678899	0.108114307
un	2802329	0.256756757	0.374983109
un	2802621	0.165829146	0.312060302
un	2803343	0.083333333	0.202916667
un	2803742	0.248677249	0.499470899
un	2804968	0.137566138	0.172337161
un	2805754	0.091743119	0.095821293
un	2806239	0.265625	0.230352586
un	2807300	0.191489362	0.364148936
un	2807905	0.164893617	0.271808511
un	2808551	0.223300971	0.312945973
un	2808715	0.391959799	0.449876891
un	2809066	0.467005076	0.42751269
un	2810583	0.165803109	0.209948187
un	2811121	0.108490566	0.102599179
un	2812492	0.79787234	0.481674557
un	2812777	0.335051546	0.408453608
un	2813346	0.097938144	0.111546392
un	2813853	0.262886598	0.48371134
un	2814842	0.169014085	0.162495892
un	2816031	0.513888889	0.381851852
un	2817057	0.102941176	0.097647059
un	2817709	0.379679144	0.307593583
un	2818133	0.408376963	0.337172775
un	2818722	0.259459459	0.442023893
un	2821582	0.130890052	0.131368134
un	2821742	0.090425532	0.151276596
un	2822217	0.352112676	0.495586854
un	2822411	0.220720721	0.262522523
un	2825202	0.073529412	0.172900632
un	2826463	0.172043011	0.298747379
un	2827039	0.181818182	0.267545455
un	2827231	0.119565217	0.176521739
un	2828863	0.189320388	0.259065094
un	2829257	0.069518717	0.17828877
un	2830397	0.869565217	0.492826087
un	2830679	0.16	0.3318
un	2831879	0.472477064	0.499472501
un	2832010	0.244343891	0.307873303
un	2833185	0.506976744	0.499813953
un	2834683	0.089622642	0.151469409
un	2836479	0.358974359	0.470974359
un	2836831	0.144859813	0.195514019
un	2837283	0.086757991	0.131546505
un	2837865	0.152380952	0.140761905
un	2838119	0.175115207	0.159776948
un	2838249	0.383886256	0.480189573
un	2840860	0.17961165	0.186950823
un	2842332	0.795238095	0.479047619
un	2842543	0.086124402	0.099712919
un	2842734	0.142156863	0.164901961
un	2842997	0.150485437	0.179223301
un	2843246	0.122994652	0.115448372
un	2843306	0.402843602	0.492417062
un	2843607	0.258215962	0.402629108
un	2843809	0.247663551	0.345389971
un	2844094	0.295454545	0.390391346
un	2845311	0.315533981	0.393659886
un	2845443	0.162790698	0.187404065
un	2845519	0.211956522	0.372282609
un	2845758	0.873786408	0.499805825
un	2846531	0.097435897	0.128878404
un	2846620	0.275700935	0.473807187
un	2847147	0.24	0.30155
un	2847971	0.467741935	0.3583526
un	2848389	0.089552239	0.103482587
un	2848704	0.990654206	0.499976634
un	2850084	0.198198198	0.402549435
un	2850413	0.136792453	0.12745283
un	2850671	0.14507772	0.15206466
un	2851169	0.089201878	0.102159624
un	2852707	0.118811881	0.129009901
un	2853876	0.242009132	0.24630137
un	2854967	0.165775401	0.17828877
un	2856283	0.151351351	0.166918919
un	2859072	0.393034826	0.49681592
un	2864086	0.721925134	0.474759358
un	2867371	0.12972973	0.175675676
un	2867774	0.166666667	0.288387097
un	2868035	0.102941176	0.132058824
un	2870815	0.262910798	0.3542723
un	2877456	0.125628141	0.16040201
un	2878057	0.34741784	0.287075724
un	2879273	0.052910053	0.237289032
un	2882784	0.073684211	0.118315789
un	2883731	0.10326087	0.197999891
un	2884037	0.168316832	0.186296351
un	2884066	0.106951872	0.10123536
un	2885514	0.46969697	0.38969697
un	2885963	0.107476636	0.12635514
un	2886094	0.111111111	0.158311111
un	2886223	0.061904762	0.120285714
un	2886886	0.142857143	0.156721749
un	2889382	0.170984456	0.156373057
un	2890017	0.096774194	0.200322581
un	2890180	0.191588785	0.295079669
un	2894590	0.126984127	0.128102016
un	2894978	0.347826087	0.437804937
un	2895518	0.424528302	0.46990566
un	2897614	0.117073171	0.127262085
un	2898080	0.440860215	0.496317006
un	2898752	0.114427861	0.303517238
un	2900234	0.101851852	0.104948845
un	2901045	0.290322581	0.388064516
un	2901282	0.095744681	0.100744681
un	2902153	0.068421053	0.095
un	2903016	0.209090909	0.412545455
un	2903997	0.14354067	0.239006651
un	2904494	0.980582524	0.5
un	2904584	0.274611399	0.258963731
un	2905126	0.078947368	0.113730856
un	2905542	0.179723502	0.228167197
un	2906361	0.37254902	0.444438998
un	2907663	0.234234234	0.265585586
un	2910493	0.165775401	0.17828877
un	2912089	0.320855615	0.494839296
un	2913152	0.968085106	0.499787234
un	2914912	0.286363636	0.328090909
un	2915934	0.057894737	0.113730856
un	2918596	0.308411215	0.430120088
un	2919334	0.911917098	0.497720207
un	2924552	0.04	0.1958
un	2926056	0.073891626	0.106896552
un	2927466	0.425837321	0.495406699
un	2928154	0.300925926	0.418888889
un	2930316	0.09178744	0.113483743
un	2931710	0.070351759	0.219698492
un	2933271	0.437209302	0.496093023
un	2934672	0.186528497	0.255336788
un	2935191	0.12	0.2262
un	2935959	0.124352332	0.143360448
un	2937965	0.180995475	0.221266968
un	2938685	0.065989848	0.186456165
un	2940837	0.293269231	0.325159863
un	2942486	0.178378378	0.303421807
un	2942862	0.099502488	0.194925373
un	2943852	0.105504587	0.139908257
un	2944385	0.5	0.380103093
un	2944956	0.23655914	0.208602151
un	2945468	0.961904762	0.499595219
un	2945860	0.158415842	0.216891925
un	2946798	0.119565217	0.112391304
un	2947067	0.07253886	0.098238342
un	2947589	0	0.342126565
un	2953111	0.144927536	0.174589372
un	2954712	0.136363636	0.142597391
un	2956032	0.086021505	0.139201032
un	2956908	0.218085106	0.299680851
un	2957148	0.985221675	0.499901478
un	2957397	0.304347826	0.450326087
un	2957752	0.970731707	0.499804878
un	2958143	0.161137441	0.163886256
un	2962506	0.086734694	0.136996786
un	2962967	0.108695652	0.112391304
un	2966829	0.259459459	0.373621622
un	2967440	0.217592593	0.193926207
un	2968705	0.226415094	0.300250012
un	2969537	0.149484536	0.164123711
un	2970328	0.323529412	0.398303838
un	2971034	0.246073298	0.309146118
un	2971915	0.27173913	0.499918483
un	2971945	0.255434783	0.246562687
un	2972605	0.363207547	0.499716981
un	2972870	0.193548387	0.21091194
un	2972972	0.145539906	0.15863105
un	2973292	0.253658537	0.295804878
un	2973637	0.592783505	0.48371134
un	2974290	0.363636364	0.499652388
un	2975416	0.108597285	0.221266968
un	2975765	0.102941176	0.11504338
un	2979004	0.341346154	0.420384615
un	2980775	0	0.102777325
un	2981379	0.362318841	0.452200377
un	2985826	0.760869565	0.473941634
un	2987326	0.123287671	0.169680365
un	2988678	0.412935323	0.333465997
un	2990247	0.11627907	0.117674419
un	2991364	0.313131313	0.497500126
un	2992231	0.271794872	0.352238347
un	2992979	0.081521739	0.25423913
un	2993469	0.328703704	0.33787037
un	2994036	0.889447236	0.49678392
un	2996953	0.335	0.2789
un	2997826	0.456410256	0.452643454
un	2999686	0.082125604	0.113483743
un	2999981	0.398058252	0.46815534
un	3000095	0.120192308	0.162059516
un	3001596	0.102803738	0.130373832
un	3002217	0.095959596	0.100449472
un	3002429	0.470852018	0.493183857
un	3003953	0.119791667	0.190729167
un	3004572	0.126903553	0.210112188
un	3006736	0.102325581	0.121767442
un	3007808	0.22826087	0.301266373
un	3008617	0.117073171	0.160195122
un	3009457	0.282608696	0.242676232
un	3010424	0.072727273	0.095
un	3010772	0.132978723	0.124148936
un	3013322	0.121495327	0.138358021
un	3013534	0.125	0.1259
un	3013789	0.962765957	0.499281953
un	3014355	0.117021277	0.110165434
un	3014484	0.144329897	0.133917526
un	3014781	0.275510204	0.348163265
un	3018248	0.907608696	0.498804348
un	3019222	0.120418848	0.113193717
un	3019327	0.2	0.273727273
un	3020634	0.193693694	0.280778413
un	3020920	0.302884615	0.499062545
un	3023631	0.303482587	0.408457711
un	3024054	0.12972973	0.426378378
un	3024724	0.136125654	0.170724046
un	3025426	0.148514851	0.162334769
un	3025692	0.186170213	0.264574468
un	3026067	0.257009346	0.340156082
un	3027667	0.204651163	0.21261454
un	3027760	0.222222222	0.387303672
un	3032428	0.884422111	0.496356601
un	3032964	0.339366516	0.337466063
un	3033511	0.233695652	0.230869565
un	3034157	0.315	0.4829
un	3036031	0.444444444	0.467220639
un	3037390	0.201923077	0.389009087
un	3038209	0.184079602	0.221531267
un	3040357	0.302564103	0.452643454
un	3040417	0.374429224	0.401917808
un	3043556	0.415789474	0.451789474
un	3043779	0.079069767	0.101251105
un	3047971	0.144385027	0.195230202
un	3049194	0.266304348	0.388227621
un	3050692	0.341708543	0.490779358
un	3052765	0.262135922	0.367603514
un	3056620	0.961956522	0.49964672
un	3058067	0.67539267	0.460028271
un	3058543	0.131455399	0.146894512
un	3060087	0.220430108	0.352580645
un	3061405	0.319248826	0.427699531
un	3061993	0.225806452	0.361182796
un	3063872	0.111675127	0.105436824
un	3071565	0.304123711	0.495180661
un	3071862	0.343137255	0.447647059
un	3071941	0.897435897	0.498128109
un	3072089	0.707446809	0.45720517
un	3076719	0.995192308	0.5
un	3076949	0.085972851	0.122624434
un	3077178	0.266009852	0.366206897
un	3078174	0.256281407	0.330117091
un	3078395	0.148148148	0.163703704
un	3078409	0.260663507	0.226693208
un	3079480	0.108490566	0.151469409
un	3079588	0.105263158	0.109099521
un	3080152	0.204188482	0.253887638
un	3081454	0.205882353	0.192411393
un	3081833	0.183962264	0.21164096
un	3083413	0.378378378	0.41036036
un	3084694	0.187165775	0.433903743
un	3086078	0.157407407	0.239201889
un	3089678	0.156682028	0.159776948
un	3090935	0.234375	0.206916306
un	3095056	0.106598985	0.144974619
un	3096884	0.37037037	0.498306878
un	3100453	0.369565217	0.473941634
un	3104494	0.120418848	0.131368134
un	3104988	0.158415842	0.201782178
un	3105394	0.038647343	0.16672303
un	3106616	0.298578199	0.46727333
un	3109345	0.465753425	0.494497466
un	3111015	0.909090909	0.49674226
un	3113868	0.125	0.133846154
un	3114767	0.360406091	0.462436548
un	3115461	0.087179487	0.474564103
un	3117309	0.128865979	0.172534667
un	3118090	0.157608696	0.261807707
un	3119155	0.813829787	0.484574468
un	3119341	0.113744076	0.156058955
un	3121075	0.07486631	0.10123536
un	3121745	0.756613757	0.490555056
un	3122264	0.225806452	0.309340583
un	3123241	0.426315789	0.499894737
un	3123779	0.221105528	0.333031811
un	3123855	0.08	0.095
un	3124897	0.202072539	0.337582258
un	3129139	0.889473684	0.497684211
un	3129719	0.127962085	0.286127305
un	3130006	0.5	0.482293578
un	3132227	0.492307692	0.371109174
un	3133087	0.122641509	0.139528302
un	3133794	0.08040201	0.095431931
un	3134483	0.052631579	0.154255039
un	3134983	0.261083744	0.368768473
un	3135144	0.302439024	0.392614994
un	3135718	0.502415459	0.498574948
un	3136380	0.28342246	0.389272154
un	3138403	0.14973262	0.156470588
un	3138680	0.089552239	0.17920398
un	3139305	0.329787234	0.375
un	3140009	0.224215247	0.300089686
un	3140533	0.135869565	0.126630435
un	3141634	0.28358209	0.439375093
un	3141906	0.117948718	0.110974359
un	3143344	0.020100503	0.196683417
un	3143755	0.078341014	0.1858611
un	3145029	0.336956522	0.49
un	3145218	0.268817204	0.49905919
un	3147037	0.102325581	0.137767442
un	3147589	0.376344086	0.425053763
un	3149820	0.145631068	0.23489151
un	3150666	0.146341463	0.160195122
un	3152838	0.04245283	0.119245283
un	3154602	0.221198157	0.472374545
un	3155024	0.256544503	0.223624274
un	3158603	0.137614679	0.136015414
un	3159442	0.195652174	0.280178271
un	3160664	0.096446701	0.127658494
un	3161193	0.047368421	0.122947368
un	3161836	0.346534653	0.432899361
un	3163365	0.151351351	0.149018972
un	3166097	0.327014218	0.338293839
un	3167218	0.240566038	0.357924528
un	3167582	0.243523316	0.21388601
un	3168031	0.358139535	0.470766082
un	3172883	0.0625	0.413198604
un	3174949	0.96969697	0.49979798
un	3175129	0.080188679	0.189716981
un	3175567	0.342342342	0.490877967
un	3175732	0.209677419	0.212688172
un	3176825	0.313084112	0.329407916
un	3177229	0.383886256	0.316018957
un	3179916	0.148325359	0.161339713
un	3180070	0.201877934	0.23179492
un	3180579	0.127659574	0.164512526
un	3181885	0.402777778	0.462685185
un	3182848	0.204651163	0.266266685
un	3186234	0.415789474	0.476736842
un	3187289	0.411764706	0.499064221
un	3188303	0.098654709	0.101833998
un	3189080	0.073529412	0.140392157
un	3189268	0.17989418	0.163703704
un	3194493	0.216346154	0.22234508
un	3198976	0.226130653	0.230854271
un	3199113	0.10952381	0.152761905
un	3200535	0.117647059	0.165285279
un	3200672	0.220430108	0.375020162
un	3201145	0.783505155	0.478762887
un	3204400	0.258064516	0.463041475
un	3204698	0.229166667	0.21875
un	3204882	0.213592233	0.477184466
un	3205363	0.415384615	0.428
un	3206294	0.072916667	0.152768373
un	3208433	0.251162791	0.246790698
un	3209055	0.179487179	0.368512821
un	3210189	0.103626943	0.177512953
un	3211119	0.086956522	0.131304348
un	3211448	0.145454545	0.157818182
un	3213186	0.316582915	0.388442211
un	3214956	0.086486486	0.121297297
un	3215344	0.391304348	0.358152174
un	3215572	0.32160804	0.395447007
un	3215770	0.369565217	0.48839737
un	3216675	0.15625	0.21875
un	3218076	0.813397129	0.487535289
un	3219256	0.206349206	0.270687831
un	3220218	0.115577889	0.168643216
un	3220669	0.328767123	0.401917808
un	3222588	0.366197183	0.490728135
un	3223187	0.059782609	0.107608696
un	3224160	0.285024155	0.439516908
un	3224859	0.131578947	0.140992579
un	3225141	0.112903226	0.143763441
un	3227910	0.094059406	0.213168317
un	3227983	0.113861386	0.46294371
un	3228361	0.139896373	0.164913735
un	3229097	0.241545894	0.21236715
un	3229846	0.968253968	0.499920639
un	3231173	0.173913043	0.274554326
un	3231191	0.105504587	0.132110092
un	3231403	0.155778894	0.215918798
un	3231532	0.109090909	0.157818182
un	3231832	0.25257732	0.436730065
un	3231923	0.160194175	0.20957328
un	3232390	0.184782609	0.450326087
un	3232954	0.293838863	0.48464455
un	3233361	0.308510638	0.303015797
un	3234554	0.276785714	0.326369359
un	3234930	0.447916667	0.433541667
un	3236328	0.129032258	0.120705414
un	3236705	0.25	0.380136451
un	3237692	0.069148936	0.114846534
un	3238390	0.261780105	0.354588765
un	3238606	0.150537634	0.232688172
un	3239013	0.396984925	0.477714688
un	3239715	0.389473684	0.313615073
un	3241218	0.169154229	0.194925373
un	3241613	0.157894737	0.288291306
un	3242231	0.527363184	0.486541619
un	3242673	0.505434783	0.421304348
un	3244441	0.10106383	0.114846534
un	3246285	0.179104478	0.17920398
un	3246773	0.182795699	0.248172043
un	3248704	0.175115207	0.23828395
un	3250322	0.090425532	0.160106383
un	3251021	0.384259259	0.5
un	3251775	0.234146341	0.206731707
un	3252691	0.408653846	0.496658814
un	3255804	0.141509434	0.131509434
un	3256425	0.096256684	0.110742741
un	3257290	0.174528302	0.189716981
un	3257646	0.122171946	0.114711073
un	3257872	0.167464115	0.376172249
un	3258287	0.254901961	0.243884504
un	3263424	0.367647059	0.458163815
un	3264560	0.159574468	0.275425532
un	3266035	0.147959184	0.21877551
un	3267605	0.325123153	0.493596059
un	3268817	0.12244898	0.266289096
un	3269273	0.202898551	0.21236715
un	3269564	0.52173913	0.419130435
un	3270095	0.280788177	0.313432836
un	3270245	0.102150538	0.134623656
un	3270407	0.148148148	0.197523679
un	3271519	0.754010695	0.477112299
un	3272554	0.106951872	0.110742741
un	3276383	0.252688172	0.281359213
un	3276898	0.159793814	0.147010309
un	3277002	0.361256545	0.416618671
un	3277551	0.985294118	0.5
un	3278515	0.191919192	0.284444444
un	3278903	0.173913043	0.287321341
un	3280695	0.404145078	0.485388601
un	3281743	0.107526882	0.13
un	3282037	0.183035714	0.194821429
un	3282371	0.080357143	0.155267857
un	3283082	0.868852459	0.49704918
un	3283113	0.083769634	0.490025656
un	3284024	0.123655914	0.116021505
un	3284673	0.274193548	0.442658207
un	3284763	0.087962963	0.133240741
un	3285915	0.429245283	0.499433962
un	3286050	0.205263158	0.499342071
un	3287156	0.00921659	0.382949309
un	3288613	0.441025641	0.483897436
un	3288683	0.288770053	0.473582888
un	3289565	0.052132701	0.240532727
un	3289686	0.158653846	0.146057692
un	3289988	0.465116279	0.497581395
un	3290117	0.091397849	0.134623656
un	3290328	0.345454545	0.351243238
un	3290415	0.180094787	0.366570305
un	3291295	0.12565445	0.117754856
un	3291636	0.252631579	0.415714962
un	3292574	0.336842105	0.435970314
un	3292664	0.227272727	0.407878788
un	3293088	0.204188482	0.223624274
un	3293333	0.211340206	0.31814433
un	3294228	0.015306122	0.434387755
un	3294309	0.038834951	0.151415117
un	3295330	0.140186916	0.146261682
un	3295711	0.02617801	0.122303665
un	3295966	0.356756757	0.293119291
un	3296043	0.052884615	0.319423077
un	3297113	0.212435233	0.280066325
un	3297686	0.247474747	0.497853427
un	3297862	0.262376238	0.302376238
un	3298744	0.463054187	0.499014778
un	3299083	0.990196078	0.499975489
un	3299514	0.425	0.4747
un	3299668	0.848039216	0.488431373
un	3300607	0.303664921	0.491413613
un	3301149	0.336898396	0.357005348
un	3301284	0.330049261	0.464630542
un	3301607	0.036363636	0.150234102
un	3302659	0.331730769	0.372596154
un	3302762	0.92039801	0.49920398
un	3303669	0.352331606	0.492876017
un	3304717	0.104265403	0.148151659
un	3305025	0.398963731	0.499145033
un	3305226	0.777777778	0.483460431
un	3305400	0.117647059	0.136232168
un	3306271	0.082901554	0.116626082
un	3306938	0.275229358	0.322201835
un	3307719	0.35483871	0.466695339
un	3308150	0.228426396	0.202335025
un	3309895	0.360189573	0.491824257
un	3310298	0.118918919	0.166918919
un	3310854	0.306532663	0.468442211
un	3312631	0.195652174	0.471413043
un	3312760	0.086486486	0.139891892
un	3312777	0.215053763	0.305521209
un	3313215	0.067357513	0.121139896
un	3313428	0.075757576	0.38969697
un	3314083	0.376190476	0.498095238
un	3314453	0.119791667	0.157083333
un	3314742	0.149758454	0.162761486
un	3315759	0.985781991	0.5
un	3315826	0.361702128	0.303015797
un	3315979	0.216080402	0.252525253
un	3316716	0.026737968	0.096422269
un	3317495	0.836538462	0.486634615
un	3318788	0.170506912	0.171098106
un	3319430	0.325791855	0.426037377
un	3319972	0.078431373	0.160882353
un	3320668	0.243243243	0.343993514
un	3322455	0.158878505	0.161814868
un	3322979	0.647058824	0.445026738
un	3324091	0.137440758	0.128003412
un	3326572	0.2	0.27572093
un	3327668	0.074074074	0.197523679
un	3327801	0.130630631	0.223783784
un	3328431	0.080952381	0.152761905
un	3329646	0.27638191	0.406633166
un	3330099	0.27014218	0.413013601
un	3331251	0.369230769	0.487384615
un	3332268	0.335025381	0.411269036
un	3332710	0.315217391	0.498505516
un	3333779	0.189189189	0.199855862
un	3334491	0.088082902	0.147727862
un	3335143	0.104072398	0.175656109
un	3337226	0.072164948	0.133917526
un	3337670	0.858695652	0.49
un	3338740	0.057142857	0.31425306
un	3338964	0.207253886	0.453264249
un	3339561	0.134883721	0.18
un	3341035	0.846153846	0.493641026
un	3344034	0.16097561	0.217853659
un	3344158	0.183486239	0.223888812
un	3344664	0.115740741	0.141111111
un	3345254	0.339712919	0.481697689
un	3345815	0.288990826	0.308256881
un	3346690	0.052910053	0.10021164
un	3349974	0.266055046	0.287857241
un	3350849	0.090909091	0.095904247
un	3351387	0.083743842	0.157536946
un	3351685	0.168224299	0.260841121
un	3352692	0.206730769	0.263653846
un	3354749	0.497737557	0.499479662
un	3355882	0.347826087	0.423450408
un	3357526	0.04787234	0.185914144
un	3358383	0.326923077	0.410480769
un	3358566	0.170616114	0.237097768
un	3359056	0.207253886	0.309912431
un	3359072	0.236966825	0.250675387
un	3359260	0.090452261	0.495452033
un	3360094	0.447963801	0.446943301
un	3360327	0.187192118	0.177635468
un	3360467	0.103773585	0.098396226
un	3361059	0.058295964	0.15215929
un	3361536	0.363636364	0.49906703
un	3362885	0.152173913	0.140590185
un	3362988	0.088235294	0.14456591
un	3363310	0.110526316	0.122947368
un	3364608	0.224880383	0.312440191
un	3365120	0.342245989	0.471044329
un	3365489	0.1	0.120285714
un	3366612	0.079207921	0.317623762
un	3367198	0.053475936	0.10123536
un	3367723	0.214953271	0.292056075
un	3367845	0.253658537	0.383414634
un	3368718	0.107623318	0.163280865
un	3370347	0.339901478	0.363676666
[truncated: 58,256 more rows]
