# Supplementary material for: Geographic population genetic structure and diversity of Sophora moorcroftiana based on genotyping-by-sequencing (GBS)
Source: PeerJ. 2020 Aug 6;8:e9609. doi: 10.7717/peerj.9609 (PMC7676378; doi:10.7717/peerj.9609)
Supplement: Supplemental Information 12 [file peerj-08-9609-s012.r]

source("pca_plot.r")
pca_plot(
  eigenvector = "snp.eigenvector.xls",
  eigenvalue = "snp.eigenvalue.xls",
  group = "group_pca.xls",
  outdir = "pca",
  key = "snp",
  width = 8,
  height = 6,
  cexMain = 12,
  cexTick = 12,
  x_tick_angle = 0,
  x_tick_vjust = 0,
  add_lab = F,
  expand = c(0.02, 0.02)
)
